# Supplementary material for: EGFR bypass activation mediates acquired resistance to regorafenib in hepatocellular carcinoma
Source: Front Med (Lausanne). 2024 Nov 13;11:1464610. doi: 10.3389/fmed.2024.1464610 (PMC11598357; doi:10.3389/fmed.2024.1464610)
Supplement: SUPPLEMENTARY DATA SHEET 1 — DEPs between MHCC97H and 97H-R cells. [file Data_Sheet_1.xlsx]

## Sheet: R VS H
Accession	Gene Name	Description	Coverage	# Peptides	# PSMs	# Unique Peptides	# AAs	MW [kDa]	calc. pI	Abundances R1	Abundances R2	Abundances R3	Abundances H1	Abundances H2	Abundances H3	Average R	Average H	R/H	P value
P16401	HIST1H1B	Histone H1.5 OS=Homo sapiens OX=9606 GN=HIST1H1B PE=1 SV=3	44.6903	14	85	10	226	22.566	10.92	164.9	166.8	162.8	33.2	36.9	35.4	164.833	35.1667	4.6872	1.31347e-07
Q14435	GALNT3	Polypeptide N-acetylgalactosaminyltransferase 3 OS=Homo sapiens OX=9606 GN=GALNT3 PE=1 SV=2	2.05371	1	1	1	633	72.564	7.99	143.5	162.1	168.1	47.1	36.3	42.9	157.9	42.1	3.75059	0.000135378
P26447	S100A4	Protein S100-A4 OS=Homo sapiens OX=9606 GN=S100A4 PE=1 SV=1	36.6337	5	35	5	101	11.721	6.11	159.6	153.5	157.8	41.3	43.7	44.2	156.967	43.0667	3.64474	5.9091e-07
P09211	GSTP1	Glutathione S-transferase P OS=Homo sapiens OX=9606 GN=GSTP1 PE=1 SV=2	52.381	9	46	9	210	23.341	5.64	156.7	141.7	153.5	48.1	49.1	50.9	150.633	49.3667	3.05132	2.59499e-05
Q01469	FABP5	Fatty acid-binding protein 5 OS=Homo sapiens OX=9606 GN=FABP5 PE=1 SV=3	58.5185	7	21	7	135	15.155	7.01	154	146.6	150.6	48.5	50.5	49.7	150.4	49.5667	3.0343	1.39539e-06
Q02487	DSC2	Desmocollin-2 OS=Homo sapiens OX=9606 GN=DSC2 PE=1 SV=1	1.10988	1	1	1	901	99.899	5.34	143.4	153.6	154.1	46.8	49.4	52.6	150.367	49.6	3.03159	1.29105e-05
P23921	RRM1	Ribonucleoside-diphosphate reductase large subunit OS=Homo sapiens OX=9606 GN=RRM1 PE=1 SV=1	64.2677	45	250	45	792	90.013	7.15	151.8	146.8	150.8	49.2	51.1	50.3	149.8	50.2	2.98406	4.23112e-07
P09923	ALPI	Intestinal-type alkaline phosphatase OS=Homo sapiens OX=9606 GN=ALPI PE=1 SV=2	33.5227	14	40	10	528	56.776	5.86	151.3	139.1	152	51.9	53.2	52.5	147.467	52.5333	2.80711	2.27977e-05
Q16890	TPD52L1	Tumor protein D53 OS=Homo sapiens OX=9606 GN=TPD52L1 PE=1 SV=1	23.0392	4	9	4	204	22.435	5.62	146.5	141.5	148.9	54.8	53.2	55.1	145.633	54.3667	2.67872	2.23915e-06
P09488	GSTM1	Glutathione S-transferase Mu 1 OS=Homo sapiens OX=9606 GN=GSTM1 PE=1 SV=3	47.2477	10	17	4	218	25.695	6.7	152.8	135.3	148.6	51.5	59.3	52.6	145.567	54.4667	2.67258	9.66612e-05
Q9UGT4	SUSD2	Sushi domain-containing protein 2 OS=Homo sapiens OX=9606 GN=SUSD2 PE=1 SV=1	1.45985	1	2	1	822	90.15	6.28	145.6	146.8	142.9	59	51.5	54.2	145.1	54.9	2.64299	3.40001e-06
Q8WYQ3	CHCHD10	Coiled-coil-helix-coiled-coil-helix domain-containing protein 10, mitochondrial OS=Homo sapiens OX=9606 GN=CHCHD10 PE=1 SV=1	16.1972	1	2	1	142	14.14	7.84	156.4	139.2	139.2	57.6	52.7	55	144.933	55.1	2.63037	0.000108895
Q9Y6H1	CHCHD2	Coiled-coil-helix-coiled-coil-helix domain-containing protein 2 OS=Homo sapiens OX=9606 GN=CHCHD2 PE=1 SV=1	19.8675	3	10	3	151	15.503	9.22	146.2	146.2	141.9	55.2	54.2	56.4	144.767	55.2667	2.61942	5.6422e-07
P05187	ALPP	Alkaline phosphatase, placental type OS=Homo sapiens OX=9606 GN=ALPP PE=1 SV=2	64.2991	24	102	20	535	57.917	6.29	143.3	146.2	144.1	54.7	55.1	56.5	144.533	55.4333	2.60734	1.03981e-07
P00533	EGFR	Epidermal growth factor receptor OS=Homo sapiens OX=9606 GN=EGFR PE=1 SV=2	42.6446	42	153	42	1210	134.19	6.68	141.8	141.4	143.4	56.4	58.1	58.9	142.2	57.8	2.46021	9.92732e-08
P32754	HPD	4-hydroxyphenylpyruvate dioxygenase OS=Homo sapiens OX=9606 GN=HPD PE=1 SV=2	29.2621	11	19	11	393	44.906	7.01	145.8	133.9	141.3	58.7	60.4	59.9	140.333	59.6667	2.35196	2.11325e-05
P54687	BCAT1	Branched-chain-amino-acid aminotransferase, cytosolic OS=Homo sapiens OX=9606 GN=BCAT1 PE=1 SV=3	20.4663	5	12	5	386	42.939	5.3	139.4	138	139.1	62.7	61	59.8	138.833	61.1667	2.26975	1.30161e-07
Q9UKA9	PTBP2	Polypyrimidine tract-binding protein 2 OS=Homo sapiens OX=9606 GN=PTBP2 PE=1 SV=1	26.9303	8	14	7	531	57.455	8.66	140.5	136.6	138.6	58.6	60.1	65.6	138.567	61.4333	2.25556	5.65663e-06
Q99959	PKP2	Plakophilin-2 OS=Homo sapiens OX=9606 GN=PKP2 PE=1 SV=2	12.4858	9	12	9	881	97.355	9.33	138.8	139.8	136.9	62.1	59.4	63	138.5	61.5	2.25203	6.10546e-07
Q9NZP5	OR5AC2	Olfactory receptor 5AC2 OS=Homo sapiens OX=9606 GN=OR5AC2 PE=3 SV=2	2.26537	1	2	1	309	35.281	8.94	138.4	127.5	149	59.8	61	64.3	138.3	61.7	2.24149	0.000270969
Q9BWD1	ACAT2	Acetyl-CoA acetyltransferase, cytosolic OS=Homo sapiens OX=9606 GN=ACAT2 PE=1 SV=2	36.7758	10	20	10	397	41.324	6.92	138.2	138.8	136.3	60.5	63.7	62.5	137.767	62.2333	2.21371	3.80997e-07
Q53GA4	PHLDA2	Pleckstrin homology-like domain family A member 2 OS=Homo sapiens OX=9606 GN=PHLDA2 PE=1 SV=2	5.92105	1	3	1	152	17.082	9.17	138.5	138.6	135.1	62.9	65.8	59.1	137.4	62.6	2.19489	4.92928e-06
P47712	PLA2G4A	Cytosolic phospholipase A2 OS=Homo sapiens OX=9606 GN=PLA2G4A PE=1 SV=2	16.9559	11	19	11	749	85.184	5.38	137.8	133.7	138.4	62.1	63.4	64.5	136.633	63.3333	2.15737	1.46822e-06
Q13740	ALCAM	CD166 antigen OS=Homo sapiens OX=9606 GN=ALCAM PE=1 SV=2	14.9228	7	17	7	583	65.061	6.25	135.5	136.2	136.8	63	63.8	64.6	136.167	63.8	2.13427	2.74724e-08
Q9NUQ9	FAM49B	Protein FAM49B OS=Homo sapiens OX=9606 GN=FAM49B PE=1 SV=1	29.321	6	12	6	324	36.725	6.06	138.6	133.9	135.1	66.1	61.5	64.8	135.867	64.1333	2.1185	3.36335e-06
P13929	ENO3	Beta-enolase OS=Homo sapiens OX=9606 GN=ENO3 PE=1 SV=5	24.1935	8	168	4	434	46.957	7.71	137.6	129.8	140.2	61.2	66	65.2	135.867	64.1333	2.1185	3.19647e-05
P06276	BCHE	Cholinesterase OS=Homo sapiens OX=9606 GN=BCHE PE=1 SV=1	9.63455	4	6	4	602	68.374	7.42	134	136.4	136.7	63.2	66	63.6	135.7	64.2667	2.11151	5.13641e-07
Q15651	HMGN3	High mobility group nucleosome-binding domain-containing protein 3 OS=Homo sapiens OX=9606 GN=HMGN3 PE=1 SV=2	9.09091	1	3	1	99	10.66	9.66	139.7	130.3	134.8	65	69	61.3	134.933	65.1	2.07271	3.76028e-05
P26583	HMGB2	High mobility group protein B2 OS=Homo sapiens OX=9606 GN=HMGB2 PE=1 SV=2	38.2775	9	24	7	209	24.019	7.81	132.6	133.4	138.1	63.8	66.6	65.5	134.7	65.3	2.06279	3.34781e-06
Q86SF2	GALNT7	N-acetylgalactosaminyltransferase 7 OS=Homo sapiens OX=9606 GN=GALNT7 PE=1 SV=1	16.7428	9	13	9	657	75.341	7.11	136.2	131.3	136.3	64.9	64.4	66.8	134.6	65.3667	2.05915	2.7591e-06
Q687X5	STEAP4	Metalloreductase STEAP4 OS=Homo sapiens OX=9606 GN=STEAP4 PE=1 SV=1	13.5076	4	7	4	459	51.948	9.29	132.9	136.2	134.1	65.5	66.5	64.8	134.4	65.6	2.04878	3.68064e-07
P43003	SLC1A3	Excitatory amino acid transporter 1 OS=Homo sapiens OX=9606 GN=SLC1A3 PE=1 SV=1	2.21402	1	2	1	542	59.534	8.41	121.8	136.9	143.4	58	70.1	69.7	134.033	65.9333	2.03286	0.0008277
Q16850	CYP51A1	Lanosterol 14-alpha demethylase OS=Homo sapiens OX=9606 GN=CYP51A1 PE=1 SV=3	24.2545	11	16	11	503	56.769	8.53	134.3	135.3	132.4	64.9	64.9	68.3	134	66.0333	2.02928	1.13016e-06
P21291	CSRP1	Cysteine and glycine-rich protein 1 OS=Homo sapiens OX=9606 GN=CSRP1 PE=1 SV=3	64.2487	11	43	11	193	20.554	8.57	137.8	129.5	133.1	65.9	68.2	65.4	133.467	66.5	2.00702	1.25522e-05
P55795	HNRNPH2	Heterogeneous nuclear ribonucleoprotein H2 OS=Homo sapiens OX=9606 GN=HNRNPH2 PE=1 SV=1	30.2895	11	58	5	449	49.232	6.3	139.1	128.4	132.6	66.3	67	66.6	133.367	66.6333	2.0015	2.82233e-05
Q16527	CSRP2	Cysteine and glycine-rich protein 2 OS=Homo sapiens OX=9606 GN=CSRP2 PE=1 SV=3	25.9067	4	5	4	193	20.94	8.62	131	133.2	135.8	68.5	65.7	65.8	133.333	66.6667	2	2.31356e-06
P46937	YAP1	Transcriptional coactivator YAP1 OS=Homo sapiens OX=9606 GN=YAP1 PE=1 SV=2	45.0397	15	42	15	504	54.427	5.17	133.4	133	133.4	65.9	68.4	65.9	133.267	66.7333	1.997	1.55153e-07
Q9UHJ9	PGAP2	Post-GPI attachment to proteins factor 2 OS=Homo sapiens OX=9606 GN=PGAP2 PE=1 SV=2	4.33071	1	1	1	254	29.381	8.15	137.2	134.1	128	64	66.6	70	133.1	66.8667	1.99053	3.26976e-05
O15479	MAGEB2	Melanoma-associated antigen B2 OS=Homo sapiens OX=9606 GN=MAGEB2 PE=1 SV=3	25.0784	8	21	8	319	35.255	8.76	132.5	133.2	132.1	65.9	67.7	68.6	132.6	67.4	1.96736	1.78346e-07
Q9H857	NT5DC2	5'-nucleotidase domain-containing protein 2 OS=Homo sapiens OX=9606 GN=NT5DC2 PE=1 SV=1	3.65385	1	1	1	520	60.68	6.77	126.6	128.9	140.4	69.5	64.2	70.4	131.967	68.0333	1.93974	0.000167184
P84095	RHOG	Rho-related GTP-binding protein RhoG OS=Homo sapiens OX=9606 GN=RHOG PE=1 SV=1	61.2565	10	39	9	191	21.295	8.12	131.9	130.2	133.8	66.4	68.9	68.8	131.967	68.0333	1.93974	1.09529e-06
Q02539	HIST1H1A	Histone H1.1 OS=Homo sapiens OX=9606 GN=HIST1H1A PE=1 SV=3	26.9767	6	46	2	215	21.829	10.99	132.2	133.9	128	68.9	66.9	70.1	131.367	68.6333	1.91404	5.99069e-06
Q9BQ13	KCTD14	BTB/POZ domain-containing protein KCTD14 OS=Homo sapiens OX=9606 GN=KCTD14 PE=1 SV=2	21.9608	4	6	4	255	29.572	8.59	131.8	134.2	127.8	69.3	67.7	69.2	131.267	68.7333	1.9098	5.4892e-06
Q6DN12	MCTP2	Multiple C2 and transmembrane domain-containing protein 2 OS=Homo sapiens OX=9606 GN=MCTP2 PE=1 SV=3	3.75854	2	2	2	878	99.533	7.56	130	126.9	136.8	68	58.3	79.9	131.233	68.7333	1.90931	0.000821675
P32970	CD70	CD70 antigen OS=Homo sapiens OX=9606 GN=CD70 PE=1 SV=2	7.25389	1	1	1	193	21.105	8.53	133.7	124.6	134.7	70.6	69.3	67	131	68.9667	1.89947	5.19129e-05
Q6NZ67	MZT2B	Mitotic-spindle organizing protein 2B OS=Homo sapiens OX=9606 GN=MZT2B PE=1 SV=1	17.7215	2	3	2	158	16.216	10.15	137	120	135.4	69.6	73	65.1	130.8	69.2333	1.88926	0.000471122
Q9HBM1	SPC25	Kinetochore protein Spc25 OS=Homo sapiens OX=9606 GN=SPC25 PE=1 SV=1	9.82143	2	3	2	224	26.137	8	131.4	135.5	123.9	69.9	68.2	71.1	130.267	69.7333	1.86807	6.55061e-05
Q7Z7L1	SLFN11	Schlafen family member 11 OS=Homo sapiens OX=9606 GN=SLFN11 PE=1 SV=2	6.88124	4	6	2	901	102.77	7.77	122.8	144.6	123.4	76.4	69.1	63.8	130.267	69.7667	1.86718	0.00167427
Q14134	TRIM29	Tripartite motif-containing protein 29 OS=Homo sapiens OX=9606 GN=TRIM29 PE=1 SV=2	20.2381	10	13	10	588	65.793	7.15	129.4	131.5	128.9	68.2	70	72.1	129.933	70.1	1.85354	1.69191e-06
Q9H6X2	ANTXR1	Anthrax toxin receptor 1 OS=Homo sapiens OX=9606 GN=ANTXR1 PE=1 SV=2	4.96454	3	3	3	564	62.749	7.61	130.9	133.4	124.8	71.2	68.2	71.6	129.7	70.3333	1.84408	2.80412e-05
P30530	AXL	Tyrosine-protein kinase receptor UFO OS=Homo sapiens OX=9606 GN=AXL PE=1 SV=4	1.67785	1	1	1	894	98.274	5.39	120.1	128.8	139.7	73.6	68.6	69.1	129.533	70.4333	1.83909	0.000554163
Q96B97	SH3KBP1	SH3 domain-containing kinase-binding protein 1 OS=Homo sapiens OX=9606 GN=SH3KBP1 PE=1 SV=2	13.6842	7	10	7	665	73.082	6.62	127.8	131.3	128.5	69.1	70.7	72.5	129.2	70.7667	1.82572	2.27705e-06
Q9Y2Z9	COQ6	Ubiquinone biosynthesis monooxygenase COQ6, mitochondrial OS=Homo sapiens OX=9606 GN=COQ6 PE=1 SV=2	2.13675	1	2	1	468	50.838	7.3	126.3	142.1	119.2	70	67.9	74.5	129.2	70.8	1.82486	0.00115445
O95757	HSPA4L	Heat shock 70 kDa protein 4L OS=Homo sapiens OX=9606 GN=HSPA4L PE=1 SV=3	52.5626	34	81	30	839	94.453	5.88	129.8	128.2	128.5	68.7	72.7	72.1	128.833	71.1667	1.8103	1.73651e-06
P82970	HMGN5	High mobility group nucleosome-binding domain-containing protein 5 OS=Homo sapiens OX=9606 GN=HMGN5 PE=1 SV=1	29.078	8	21	8	282	31.506	4.55	133.9	121.1	131.2	69.7	73.1	71.1	128.733	71.3	1.80552	0.000139213
P24752	ACAT1	Acetyl-CoA acetyltransferase, mitochondrial OS=Homo sapiens OX=9606 GN=ACAT1 PE=1 SV=1	42.623	17	49	17	427	45.171	8.85	128.1	125.9	131.1	70.8	71.9	72.3	128.367	71.6667	1.79116	3.52997e-06
Q9NPF0	CD320	CD320 antigen OS=Homo sapiens OX=9606 GN=CD320 PE=1 SV=1	3.90071	1	1	1	282	28.972	4.75	126.1	147.5	111.1	61.5	85.5	68.3	128.233	71.7667	1.78681	0.0114322
Q9UBG0	MRC2	C-type mannose receptor 2 OS=Homo sapiens OX=9606 GN=MRC2 PE=1 SV=2	17.9175	20	46	20	1479	166.568	5.83	128.7	125.8	129.7	70.7	72.5	72.7	128.067	71.9667	1.77953	1.89543e-06
P32322	PYCR1	Pyrroline-5-carboxylate reductase 1, mitochondrial OS=Homo sapiens OX=9606 GN=PYCR1 PE=1 SV=2	34.1693	8	28	7	319	33.34	7.61	126.6	127.3	130	72.7	71.4	71.9	127.967	72	1.77731	9.04575e-07
Q9UMF0	ICAM5	Intercellular adhesion molecule 5 OS=Homo sapiens OX=9606 GN=ICAM5 PE=1 SV=3	0.757576	1	3	1	924	97.056	5.95	134.9	122.6	126.5	71.9	72.8	71.4	128	72.0333	1.77696	0.000105772
P04908	HIST1H2AB	Histone H2A type 1-B/E OS=Homo sapiens OX=9606 GN=HIST1H2AB PE=1 SV=2	37.6923	5	56	2	130	14.127	11.05	126.7	129.4	127.5	72.3	72	72.2	127.867	72.1667	1.77182	2.62099e-07
Q9UM54	MYO6	Unconventional myosin-VI OS=Homo sapiens OX=9606 GN=MYO6 PE=1 SV=4	6.41422	7	11	6	1294	149.596	8.53	128.2	124.6	130.1	71.6	71.4	74.1	127.633	72.3667	1.7637	7.18874e-06
O60547	GMDS	GDP-mannose 4,6 dehydratase OS=Homo sapiens OX=9606 GN=GMDS PE=1 SV=1	30.3763	9	11	9	372	41.923	7.31	127.6	125.3	128.8	73.5	72.7	72.1	127.233	72.7667	1.74851	1.01011e-06
Q6AZZ1	TRIM68	E3 ubiquitin-protein ligase TRIM68 OS=Homo sapiens OX=9606 GN=TRIM68 PE=1 SV=1	1.85567	1	1	1	485	56.223	6.48	125.7	133.5	122.1	67.5	74.1	77.1	127.1	72.9	1.74348	0.000249529
P29966	MARCKS	Myristoylated alanine-rich C-kinase substrate OS=Homo sapiens OX=9606 GN=MARCKS PE=1 SV=4	45.4819	9	36	9	332	31.536	4.45	129.9	125.2	126.2	71.6	74	73.3	127.1	72.9667	1.74189	4.521e-06
P56524	HDAC4	Histone deacetylase 4 OS=Homo sapiens OX=9606 GN=HDAC4 PE=1 SV=3	0.645756	1	1	1	1084	118.966	6.96	124.7	123.6	132.2	69.8	74.3	75.4	126.833	73.1667	1.73349	7.40177e-05
Q9UPR0	PLCL2	Inactive phospholipase C-like protein 2 OS=Homo sapiens OX=9606 GN=PLCL2 PE=1 SV=2	2.8394	2	2	2	1127	125.785	6.9	125.1	130.1	125.1	73.6	70.8	75.3	126.767	73.2333	1.731	1.4633e-05
Q9NRW3	APOBEC3C	DNA dC->dU-editing enzyme APOBEC-3C OS=Homo sapiens OX=9606 GN=APOBEC3C PE=1 SV=2	7.36842	1	1	1	190	22.811	7.59	110.3	145.5	124.4	80.6	68.2	71.1	126.733	73.3	1.72897	0.00801114
Q9Y4F1	FARP1	FERM, ARHGEF and pleckstrin domain-containing protein 1 OS=Homo sapiens OX=9606 GN=FARP1 PE=1 SV=1	6.1244	6	6	6	1045	118.559	8.15	123.8	130.8	125.5	70.4	74.1	75.5	126.7	73.3333	1.72773	3.32537e-05
P04181	OAT	Ornithine aminotransferase, mitochondrial OS=Homo sapiens OX=9606 GN=OAT PE=1 SV=1	30.7517	8	17	8	439	48.504	7.03	127.7	123.6	128.7	74	72.7	73.3	126.667	73.3333	1.72727	4.88969e-06
Q9H7B4	SMYD3	Histone-lysine N-methyltransferase SMYD3 OS=Homo sapiens OX=9606 GN=SMYD3 PE=1 SV=4	19.8598	7	10	7	428	49.065	7.25	124.1	126.8	128.8	69.5	68.7	82.2	126.567	73.4667	1.72278	0.000316201
Q53EL6	PDCD4	Programmed cell death protein 4 OS=Homo sapiens OX=9606 GN=PDCD4 PE=1 SV=2	43.0704	15	30	15	469	51.703	5.21	124.2	127.2	128	70.6	75.8	74.2	126.467	73.5333	1.71985	1.03835e-05
Q7Z2K6	ERMP1	Endoplasmic reticulum metallopeptidase 1 OS=Homo sapiens OX=9606 GN=ERMP1 PE=1 SV=2	11.2832	9	11	9	904	100.167	7.52	127.4	122.7	129.1	71.4	74.7	74.7	126.4	73.6	1.71739	1.81227e-05
P0CW18	PRSS56	Serine protease 56 OS=Homo sapiens OX=9606 GN=PRSS56 PE=1 SV=1	15.0912	7	16	7	603	64.556	8.76	125	130.2	123.7	73.4	74.3	73.4	126.3	73.7	1.7137	1.26278e-05
Q05682	CALD1	Caldesmon OS=Homo sapiens OX=9606 GN=CALD1 PE=1 SV=3	24.4641	20	50	20	793	93.175	5.66	124.7	128.6	125.3	72.8	73.7	75.1	126.2	73.8667	1.70848	2.92826e-06
Q99595	TIMM17A	Mitochondrial import inner membrane translocase subunit Tim17-A OS=Homo sapiens OX=9606 GN=TIMM17A PE=1 SV=1	45.614	3	5	3	171	18.012	7.87	127.8	132.1	118.2	73.6	74.1	74.2	126.033	73.9667	1.70392	0.000224198
O95263	PDE8B	High affinity cAMP-specific and IBMX-insensitive 3',5'-cyclic phosphodiesterase 8B OS=Homo sapiens OX=9606 GN=PDE8B PE=1 SV=2	4.0678	3	3	3	885	98.916	6.83	111.8	114.2	152.1	76.8	73.2	71.9	126.033	73.9667	1.70392	0.0166172
P00846	MT-ATP6	ATP synthase subunit a OS=Homo sapiens OX=9606 GN=MT-ATP6 PE=1 SV=1	4.42478	1	1	1	226	24.801	10.1	118.6	126.5	133.1	68.9	79.6	73.5	126.067	74	1.7036	0.000564484
P29350	PTPN6	Tyrosine-protein phosphatase non-receptor type 6 OS=Homo sapiens OX=9606 GN=PTPN6 PE=1 SV=1	2.01681	1	1	1	595	67.519	7.78	123	126.4	128.2	74.8	69.6	77.9	125.867	74.1	1.69861	5.48893e-05
Q86U90	YRDC	YrdC domain-containing protein, mitochondrial OS=Homo sapiens OX=9606 GN=YRDC PE=1 SV=1	13.9785	2	2	2	279	29.309	8.57	126.5	124.5	126.7	69.7	77.5	75.2	125.9	74.1333	1.69829	2.81605e-05
P10589	NR2F1	COUP transcription factor 1 OS=Homo sapiens OX=9606 GN=NR2F1 PE=1 SV=1	2.12766	1	1	1	423	46.126	8.25	114.3	147.1	116	81.8	82.2	58.6	125.8	74.2	1.69542	0.0174528
Q13423	NNT	NAD(P) transhydrogenase, mitochondrial OS=Homo sapiens OX=9606 GN=NNT PE=1 SV=3	36.8324	37	104	37	1086	113.823	8.09	126.6	123	127.7	73.4	74	75.2	125.767	74.2	1.69497	4.44156e-06
O15318	POLR3G	DNA-directed RNA polymerase III subunit RPC7 OS=Homo sapiens OX=9606 GN=POLR3G PE=1 SV=2	5.38117	1	1	1	223	25.898	4.63	126.9	124.7	125.4	80.2	68.4	74.3	125.667	74.3	1.69134	0.000120914
P62937	PPIA	Peptidyl-prolyl cis-trans isomerase A OS=Homo sapiens OX=9606 GN=PPIA PE=1 SV=2	75.7576	14	252	14	165	18.001	7.81	125.5	127.9	123.4	75.1	75	73	125.6	74.3667	1.68893	4.03253e-06
Q8IUE6	HIST2H2AB	Histone H2A type 2-B OS=Homo sapiens OX=9606 GN=HIST2H2AB PE=1 SV=3	17.6923	3	31	1	130	13.987	10.89	117.4	132.9	126.4	65.1	86.7	71.3	125.567	74.3667	1.68848	0.00283661
Q6UUV7	CRTC3	CREB-regulated transcription coactivator 3 OS=Homo sapiens OX=9606 GN=CRTC3 PE=1 SV=2	1.77706	1	1	1	619	66.918	6.84	122.6	120.3	133.4	87	68	68.8	125.433	74.6	1.68141	0.00235559
P17612	PRKACA	cAMP-dependent protein kinase catalytic subunit alpha OS=Homo sapiens OX=9606 GN=PRKACA PE=1 SV=2	39.3162	12	29	5	351	40.564	8.79	125	123.3	127.6	74.1	74.2	75.8	125.3	74.7	1.67738	3.17377e-06
Q08499	PDE4D	cAMP-specific 3',5'-cyclic phosphodiesterase 4D OS=Homo sapiens OX=9606 GN=PDE4D PE=1 SV=2	2.34858	2	2	2	809	91.058	5.54	126.2	127.3	122.4	80.3	69.5	74.3	125.3	74.7	1.67738	0.000127012
Q6UWP2	DHRS11	Dehydrogenase/reductase SDR family member 11 OS=Homo sapiens OX=9606 GN=DHRS11 PE=1 SV=1	11.5385	2	2	2	260	28.29	6.64	124.8	131.8	119.2	83.3	69.5	71.4	125.267	74.7333	1.67618	0.000864835
P30626	SRI	Sorcin OS=Homo sapiens OX=9606 GN=SRI PE=1 SV=1	61.1111	10	27	10	198	21.662	5.59	128	121.6	126.1	73.7	76.5	74	125.233	74.7333	1.67574	1.75683e-05
Q96IF1	AJUBA	LIM domain-containing protein ajuba OS=Homo sapiens OX=9606 GN=AJUBA PE=1 SV=1	2.7881	1	1	1	538	56.897	7.14	119.6	131.6	124.5	72.7	72.2	79.3	125.233	74.7333	1.67574	0.000266112
P50395	GDI2	Rab GDP dissociation inhibitor beta OS=Homo sapiens OX=9606 GN=GDI2 PE=1 SV=2	66.0674	25	106	18	445	50.631	6.47	128.2	123.1	124.1	74.7	75.2	74.7	125.133	74.8667	1.67142	5.66069e-06
Q99574	SERPINI1	Neuroserpin OS=Homo sapiens OX=9606 GN=SERPINI1 PE=1 SV=1	10.7317	4	7	4	410	46.397	4.91	125.1	128.7	120.9	74.4	74.6	76.3	124.9	75.1	1.66312	2.84863e-05
P13797	PLS3	Plastin-3 OS=Homo sapiens OX=9606 GN=PLS3 PE=1 SV=4	55.3968	33	129	28	630	70.766	5.6	127.7	121.8	124.7	75.8	76.3	73.7	124.733	75.2667	1.65722	1.24064e-05
Q14011	CIRBP	Cold-inducible RNA-binding protein OS=Homo sapiens OX=9606 GN=CIRBP PE=1 SV=1	33.1395	4	12	4	172	18.637	9.51	125.7	125.2	123	74.7	76.1	75.3	124.633	75.3667	1.65369	7.37952e-07
Q9H7N4	SCAF1	Splicing factor, arginine/serine-rich 19 OS=Homo sapiens OX=9606 GN=SCAF1 PE=1 SV=3	1.90549	2	2	2	1312	139.186	9.25	131.1	118.2	124.1	71.6	78.2	76.9	124.467	75.5667	1.64711	0.000322718
Q9H479	FN3K	Fructosamine-3-kinase OS=Homo sapiens OX=9606 GN=FN3K PE=1 SV=1	16.1812	4	5	4	309	35.149	7.55	125.2	123.2	124.2	76.2	74.1	77	124.2	75.7667	1.63924	1.27052e-06
Q69YU5	C12orf73	Uncharacterized protein C12orf73 OS=Homo sapiens OX=9606 GN=C12orf73 PE=3 SV=2	9.85915	1	1	1	71	8.017	9.16	119.6	122.2	130.6	76.9	72.7	77.9	124.133	75.8333	1.63692	0.000194966
P68431	HIST1H3A	Histone H3.1 OS=Homo sapiens OX=9606 GN=HIST1H3A PE=1 SV=2	52.9412	7	56	1	136	15.394	11.12	118.7	131.8	121.7	73.9	77.7	76.2	124.067	75.9333	1.63389	0.000305088
Q01995	TAGLN	Transgelin OS=Homo sapiens OX=9606 GN=TAGLN PE=1 SV=4	6.46766	1	3	1	201	22.596	8.84	118.8	134.2	118.9	77.8	73	77.3	123.967	76.0333	1.63043	0.000851665
Q96EN8	MOCOS	Molybdenum cofactor sulfurase OS=Homo sapiens OX=9606 GN=MOCOS PE=1 SV=2	15.4279	11	21	11	888	98.058	6.7	122.4	124.8	124.3	76.3	76.3	75.8	123.833	76.1333	1.62653	3.65745e-07
P30047	GCHFR	GTP cyclohydrolase 1 feedback regulatory protein OS=Homo sapiens OX=9606 GN=GCHFR PE=1 SV=3	29.7619	1	1	1	84	9.692	6.54	127.2	126.4	117.8	85.1	65.5	78	123.8	76.2	1.62467	0.00181955
P12268	IMPDH2	Inosine-5'-monophosphate dehydrogenase 2 OS=Homo sapiens OX=9606 GN=IMPDH2 PE=1 SV=2	45.9144	22	84	20	514	55.77	6.9	123.3	123.1	124.8	76.4	76.7	75.8	123.733	76.3	1.62167	1.51559e-07
Q03393	PTS	6-pyruvoyl tetrahydrobiopterin synthase OS=Homo sapiens OX=9606 GN=PTS PE=1 SV=1	23.4483	3	5	3	145	16.375	6.68	125.5	122.3	122.7	75.8	76.8	76.9	123.5	76.5	1.61438	1.58321e-06
Q9UNF1	MAGED2	Melanoma-associated antigen D2 OS=Homo sapiens OX=9606 GN=MAGED2 PE=1 SV=2	42.4092	21	50	21	606	64.914	9.32	124.5	121.9	124	75.3	78.1	76.2	123.467	76.5333	1.61324	2.13165e-06
Q9BQ70	TCF25	Transcription factor 25 OS=Homo sapiens OX=9606 GN=TCF25 PE=1 SV=1	3.40237	1	1	1	676	76.619	6.35	116.1	127.3	126.8	78.6	74.8	76.3	123.4	76.5667	1.61167	0.000253241
Q13309	SKP2	S-phase kinase-associated protein 2 OS=Homo sapiens OX=9606 GN=SKP2 PE=1 SV=2	10.3774	3	4	3	424	47.731	7.11	119.3	137.5	113.4	77.3	75.1	77.4	123.4	76.6	1.61097	0.0030286
P60891	PRPS1	Ribose-phosphate pyrophosphokinase 1 OS=Homo sapiens OX=9606 GN=PRPS1 PE=1 SV=2	40.8805	12	40	5	318	34.812	6.98	124.9	120.8	124.5	76.2	76.7	76.9	123.4	76.6	1.61097	3.79562e-06
Q8IU85	CAMK1D	Calcium/calmodulin-dependent protein kinase type 1D OS=Homo sapiens OX=9606 GN=CAMK1D PE=1 SV=1	17.9221	6	9	6	385	42.887	7.21	121.7	124.8	123.5	78.2	76.1	75.6	123.333	76.6333	1.6094	2.61238e-06
Q92696	RABGGTA	Geranylgeranyl transferase type-2 subunit alpha OS=Homo sapiens OX=9606 GN=RABGGTA PE=1 SV=2	18.6949	8	14	8	567	65.03	5.67	124.1	123	122.6	76.7	77.1	76.4	123.233	76.7333	1.60599	7.5239e-08
Q9Y244	POMP	Proteasome maturation protein OS=Homo sapiens OX=9606 GN=POMP PE=1 SV=1	12.766	2	3	2	141	15.779	5.11	121.7	127.8	120.2	76	79	75.3	123.233	76.7667	1.6053	5.64127e-05
Q9UNW9	NOVA2	RNA-binding protein Nova-2 OS=Homo sapiens OX=9606 GN=NOVA2 PE=1 SV=1	1.62602	1	3	1	492	48.979	8.16	127.7	123.7	117.9	74.7	76	80	123.1	76.9	1.60078	0.000144179
P36551	CPOX	Oxygen-dependent coproporphyrinogen-III oxidase, mitochondrial OS=Homo sapiens OX=9606 GN=CPOX PE=1 SV=3	20.7048	7	12	7	454	50.12	8.25	120.7	123.3	125.2	74.4	79.3	77	123.067	76.9	1.60035	1.79171e-05
Q9H425	C1orf198	Uncharacterized protein C1orf198 OS=Homo sapiens OX=9606 GN=C1orf198 PE=1 SV=1	5.50459	2	3	2	327	36.324	5.72	127.2	124.8	117.2	83	67	80.8	123.067	76.9333	1.59965	0.00139291
P10412	HIST1H1E	Histone H1.4 OS=Homo sapiens OX=9606 GN=HIST1H1E PE=1 SV=2	49.3151	15	133	6	219	21.852	11.03	122.6	121.2	125.3	76.6	75.8	78.5	123.033	76.9667	1.59853	5.77551e-06
P46013	MKI67	Proliferation marker protein Ki-67 OS=Homo sapiens OX=9606 GN=MKI67 PE=1 SV=2	26.2899	64	114	64	3256	358.474	9.45	122.7	124.7	121.4	76.2	76.6	78.4	122.933	77.0667	1.59516	2.56641e-06
Q9ULU8	CADPS	Calcium-dependent secretion activator 1 OS=Homo sapiens OX=9606 GN=CADPS PE=1 SV=3	1.18256	1	1	1	1353	152.69	5.71	115.5	127.3	125.8	68.2	80.2	83.1	122.867	77.1667	1.59222	0.00147596
Q9NRF8	CTPS2	CTP synthase 2 OS=Homo sapiens OX=9606 GN=CTPS2 PE=1 SV=1	10.9215	6	10	4	586	65.636	6.9	121.5	122.8	124.1	77.7	75.8	78.2	122.8	77.2333	1.58999	1.67133e-06
O14639	ABLIM1	Actin-binding LIM protein 1 OS=Homo sapiens OX=9606 GN=ABLIM1 PE=1 SV=3	5.14139	4	4	4	778	87.631	8.59	125.3	138.2	104.7	88.5	67.7	75.6	122.733	77.2667	1.58844	0.0166968
Q14678	KANK1	KN motif and ankyrin repeat domain-containing protein 1 OS=Homo sapiens OX=9606 GN=KANK1 PE=1 SV=3	0.739645	1	1	1	1352	147.197	5.3	128.7	129	110.2	79	73.6	79.5	122.633	77.3667	1.58509	0.00223201
P30837	ALDH1B1	Aldehyde dehydrogenase X, mitochondrial OS=Homo sapiens OX=9606 GN=ALDH1B1 PE=1 SV=3	16.441	6	13	5	517	57.17	6.8	122	122.4	123.3	74.4	81	76.8	122.567	77.4	1.58355	2.12977e-05
Q92896	GLG1	Golgi apparatus protein 1 OS=Homo sapiens OX=9606 GN=GLG1 PE=1 SV=2	37.0653	37	57	37	1179	134.464	6.9	123.2	122	122.5	76.6	76.8	79	122.567	77.4667	1.58219	7.33944e-07
Q8WWI1	LMO7	LIM domain only protein 7 OS=Homo sapiens OX=9606 GN=LMO7 PE=1 SV=3	21.6875	27	42	27	1683	192.576	8.09	121.3	124.3	121.8	76.8	76.5	79.3	122.467	77.5333	1.57954	3.98014e-06
Q9UDY8	MALT1	Mucosa-associated lymphoid tissue lymphoma translocation protein 1 OS=Homo sapiens OX=9606 GN=MALT1 PE=1 SV=1	21.7233	13	27	13	824	92.213	5.73	122.3	121.9	122.9	77.5	77.2	78	122.367	77.5667	1.57757	2.87193e-08
Q7Z2K8	GPRIN1	G protein-regulated inducer of neurite outgrowth 1 OS=Homo sapiens OX=9606 GN=GPRIN1 PE=1 SV=2	1.5873	1	1	1	1008	102.336	8.06	123	121.5	122.7	74	83	75.9	122.4	77.6333	1.57664	8.65978e-05
Q9NUU7	DDX19A	ATP-dependent RNA helicase DDX19A OS=Homo sapiens OX=9606 GN=DDX19A PE=1 SV=1	47.6987	19	46	4	478	53.941	6.58	126.1	118.5	122.4	77.4	76.3	79.2	122.333	77.6333	1.57578	4.51053e-05
Q9NPD8	UBE2T	Ubiquitin-conjugating enzyme E2 T OS=Homo sapiens OX=9606 GN=UBE2T PE=1 SV=1	49.7462	8	12	8	197	22.507	7.99	124.5	124.2	118.2	79.1	78.4	75.6	122.3	77.7	1.574	4.26882e-05
Q15532	SS18	Protein SSXT OS=Homo sapiens OX=9606 GN=SS18 PE=1 SV=3	7.17703	2	3	2	418	45.899	6.46	118.2	123.2	125.3	73.5	78.7	81	122.233	77.7333	1.57247	0.000129806
Q9P0K7	RAI14	Ankycorbin OS=Homo sapiens OX=9606 GN=RAI14 PE=1 SV=2	12.1429	12	14	12	980	109.973	6.21	119.9	126.1	120.7	77.3	77.3	78.7	122.233	77.7667	1.5718	2.4334e-05
Q9BQG2	NUDT12	Peroxisomal NADH pyrophosphatase NUDT12 OS=Homo sapiens OX=9606 GN=NUDT12 PE=1 SV=1	3.8961	2	2	2	462	52.043	6.83	118.5	120.4	127.8	77.6	75.4	80.3	122.233	77.7667	1.5718	0.000150052
P04818	TYMS	Thymidylate synthase OS=Homo sapiens OX=9606 GN=TYMS PE=1 SV=3	27.7955	8	20	8	313	35.693	7.01	119.6	128.9	117.6	75.4	83.3	75.2	122.033	77.9667	1.5652	0.000551786
P54652	HSPA2	Heat shock-related 70 kDa protein 2 OS=Homo sapiens OX=9606 GN=HSPA2 PE=1 SV=1	18.6228	13	130	1	639	69.978	5.74	123.2	130.5	112	79.8	87.6	67	121.9	78.1333	1.56015	0.00558527
P61006	RAB8A	Ras-related protein Rab-8A OS=Homo sapiens OX=9606 GN=RAB8A PE=1 SV=1	51.6908	11	46	5	207	23.653	9.07	120.4	127	118.2	76	81.8	76.6	121.867	78.1333	1.55973	0.000170579
P48735	IDH2	Isocitrate dehydrogenase [NADP], mitochondrial OS=Homo sapiens OX=9606 GN=IDH2 PE=1 SV=2	26.3274	11	23	10	452	50.877	8.69	123.7	118.3	123.3	75.8	79.3	79.6	121.767	78.2333	1.55646	3.33817e-05
P11908	PRPS2	Ribose-phosphate pyrophosphokinase 2 OS=Homo sapiens OX=9606 GN=PRPS2 PE=1 SV=2	37.7358	11	35	4	318	34.747	6.61	127.2	113.2	124.7	78.6	77.4	79	121.7	78.3333	1.55362	0.000562453
P38606	ATP6V1A	V-type proton ATPase catalytic subunit A OS=Homo sapiens OX=9606 GN=ATP6V1A PE=1 SV=2	37.7634	19	50	19	617	68.26	5.52	123.9	118.7	122.4	77.6	79.4	78.1	121.667	78.3667	1.55253	1.21034e-05
O95834	EML2	Echinoderm microtubule-associated protein-like 2 OS=Homo sapiens OX=9606 GN=EML2 PE=1 SV=1	21.4176	11	21	11	649	70.634	6.32	121.2	116.6	127.2	79.3	76.8	79	121.667	78.3667	1.55253	0.000166045
Q9Y6M0	PRSS21	Testisin OS=Homo sapiens OX=9606 GN=PRSS21 PE=1 SV=1	13.0573	3	7	3	314	34.861	7.62	119.1	124.4	121.4	76.5	77.5	81.1	121.633	78.3667	1.55211	3.12583e-05
P52564	MAP2K6	Dual specificity mitogen-activated protein kinase kinase 6 OS=Homo sapiens OX=9606 GN=MAP2K6 PE=1 SV=1	35.6287	10	22	6	334	37.468	7.39	123.7	117.3	123.8	81.9	76.2	77	121.6	78.3667	1.55168	0.000101586
P48775	TDO2	Tryptophan 2,3-dioxygenase OS=Homo sapiens OX=9606 GN=TDO2 PE=1 SV=1	2.46305	1	4	1	406	47.841	6.93	117.5	120.5	126.8	72.8	79.4	83	121.6	78.4	1.55102	0.000438957
P56134	ATP5J2	ATP synthase subunit f, mitochondrial OS=Homo sapiens OX=9606 GN=ATP5J2 PE=1 SV=3	39.3617	3	16	3	94	10.911	9.67	121	120.8	122.7	77.7	79.8	78	121.5	78.5	1.54777	1.10141e-06
Q9NWY4	HPF1	Histone PARylation factor 1 OS=Homo sapiens OX=9606 GN=HPF1 PE=1 SV=2	7.80347	2	2	2	346	39.411	6.8	119.4	127.4	117.4	82.1	77.5	76.1	121.4	78.5667	1.54518	0.000271229
Q9BQI0	AIF1L	Allograft inflammatory factor 1-like OS=Homo sapiens OX=9606 GN=AIF1L PE=1 SV=1	18	3	4	3	150	17.057	7.2	121.7	118.6	123.7	76.9	79.6	79.4	121.333	78.6333	1.54303	1.55969e-05
Q8NBT2	SPC24	Kinetochore protein Spc24 OS=Homo sapiens OX=9606 GN=SPC24 PE=1 SV=2	17.7665	3	5	3	197	22.464	4.7	122.3	123.9	117.8	77.5	81.4	77.1	121.333	78.6667	1.54237	4.83223e-05
P61457	PCBD1	Pterin-4-alpha-carbinolamine dehydratase OS=Homo sapiens OX=9606 GN=PCBD1 PE=1 SV=2	45.1923	4	7	4	104	11.992	6.8	121.6	121.6	120.7	77.5	80.3	78.2	121.3	78.6667	1.54195	1.15252e-06
P30049	ATP5F1D	ATP synthase subunit delta, mitochondrial OS=Homo sapiens OX=9606 GN=ATP5F1D PE=1 SV=2	13.6905	2	9	2	168	17.479	5.49	121	120.8	122.1	76.7	79.9	79.5	121.3	78.7	1.5413	2.51157e-06
Q9Y314	NOSIP	Nitric oxide synthase-interacting protein OS=Homo sapiens OX=9606 GN=NOSIP PE=1 SV=1	35.8804	7	9	7	301	33.151	8.82	117.1	129.6	117.1	76.7	79.7	79.7	121.267	78.7	1.54087	0.000576615
Q9BUF5	TUBB6	Tubulin beta-6 chain OS=Homo sapiens OX=9606 GN=TUBB6 PE=1 SV=1	56.278	18	115	9	446	49.825	4.88	122	119.5	122	78.9	78.1	79.5	121.167	78.8333	1.537	1.37375e-06
Q6XQN6	NAPRT	Nicotinate phosphoribosyltransferase OS=Homo sapiens OX=9606 GN=NAPRT PE=1 SV=2	32.342	11	28	11	538	57.542	5.68	123.5	120.7	119.3	78.5	78.7	79.3	121.167	78.8333	1.537	4.64948e-06
Q9BR77	CCDC77	Coiled-coil domain-containing protein 77 OS=Homo sapiens OX=9606 GN=CCDC77 PE=1 SV=1	2.45902	1	1	1	488	57.45	8.72	121.1	129.7	112.7	80.5	72.4	83.6	121.167	78.8333	1.537	0.00204372
P23219	PTGS1	Prostaglandin G/H synthase 1 OS=Homo sapiens OX=9606 GN=PTGS1 PE=1 SV=2	8.84808	4	5	4	599	68.642	7.23	121.3	118	124	76.7	78.7	81.3	121.1	78.9	1.53485	4.25232e-05
O14732	IMPA2	Inositol monophosphatase 2 OS=Homo sapiens OX=9606 GN=IMPA2 PE=1 SV=1	22.9167	6	9	6	288	31.301	6.61	119.1	122.9	121	74.8	79.2	83	121	79	1.53165	8.73357e-05
Q15063	POSTN	Periostin OS=Homo sapiens OX=9606 GN=POSTN PE=1 SV=2	0.956938	1	2	1	836	93.255	7.53	118.3	115.6	129.1	77	80.9	79.1	121	79	1.53165	0.00060212
P12429	ANXA3	Annexin A3 OS=Homo sapiens OX=9606 GN=ANXA3 PE=1 SV=3	51.3932	17	61	17	323	36.353	5.92	120.6	122.1	120	77.1	80.4	79.7	120.9	79.0667	1.52909	3.8074e-06
P12235	SLC25A4	ADP/ATP translocase 1 OS=Homo sapiens OX=9606 GN=SLC25A4 PE=1 SV=4	43.9597	14	58	3	298	33.043	9.76	115.7	122.6	124.5	78.1	81.4	77.8	120.933	79.1	1.52887	0.000136373
Q13395	TARBP1	Probable methyltransferase TARBP1 OS=Homo sapiens OX=9606 GN=TARBP1 PE=1 SV=1	0.801974	1	1	1	1621	181.559	7.05	127.6	121	114.1	77.5	79.6	80.2	120.9	79.1	1.52845	0.00046582
Q8NBJ7	SUMF2	Inactive C-alpha-formylglycine-generating enzyme 2 OS=Homo sapiens OX=9606 GN=SUMF2 PE=1 SV=2	23.588	7	14	7	301	33.822	8	124.2	120.6	117.9	83.1	76.7	77.6	120.9	79.1333	1.5278	0.000103063
P18859	ATP5J	ATP synthase-coupling factor 6, mitochondrial OS=Homo sapiens OX=9606 GN=ATP5J PE=1 SV=1	51.8519	6	24	6	108	12.58	9.52	123.3	119	120.3	78.5	78.9	80	120.867	79.1333	1.52738	6.52227e-06
P54750	PDE1A	Calcium/calmodulin-dependent 3',5'-cyclic nucleotide phosphodiesterase 1A OS=Homo sapiens OX=9606 GN=PDE1A PE=2 SV=2	5.98131	2	2	2	535	61.213	6.1	122.6	129.9	110.1	88.1	66.9	82.4	120.867	79.1333	1.52738	0.00824063
Q8NBP7	PCSK9	Proprotein convertase subtilisin/kexin type 9 OS=Homo sapiens OX=9606 GN=PCSK9 PE=1 SV=3	1.15607	1	1	1	692	74.239	6.61	122	124.3	116.3	82.7	78.2	76.6	120.867	79.1667	1.52674	0.000154953
Q15554	TERF2	Telomeric repeat-binding factor 2 OS=Homo sapiens OX=9606 GN=TERF2 PE=1 SV=3	2.58303	1	1	1	542	59.557	9.35	115.4	126.4	120.5	82	64.9	90.8	120.767	79.2333	1.52419	0.00728316
Q9Y4W6	AFG3L2	AFG3-like protein 2 OS=Homo sapiens OX=9606 GN=AFG3L2 PE=1 SV=2	28.1054	21	32	20	797	88.528	8.66	119.2	120.3	121.5	79	79.5	80.5	120.333	79.6667	1.51046	8.83878e-07
Q9HAV0	GNB4	Guanine nucleotide-binding protein subunit beta-4 OS=Homo sapiens OX=9606 GN=GNB4 PE=1 SV=3	23.2353	6	20	2	340	37.543	6	114.7	112.8	133.5	75.9	79	84.1	120.333	79.6667	1.51046	0.00442639
P55809	OXCT1	Succinyl-CoA:3-ketoacid coenzyme A transferase 1, mitochondrial OS=Homo sapiens OX=9606 GN=OXCT1 PE=1 SV=1	52.8846	22	88	22	520	56.122	7.46	119.8	119.5	121.5	78.8	79.3	81.1	120.267	79.7333	1.50836	1.69796e-06
Q27J81	INF2	Inverted formin-2 OS=Homo sapiens OX=9606 GN=INF2 PE=1 SV=2	32.506	28	60	28	1249	135.54	5.38	118.2	122.3	120.3	80.5	79.1	79.6	120.267	79.7333	1.50836	5.43659e-06
Q01433	AMPD2	AMP deaminase 2 OS=Homo sapiens OX=9606 GN=AMPD2 PE=1 SV=2	11.7179	9	15	9	879	100.624	6.93	119.5	121.3	120	81.7	78.7	78.8	120.267	79.7333	1.50836	3.4863e-06
Q99643	SDHC	Succinate dehydrogenase cytochrome b560 subunit, mitochondrial OS=Homo sapiens OX=9606 GN=SDHC PE=1 SV=1	12.426	2	2	2	169	18.598	9.69	132.9	109.6	118.3	76.5	84.7	78	120.267	79.7333	1.50836	0.00502189
Q9H1Z9	TSPAN10	Tetraspanin-10 OS=Homo sapiens OX=9606 GN=TSPAN10 PE=2 SV=1	2.25352	1	2	1	355	36.475	5.86	124.1	108	128.4	79	86.1	74.3	120.167	79.8	1.50585	0.0047086
P40123	CAP2	Adenylyl cyclase-associated protein 2 OS=Homo sapiens OX=9606 GN=CAP2 PE=1 SV=1	34.3816	13	29	12	477	52.791	6.37	122.5	117.6	120.4	79.8	79.9	79.8	120.167	79.8333	1.50522	9.13494e-06
P45954	ACADSB	Short/branched chain specific acyl-CoA dehydrogenase, mitochondrial OS=Homo sapiens OX=9606 GN=ACADSB PE=1 SV=1	10.6481	3	3	3	432	47.455	6.99	120.3	118.7	121.5	84.4	77.6	77.5	120.167	79.8333	1.50522	7.63344e-05
Q00534	CDK6	Cyclin-dependent kinase 6 OS=Homo sapiens OX=9606 GN=CDK6 PE=1 SV=1	4.90798	2	3	1	326	36.915	6.46	118.8	124.2	117.5	85.5	76.9	77.1	120.167	79.8333	1.50522	0.000323225
O14832	PHYH	Phytanoyl-CoA dioxygenase, peroxisomal OS=Homo sapiens OX=9606 GN=PHYH PE=1 SV=1	2.66272	1	1	1	338	38.514	8.47	117.6	124.3	118.3	81.8	75.1	82.9	120.067	79.9333	1.50209	0.00024255
Q9H446	RWDD1	RWD domain-containing protein 1 OS=Homo sapiens OX=9606 GN=RWDD1 PE=1 SV=1	20.9877	4	7	4	243	27.922	4.2	126.8	111.4	121.8	80.3	82.8	76.9	120	80	1.5	0.00117641
P05549	TFAP2A	Transcription factor AP-2-alpha OS=Homo sapiens OX=9606 GN=TFAP2A PE=1 SV=1	17.849	5	8	5	437	48.032	8.02	116.2	119.9	123.9	78.9	80	81.2	120	80.0333	1.49938	6.66721e-05
P31040	SDHA	Succinate dehydrogenase [ubiquinone] flavoprotein subunit, mitochondrial OS=Homo sapiens OX=9606 GN=SDHA PE=1 SV=2	42.4699	21	76	21	664	72.645	7.39	119.8	118.6	121.5	78.7	80.3	81.2	119.967	80.0667	1.49833	3.63415e-06
Q96P16	RPRD1A	Regulation of nuclear pre-mRNA domain-containing protein 1A OS=Homo sapiens OX=9606 GN=RPRD1A PE=1 SV=1	12.5	3	13	3	312	35.698	7.55	116.4	122.3	121.2	78.5	81.4	80.3	119.967	80.0667	1.49833	3.71691e-05
Q9NZJ7	MTCH1	Mitochondrial carrier homolog 1 OS=Homo sapiens OX=9606 GN=MTCH1 PE=1 SV=1	7.45501	3	4	3	389	41.517	9.32	120	122.2	117.7	78.4	80.8	81	119.967	80.0667	1.49833	1.33387e-05
Q9NPL8	TIMMDC1	Complex I assembly factor TIMMDC1, mitochondrial OS=Homo sapiens OX=9606 GN=TIMMDC1 PE=1 SV=2	5.61404	1	1	1	285	32.158	8.5	108.4	130	121.5	82.7	65.9	91.6	119.967	80.0667	1.49833	0.0152587
Q719H9	KCTD1	BTB/POZ domain-containing protein KCTD1 OS=Homo sapiens OX=9606 GN=KCTD1 PE=1 SV=1	5.44747	1	2	1	257	29.386	7.08	114.2	121.3	124.3	75.5	87.2	77.5	119.933	80.0667	1.49792	0.0010528
Q9BV57	ADI1	1,2-dihydroxy-3-keto-5-methylthiopentene dioxygenase OS=Homo sapiens OX=9606 GN=ADI1 PE=1 SV=1	49.162	7	11	7	179	21.485	5.68	121.2	118.9	119.5	79.4	81.2	79.8	119.867	80.1333	1.49584	1.43087e-06
P06733	ENO1	Alpha-enolase OS=Homo sapiens OX=9606 GN=ENO1 PE=1 SV=2	62.9032	24	715	21	434	47.139	7.39	120	119.6	119.9	80.5	81.2	78.7	119.833	80.1333	1.49542	7.7983e-07
Q969Z3	MARC2	Mitochondrial amidoxime reducing component 2 OS=Homo sapiens OX=9606 GN=MARC2 PE=1 SV=1	10.7463	3	5	2	335	37.999	9.16	119.3	116	124.2	80	80.3	80.2	119.833	80.1667	1.4948	7.64013e-05
Q86YR7	MCF2L2	Probable guanine nucleotide exchange factor MCF2L2 OS=Homo sapiens OX=9606 GN=MCF2L2 PE=2 SV=3	1.43627	1	1	1	1114	126.913	6.42	115.2	135.9	108.3	81.1	80.4	79.1	119.8	80.2	1.49377	0.00888319
Q8N3V7	SYNPO	Synaptopodin OS=Homo sapiens OX=9606 GN=SYNPO PE=1 SV=2	0.861141	1	1	1	929	99.402	8.72	120	130.9	108.4	82.9	76	81.8	119.767	80.2333	1.49273	0.00445049
Q9P2X3	IMPACT	Protein IMPACT OS=Homo sapiens OX=9606 GN=IMPACT PE=1 SV=2	2.8125	1	1	1	320	36.453	4.97	125.9	116.7	116.7	81.2	81.9	77.7	119.767	80.2667	1.49211	0.000289396
P16949	STMN1	Stathmin OS=Homo sapiens OX=9606 GN=STMN1 PE=1 SV=3	71.8121	13	55	13	149	17.292	5.97	121.3	118.8	119.1	80.1	81.6	79.1	119.733	80.2667	1.49169	3.24828e-06
O60662	KLHL41	Kelch-like protein 41 OS=Homo sapiens OX=9606 GN=KLHL41 PE=1 SV=2	1.15512	1	1	1	606	67.994	5.29	119.2	119.3	120.5	75.6	84	81.4	119.667	80.3333	1.48963	9.80311e-05
Q8N239	KLHL34	Kelch-like protein 34 OS=Homo sapiens OX=9606 GN=KLHL34 PE=2 SV=1	1.08696	1	1	1	644	70.568	5.6	118	124.9	115.9	76	81.8	83.3	119.6	80.3667	1.48818	0.000366103
O75947	ATP5H	ATP synthase subunit d, mitochondrial OS=Homo sapiens OX=9606 GN=ATP5H PE=1 SV=3	68.323	9	45	9	161	18.479	5.3	120.1	118.1	120.1	78.3	80.9	82.4	119.433	80.5333	1.48303	9.17421e-06
Q92922	SMARCC1	SWI/SNF complex subunit SMARCC1 OS=Homo sapiens OX=9606 GN=SMARCC1 PE=1 SV=3	17.9186	18	32	12	1105	122.79	5.76	120.2	119.7	118.4	78.3	80.8	82.6	119.433	80.5667	1.48242	8.85123e-06
Q96GM5	SMARCD1	SWI/SNF-related matrix-associated actin-dependent regulator of chromatin subfamily D member 1 OS=Homo sapiens OX=9606 GN=SMARCD1 PE=1 SV=2	13.2039	6	7	6	515	58.196	9.25	116	121.8	120.5	78.3	81	82.4	119.433	80.5667	1.48242	5.30224e-05
Q53H82	LACTB2	Endoribonuclease LACTB2 OS=Homo sapiens OX=9606 GN=LACTB2 PE=1 SV=2	26.3889	7	15	7	288	32.785	6.8	121.5	116.2	120.5	80.5	80.8	80.5	119.4	80.6	1.48139	1.84214e-05
P14174	MIF	Macrophage migration inhibitory factor OS=Homo sapiens OX=9606 GN=MIF PE=1 SV=4	42.6087	5	31	5	115	12.468	7.88	122.5	112.7	122.7	80.8	82.2	79.1	119.3	80.7	1.47831	0.000351182
P08238	HSP90AB1	Heat shock protein HSP 90-beta OS=Homo sapiens OX=9606 GN=HSP90AB1 PE=1 SV=4	63.9503	51	484	21	724	83.212	5.03	119.2	119.8	118.8	80.5	80.4	81.3	119.267	80.7333	1.47729	7.45366e-08
Q03426	MVK	Mevalonate kinase OS=Homo sapiens OX=9606 GN=MVK PE=1 SV=1	15.1515	6	9	6	396	42.424	6.46	120.4	117	120.4	80.6	82.2	79.4	119.267	80.7333	1.47729	1.01771e-05
Q9P2W1	PSMC3IP	Homologous-pairing protein 2 homolog OS=Homo sapiens OX=9606 GN=PSMC3IP PE=1 SV=1	5.99078	1	1	1	217	24.891	7.81	113.1	125.1	119.6	72.6	85.7	83.9	119.267	80.7333	1.47729	0.00199722
Q9NPA3	MID1IP1	Mid1-interacting protein 1 OS=Homo sapiens OX=9606 GN=MID1IP1 PE=1 SV=1	5.46448	1	1	1	183	20.189	5.5	116.9	120.2	120.7	78.2	85.3	78.8	119.267	80.7667	1.47668	0.000115125
Q8N556	AFAP1	Actin filament-associated protein 1 OS=Homo sapiens OX=9606 GN=AFAP1 PE=1 SV=2	13.6986	10	15	10	730	80.675	8.68	119.4	119.9	118.4	81.4	79.6	81.3	119.233	80.7667	1.47627	7.84106e-07
Q13510	ASAH1	Acid ceramidase OS=Homo sapiens OX=9606 GN=ASAH1 PE=1 SV=5	17.9747	5	5	5	395	44.631	7.62	117.9	120.4	119.2	80.7	80.9	80.9	119.167	80.8333	1.47423	7.6568e-07
O14646	CHD1	Chromodomain-helicase-DNA-binding protein 1 OS=Homo sapiens OX=9606 GN=CHD1 PE=1 SV=2	2.69006	5	6	3	1710	196.567	7.14	119.4	118	120.1	77.8	78.8	86	119.167	80.8667	1.47362	0.000134343
Q8N392	ARHGAP18	Rho GTPase-activating protein 18 OS=Homo sapiens OX=9606 GN=ARHGAP18 PE=1 SV=3	18.8537	9	12	9	663	74.93	6.44	118.9	120	118.5	80.2	80.7	81.7	119.133	80.8667	1.47321	4.37021e-07
Q8WXE9	STON2	Stonin-2 OS=Homo sapiens OX=9606 GN=STON2 PE=1 SV=1	0.994475	1	2	1	905	101.102	5.39	112.5	122.8	122.1	75.1	83.7	83.9	119.133	80.9	1.4726	0.000974625
P08603	CFH	Complement factor H OS=Homo sapiens OX=9606 GN=CFH PE=1 SV=4	4.95532	4	4	4	1231	139.005	6.61	112.5	123.5	121.2	81.4	77.6	83.7	119.067	80.9	1.47178	0.000548451
Q12805	EFEMP1	EGF-containing fibulin-like extracellular matrix protein 1 OS=Homo sapiens OX=9606 GN=EFEMP1 PE=1 SV=2	16.6329	6	9	6	493	54.604	5.07	120	117	120.1	79.7	80.4	82.8	119.033	80.9667	1.47015	1.03931e-05
P36542	ATP5F1C	ATP synthase subunit gamma, mitochondrial OS=Homo sapiens OX=9606 GN=ATP5F1C PE=1 SV=1	27.1812	8	41	8	298	32.975	9.22	119.6	117.9	119.5	80.2	81.1	81.7	119	81	1.46914	6.9873e-07
P05386	RPLP1	60S acidic ribosomal protein P1 OS=Homo sapiens OX=9606 GN=RPLP1 PE=1 SV=1	89.4737	4	23	3	114	11.507	4.32	120.3	116.3	120.4	74.3	91.4	77.3	119	81	1.46914	0.00221223
Q14699	RFTN1	Raftlin OS=Homo sapiens OX=9606 GN=RFTN1 PE=1 SV=4	3.2872	1	1	1	578	63.106	5.67	114.7	116	126.2	76.4	78.1	88.6	118.967	81.0333	1.46812	0.00197458
Q9P2B2	PTGFRN	Prostaglandin F2 receptor negative regulator OS=Homo sapiens OX=9606 GN=PTGFRN PE=1 SV=2	6.14334	4	4	4	879	98.495	6.61	121	120.3	115.6	85	79.7	78.5	118.967	81.0667	1.46752	0.000132684
O75475	PSIP1	PC4 and SFRS1-interacting protein OS=Homo sapiens OX=9606 GN=PSIP1 PE=1 SV=1	33.7736	19	46	18	530	60.067	9.13	119.8	114.9	122	79.3	81.8	82.1	118.9	81.0667	1.46669	7.70452e-05
Q9HA77	CARS2	Probable cysteine--tRNA ligase, mitochondrial OS=Homo sapiens OX=9606 GN=CARS2 PE=1 SV=1	16.3121	8	9	8	564	62.185	8.34	117.7	124	114.9	78.8	83.9	80.6	118.867	81.1	1.46568	0.000253241
P25685	DNAJB1	DnaJ homolog subfamily B member 1 OS=Homo sapiens OX=9606 GN=DNAJB1 PE=1 SV=4	43.8235	15	41	14	340	38.02	8.63	118.2	120.8	117.6	80.6	82.4	80.4	118.867	81.1333	1.46508	5.51072e-06
Q9NZ01	TECR	Very-long-chain enoyl-CoA reductase OS=Homo sapiens OX=9606 GN=TECR PE=1 SV=1	25.974	9	23	9	308	36.011	9.45	123.3	114.5	118.8	80.1	81.5	81.9	118.867	81.1667	1.46448	0.000131235
P56381	ATP5F1E	ATP synthase subunit epsilon, mitochondrial OS=Homo sapiens OX=9606 GN=ATP5F1E PE=1 SV=2	43.1373	3	9	3	51	5.776	9.92	121.1	117.3	118.1	80.6	80.8	82.1	118.833	81.1667	1.46407	7.19082e-06
Q8WW12	PCNP	PEST proteolytic signal-containing nuclear protein OS=Homo sapiens OX=9606 GN=PCNP PE=1 SV=2	46.6292	7	14	7	178	18.913	7.49	119.1	117.7	119.7	82.5	80.4	80.6	118.833	81.1667	1.46407	1.89525e-06
Q08AG7	MZT1	Mitotic-spindle organizing protein 1 OS=Homo sapiens OX=9606 GN=MZT1 PE=1 SV=2	19.5122	1	2	1	82	8.473	4.78	111.7	124.9	119.8	77.1	80.9	85.6	118.8	81.2	1.46305	0.001182
Q9P289	STK26	Serine/threonine-protein kinase 26 OS=Homo sapiens OX=9606 GN=STK26 PE=1 SV=2	42.7885	15	44	10	416	46.5	5.29	121	117	118.3	80	82.7	81	118.767	81.2333	1.46204	1.20858e-05
Q02252	ALDH6A1	Methylmalonate-semialdehyde dehydrogenase [acylating], mitochondrial OS=Homo sapiens OX=9606 GN=ALDH6A1 PE=1 SV=2	14.5794	7	11	7	535	57.803	8.5	119	115	122.2	79.3	81.2	83.3	118.733	81.2667	1.46103	9.53823e-05
P26374	CHML	Rab proteins geranylgeranyltransferase component A 2 OS=Homo sapiens OX=9606 GN=CHML PE=1 SV=2	4.57317	2	3	2	656	74.024	4.93	122.1	118.9	115.1	82.6	79.5	82	118.7	81.3667	1.45883	7.52375e-05
O43598	DNPH1	2'-deoxynucleoside 5'-phosphate N-hydrolase 1 OS=Homo sapiens OX=9606 GN=DNPH1 PE=1 SV=1	33.908	4	15	4	174	19.097	5.05	118.7	116.1	121.2	84.4	78.8	80.9	118.667	81.3667	1.45842	7.08292e-05
P36404	ARL2	ADP-ribosylation factor-like protein 2 OS=Homo sapiens OX=9606 GN=ARL2 PE=1 SV=4	26.6304	4	7	4	184	20.865	6.34	116.9	120.4	118.7	82.6	79.9	81.6	118.667	81.3667	1.45842	8.29411e-06
O00148	DDX39A	ATP-dependent RNA helicase DDX39A OS=Homo sapiens OX=9606 GN=DDX39A PE=1 SV=2	41.2178	17	56	8	427	49.098	5.68	117.1	119.6	119.1	81.7	80.8	81.6	118.6	81.3667	1.4576	1.3739e-06
Q9BZD4	NUF2	Kinetochore protein Nuf2 OS=Homo sapiens OX=9606 GN=NUF2 PE=1 SV=2	4.52586	2	2	2	464	54.269	8.27	119.1	116.2	120.6	75.3	84.1	84.8	118.633	81.4	1.45741	0.000359279
Q5VT66	MARC1	Mitochondrial amidoxime-reducing component 1 OS=Homo sapiens OX=9606 GN=MARC1 PE=1 SV=1	29.9703	8	20	7	337	37.476	8.88	119.2	120.5	116.1	80.6	80.5	83.1	118.6	81.4	1.457	1.82364e-05
Q71U36	TUBA1A	Tubulin alpha-1A chain OS=Homo sapiens OX=9606 GN=TUBA1A PE=1 SV=1	60.7539	20	536	1	451	50.104	5.06	103.4	137.7	114.6	80.4	79.1	84.7	118.567	81.4	1.45659	0.0221618
Q10589	BST2	Bone marrow stromal antigen 2 OS=Homo sapiens OX=9606 GN=BST2 PE=1 SV=1	18.3333	4	11	4	180	19.756	5.6	120.2	124	111.6	82.4	79.4	82.5	118.6	81.4333	1.45641	0.000616266
Q5JTD0	TJAP1	Tight junction-associated protein 1 OS=Homo sapiens OX=9606 GN=TJAP1 PE=1 SV=1	2.1544	1	1	1	557	61.783	5.97	126.3	115.3	114.1	75.5	86.9	81.9	118.567	81.4333	1.456	0.00188335
P78330	PSPH	Phosphoserine phosphatase OS=Homo sapiens OX=9606 GN=PSPH PE=1 SV=2	39.1111	7	21	7	225	24.992	5.69	120.1	115.3	120.1	83.3	80.2	81	118.5	81.5	1.45399	3.69009e-05
Q9HB71	CACYBP	Calcyclin-binding protein OS=Homo sapiens OX=9606 GN=CACYBP PE=1 SV=2	61.4035	15	47	15	228	26.194	8.25	118	119.9	117.6	78.7	82.9	82.9	118.5	81.5	1.45399	1.91955e-05
Q53SF7	COBLL1	Cordon-bleu protein-like 1 OS=Homo sapiens OX=9606 GN=COBLL1 PE=1 SV=2	2.32558	2	2	2	1204	131.705	6.67	118.6	120.1	116.7	81.8	73.3	89.5	118.467	81.5333	1.45298	0.00151162
P17540	CKMT2	Creatine kinase S-type, mitochondrial OS=Homo sapiens OX=9606 GN=CKMT2 PE=1 SV=2	3.81862	1	2	1	419	47.474	8.19	121.5	116.5	117.2	80.5	84.1	80.3	118.4	81.6333	1.45039	5.06965e-05
P56378	MP68	6.8 kDa mitochondrial proteolipid OS=Homo sapiens OX=9606 GN=MP68 PE=1 SV=1	12.069	1	3	1	58	6.658	10.08	121.1	115.6	118.4	76.6	85	83.3	118.367	81.6333	1.44998	0.000260795
Q9UNS1	TIMELESS	Protein timeless homolog OS=Homo sapiens OX=9606 GN=TIMELESS PE=1 SV=2	7.20199	7	7	7	1208	138.572	5.4	119.9	112.7	122.4	81.7	82.9	80.4	118.333	81.6667	1.44898	0.000255919
Q5TG30	ARHGAP40	Rho GTPase-activating protein 40 OS=Homo sapiens OX=9606 GN=ARHGAP40 PE=3 SV=3	1.1254	1	2	1	622	68.865	7.84	119.9	112.4	122.7	79.8	91	74.2	118.333	81.6667	1.44898	0.00323954
P43355	MAGEA1	Melanoma-associated antigen 1 OS=Homo sapiens OX=9606 GN=MAGEA1 PE=1 SV=1	17.4757	5	8	5	309	34.32	4.86	119.6	122	113.3	82.3	82.5	80.2	118.3	81.6667	1.44857	0.00016995
O95359	TACC2	Transforming acidic coiled-coil-containing protein 2 OS=Homo sapiens OX=9606 GN=TACC2 PE=1 SV=3	1.66214	3	4	2	2948	309.237	4.79	122.9	112.2	119.7	80.2	82.4	82.5	118.267	81.7	1.44757	0.000359111
Q9H6S3	EPS8L2	Epidermal growth factor receptor kinase substrate 8-like protein 2 OS=Homo sapiens OX=9606 GN=EPS8L2 PE=1 SV=2	23.4965	12	22	12	715	80.57	6.84	114.9	122.8	117.1	82.8	81	81.3	118.267	81.7	1.44757	0.000111615
Q5VTL8	PRPF38B	Pre-mRNA-splicing factor 38B OS=Homo sapiens OX=9606 GN=PRPF38B PE=1 SV=1	5.67766	3	4	3	546	64.429	10.54	116.6	115.2	122.9	84.3	77.9	83	118.233	81.7333	1.44657	0.000286472
P78549	NTHL1	Endonuclease III-like protein 1 OS=Homo sapiens OX=9606 GN=NTHL1 PE=1 SV=2	8.33333	2	3	2	312	34.368	9.67	115.4	122.6	116.7	86.3	74.9	84.1	118.233	81.7667	1.44598	0.000912352
Q13188	STK3	Serine/threonine-protein kinase 3 OS=Homo sapiens OX=9606 GN=STK3 PE=1 SV=2	13.442	5	9	1	491	56.265	5.24	113.4	121.9	119.1	80.4	82	83.2	118.133	81.8667	1.443	0.000160063
Q8N0W3	FUK	L-fucose kinase OS=Homo sapiens OX=9606 GN=FUK PE=2 SV=2	1.10701	1	1	1	1084	117.548	6.25	117.6	117.3	119.5	81.9	91	72.7	118.133	81.8667	1.443	0.00243323
P16035	TIMP2	Metalloproteinase inhibitor 2 OS=Homo sapiens OX=9606 GN=TIMP2 PE=1 SV=2	10.4545	1	1	1	220	24.383	7.49	121.2	114.6	118.3	82.4	82.4	81.1	118.033	81.9667	1.44002	5.11558e-05
P08133	ANXA6	Annexin A6 OS=Homo sapiens OX=9606 GN=ANXA6 PE=1 SV=3	56.7608	36	93	36	673	75.826	5.6	118.3	117.5	118.1	81.5	82	82.6	117.967	82.0333	1.43803	9.07804e-08
P48047	ATP5O	ATP synthase subunit O, mitochondrial OS=Homo sapiens OX=9606 GN=ATP5O PE=1 SV=1	53.0516	9	40	9	213	23.263	9.96	116.2	118.1	119.6	80.7	81.7	83.7	117.967	82.0333	1.43803	1.08674e-05
Q96HY7	DHTKD1	Probable 2-oxoglutarate dehydrogenase E1 component DHKTD1, mitochondrial OS=Homo sapiens OX=9606 GN=DHTKD1 PE=1 SV=2	9.358	6	7	6	919	103.011	6.93	116.2	117.6	120.1	80.4	79.4	86.3	117.967	82.0333	1.43803	0.000122996
Q5JUR7	TEX30	Testis-expressed protein 30 OS=Homo sapiens OX=9606 GN=TEX30 PE=2 SV=1	12.7753	2	3	2	227	25.568	8.66	118.7	120.1	115.1	87.2	77.4	81.5	117.967	82.0333	1.43803	0.000361782
Q96CX2	KCTD12	BTB/POZ domain-containing protein KCTD12 OS=Homo sapiens OX=9606 GN=KCTD12 PE=1 SV=1	17.8462	4	4	4	325	35.679	5.64	114.2	119.2	120.4	80.2	79.7	86.2	117.933	82.0333	1.43763	0.000220049
Q5F1R6	DNAJC21	DnaJ homolog subfamily C member 21 OS=Homo sapiens OX=9606 GN=DNAJC21 PE=1 SV=2	10.7345	5	10	5	531	61.989	5.47	117.7	117.9	118.2	82	83.2	81.1	117.933	82.1	1.43646	5.55548e-07
Q9UQN3	CHMP2B	Charged multivesicular body protein 2b OS=Homo sapiens OX=9606 GN=CHMP2B PE=1 SV=1	25.8216	6	10	6	213	23.891	8.76	119.6	120.5	113.7	84.1	81.9	80.3	117.933	82.1	1.43646	0.000117256
Q6ZQQ6	WDR87	WD repeat-containing protein 87 OS=Homo sapiens OX=9606 GN=WDR87 PE=1 SV=3	0.243648	1	1	1	2873	332.975	7.28	108.5	128.8	116.3	81	78.9	86.5	117.867	82.1333	1.43506	0.00485359
Q658P3	STEAP3	Metalloreductase STEAP3 OS=Homo sapiens OX=9606 GN=STEAP3 PE=1 SV=2	1.84426	1	1	1	488	54.566	8.6	109.6	125.9	117.8	79.7	84.4	82.6	117.767	82.2333	1.4321	0.0019206
Q8IZF0	NALCN	Sodium leak channel non-selective protein OS=Homo sapiens OX=9606 GN=NALCN PE=1 SV=1	0.575374	1	1	1	1738	200.201	8.68	111	127.9	114.4	80.8	83.3	82.6	117.767	82.2333	1.4321	0.00242371
Q6NS38	ALKBH2	DNA oxidative demethylase ALKBH2 OS=Homo sapiens OX=9606 GN=ALKBH2 PE=1 SV=1	4.5977	1	1	1	261	29.304	9.66	114.6	117.4	121.2	88.7	78.9	79.1	117.733	82.2333	1.4317	0.000699651
Q13464	ROCK1	Rho-associated protein kinase 1 OS=Homo sapiens OX=9606 GN=ROCK1 PE=1 SV=1	6.20384	8	13	5	1354	158.076	5.9	116.7	118.8	117.6	83.9	80.2	82.7	117.7	82.2667	1.43071	9.16074e-06
Q8WWQ0	PHIP	PH-interacting protein OS=Homo sapiens OX=9606 GN=PHIP PE=1 SV=2	8.45689	12	17	12	1821	206.56	8.85	117.8	116.8	118.5	82.8	81.3	82.9	117.7	82.3333	1.42955	9.99133e-07
Q16512	PKN1	Serine/threonine-protein kinase N1 OS=Homo sapiens OX=9606 GN=PKN1 PE=1 SV=2	3.39703	3	3	2	942	103.868	6.37	114.9	124.6	113.4	84.5	78.3	84.4	117.633	82.4	1.42759	0.00097499
Q969H8	MYDGF	Myeloid-derived growth factor OS=Homo sapiens OX=9606 GN=MYDGF PE=1 SV=1	27.1676	6	17	6	173	18.783	6.68	123.6	110.4	118.8	81.2	83.5	82.5	117.6	82.4	1.42718	0.000846648
P02458	COL2A1	Collagen alpha-1(II) chain OS=Homo sapiens OX=9606 GN=COL2A1 PE=1 SV=3	1.21049	1	1	1	1487	141.699	6.92	112.5	116.2	124.1	86.8	77	83.4	117.6	82.4	1.42718	0.00140251
P11177	PDHB	Pyruvate dehydrogenase E1 component subunit beta, mitochondrial OS=Homo sapiens OX=9606 GN=PDHB PE=1 SV=3	38.9972	11	42	11	359	39.208	6.65	117.2	115.4	119.9	81	82.6	83.9	117.5	82.5	1.42424	2.29843e-05
Q8NBI5	SLC43A3	Solute carrier family 43 member 3 OS=Homo sapiens OX=9606 GN=SLC43A3 PE=1 SV=2	3.25866	2	4	2	491	54.493	8.53	118.9	119.7	113.9	83.2	82.8	81.5	117.5	82.5	1.42424	4.96142e-05
P0C0S5	H2AFZ	Histone H2A.Z OS=Homo sapiens OX=9606 GN=H2AFZ PE=1 SV=2	31.25	4	47	2	128	13.545	10.58	116.1	118.3	118.1	81.1	80.2	86.4	117.5	82.5667	1.42309	7.05999e-05
Q9UBB4	ATXN10	Ataxin-10 OS=Homo sapiens OX=9606 GN=ATXN10 PE=1 SV=1	42.1053	16	38	16	475	53.455	5.25	117.6	118.3	116.2	84.1	80.9	82.9	117.367	82.6333	1.42033	6.41991e-06
O95456	PSMG1	Proteasome assembly chaperone 1 OS=Homo sapiens OX=9606 GN=PSMG1 PE=1 SV=1	32.9861	7	10	7	288	32.833	7.17	121.6	114.9	115.6	83.9	82.1	81.9	117.367	82.6333	1.42033	9.73523e-05
Q5R372	RABGAP1L	Rab GTPase-activating protein 1-like OS=Homo sapiens OX=9606 GN=RABGAP1L PE=1 SV=1	3.31288	2	3	2	815	92.454	5.31	118	118.6	115.4	83.5	82.6	82	117.333	82.7	1.41878	5.52254e-06
O75323	NIPSNAP2	Protein NipSnap homolog 2 OS=Homo sapiens OX=9606 GN=NIPSNAP2 PE=1 SV=1	19.2308	6	13	4	286	33.721	9.36	115.8	114.8	121.2	82.7	81.4	84.1	117.267	82.7333	1.41741	8.54924e-05
Q9GZV1	ANKRD2	Ankyrin repeat domain-containing protein 2 OS=Homo sapiens OX=9606 GN=ANKRD2 PE=1 SV=3	3.88889	1	2	1	360	39.835	6.09	108.4	115.1	128.1	83.9	81.1	83.4	117.2	82.8	1.41546	0.00417154
Q9NQS1	AVEN	Cell death regulator Aven OS=Homo sapiens OX=9606 GN=AVEN PE=1 SV=1	3.31492	1	1	1	362	38.483	4.98	108.9	116.5	126.2	82.6	86.5	79.3	117.2	82.8	1.41546	0.00316021
Q15185	PTGES3	Prostaglandin E synthase 3 OS=Homo sapiens OX=9606 GN=PTGES3 PE=1 SV=1	59.375	9	42	9	160	18.685	4.54	121.9	112.1	117.5	82.7	84.3	81.4	117.167	82.8	1.41506	0.000312578
Q9NVT9	ARMC1	Armadillo repeat-containing protein 1 OS=Homo sapiens OX=9606 GN=ARMC1 PE=1 SV=1	4.25532	1	3	1	282	31.261	5.74	116.3	114.9	120.3	82.5	85.8	80.2	117.167	82.8333	1.41449	0.000115949
Q9Y6X9	MORC2	MORC family CW-type zinc finger protein 2 OS=Homo sapiens OX=9606 GN=MORC2 PE=1 SV=2	5.23256	5	6	5	1032	117.75	8.38	114.2	117.4	119.9	80.6	85.6	82.3	117.167	82.8333	1.41449	9.98744e-05
P20810	CAST	Calpastatin OS=Homo sapiens OX=9606 GN=CAST PE=1 SV=4	33.1921	16	37	16	708	76.526	5.07	115.5	116.5	119.3	83.6	81	84.1	117.1	82.9	1.41255	2.12804e-05
Q8WWX0	ASB5	Ankyrin repeat and SOCS box protein 5 OS=Homo sapiens OX=9606 GN=ASB5 PE=2 SV=1	3.03951	1	1	1	329	36.318	6.81	125.9	109.8	115.6	77.2	92	79.6	117.1	82.9333	1.41198	0.00652229
Q9NZN4	EHD2	EH domain-containing protein 2 OS=Homo sapiens OX=9606 GN=EHD2 PE=1 SV=2	26.8877	12	20	10	543	61.123	6.46	116	121.2	114	80.6	86	82.2	117.067	82.9333	1.41158	0.000218138
P18858	LIG1	DNA ligase 1 OS=Homo sapiens OX=9606 GN=LIG1 PE=1 SV=1	20.0218	15	25	15	919	101.673	5.62	115.9	119.8	115.4	86	80	82.8	117.033	82.9333	1.41117	0.000105243
P99999	CYCS	Cytochrome c OS=Homo sapiens OX=9606 GN=CYCS PE=1 SV=2	54.2857	5	10	5	105	11.741	9.57	113.2	123.5	114.4	80	83.1	85.8	117.033	82.9667	1.41061	0.000739979
Q9H939	PSTPIP2	Proline-serine-threonine phosphatase-interacting protein 2 OS=Homo sapiens OX=9606 GN=PSTPIP2 PE=1 SV=4	5.38922	2	3	2	334	38.834	8.48	120.9	114.1	116.1	82.4	83.1	83.4	117.033	82.9667	1.41061	7.52458e-05
O95219	SNX4	Sorting nexin-4 OS=Homo sapiens OX=9606 GN=SNX4 PE=1 SV=1	4.44444	2	3	2	450	51.876	5.99	113.1	120.1	117.9	86.2	81.2	81.5	117.033	82.9667	1.41061	0.000203493
Q9NUL3	STAU2	Double-stranded RNA-binding protein Staufen homolog 2 OS=Homo sapiens OX=9606 GN=STAU2 PE=1 SV=2	10.7018	6	6	4	570	62.569	9.61	119.6	115.9	115.5	82	82.1	84.8	117	82.9667	1.4102	2.85355e-05
Q8N335	GPD1L	Glycerol-3-phosphate dehydrogenase 1-like protein OS=Homo sapiens OX=9606 GN=GPD1L PE=1 SV=1	16.8091	6	8	6	351	38.394	7.02	117.6	115.2	118.2	84.7	84	80.3	117	83	1.40964	3.23068e-05
O95081	AGFG2	Arf-GAP domain and FG repeat-containing protein 2 OS=Homo sapiens OX=9606 GN=AGFG2 PE=1 SV=2	4.158	2	2	1	481	48.932	9.11	119.3	115.8	115.7	85.8	82.9	80.4	116.933	83.0333	1.40827	6.53743e-05
O96013	PAK4	Serine/threonine-protein kinase PAK 4 OS=Homo sapiens OX=9606 GN=PAK4 PE=1 SV=1	1.35364	1	1	1	591	64.032	9.73	116.6	106.7	127.6	82.7	82.3	84.2	116.967	83.0667	1.40811	0.00502256
Q10472	GALNT1	Polypeptide N-acetylgalactosaminyltransferase 1 OS=Homo sapiens OX=9606 GN=GALNT1 PE=1 SV=1	6.26118	3	4	3	559	64.177	7.72	116.2	119.7	114.9	80.6	83.3	85.3	116.933	83.0667	1.4077	6.81341e-05
P16403	HIST1H1C	Histone H1.2 OS=Homo sapiens OX=9606 GN=HIST1H1C PE=1 SV=2	50.7042	15	132	6	213	21.352	10.93	118.8	115.9	116.1	81.9	83.2	84.2	116.933	83.1	1.40714	7.89098e-06
Q9NW81	DMAC2	Distal membrane-arm assembly complex protein 2 OS=Homo sapiens OX=9606 GN=DMAC2 PE=1 SV=3	11.6732	2	2	2	257	29.249	6.43	122.7	113.3	114.7	84.9	83.1	81.3	116.9	83.1	1.40674	0.000405287
Q9NZJ6	COQ3	Ubiquinone biosynthesis O-methyltransferase, mitochondrial OS=Homo sapiens OX=9606 GN=COQ3 PE=1 SV=3	4.33604	1	2	1	369	41.028	7.42	118	118.4	114.3	80.9	81.9	86.6	116.9	83.1333	1.40617	0.000103039
Q9Y5J9	TIMM8B	Mitochondrial import inner membrane translocase subunit Tim8 B OS=Homo sapiens OX=9606 GN=TIMM8B PE=1 SV=1	21.6867	2	3	2	83	9.338	5.12	115.7	117.6	117.2	81	83.1	85.4	116.833	83.1667	1.40481	1.75373e-05
Q9BR61	ACBD6	Acyl-CoA-binding domain-containing protein 6 OS=Homo sapiens OX=9606 GN=ACBD6 PE=1 SV=1	19.5035	4	5	4	282	31.131	5.11	115.8	119.1	115.5	84.8	81.2	83.6	116.8	83.2	1.40385	2.78528e-05
Q96LJ7	DHRS1	Dehydrogenase/reductase SDR family member 1 OS=Homo sapiens OX=9606 GN=DHRS1 PE=1 SV=1	30.9904	7	15	7	313	33.887	7.83	116.2	115.4	118.7	82.9	82	84.7	116.767	83.2	1.40345	1.22521e-05
Q8IWF2	FOXRED2	FAD-dependent oxidoreductase domain-containing protein 2 OS=Homo sapiens OX=9606 GN=FOXRED2 PE=1 SV=1	2.48538	1	1	1	684	77.743	7.72	99.4	122.5	128.2	90.5	75.1	84.3	116.7	83.3	1.40096	0.0277393
O15091	KIAA0391	Mitochondrial ribonuclease P catalytic subunit OS=Homo sapiens OX=9606 GN=KIAA0391 PE=1 SV=2	7.20412	5	8	5	583	67.272	8.78	112.4	117.8	119.8	87.1	80.9	82.1	116.667	83.3667	1.39944	0.000334372
Q9BW72	HIGD2A	HIG1 domain family member 2A, mitochondrial OS=Homo sapiens OX=9606 GN=HIGD2A PE=1 SV=1	27.3585	1	4	1	106	11.521	10.2	112.5	125.2	112.3	83.9	73.6	92.6	116.667	83.3667	1.39944	0.00872171
Q14738	PPP2R5D	Serine/threonine-protein phosphatase 2A 56 kDa regulatory subunit delta isoform OS=Homo sapiens OX=9606 GN=PPP2R5D PE=1 SV=1	19.103	10	18	7	602	69.947	8.13	116.6	116.2	117.2	81.7	86.4	82	116.667	83.3667	1.39944	2.75269e-05
Q8IV33	KIAA0825	Uncharacterized protein KIAA0825 OS=Homo sapiens OX=9606 GN=KIAA0825 PE=2 SV=3	1.09804	1	3	1	1275	147.64	6.61	107.6	122.2	120.1	77.8	85.6	86.7	116.633	83.3667	1.39904	0.00340354
A1L390	PLEKHG3	Pleckstrin homology domain-containing family G member 3 OS=Homo sapiens OX=9606 GN=PLEKHG3 PE=1 SV=1	0.73831	1	1	1	1219	134.329	6.55	112.8	119	118	82.3	83.8	84.1	116.6	83.4	1.39808	7.72679e-05
Q6GMV2	SMYD5	SET and MYND domain-containing protein 5 OS=Homo sapiens OX=9606 GN=SMYD5 PE=1 SV=2	2.87081	1	1	1	418	47.31	5.05	124.9	103.5	121.4	82	97.6	70.6	116.6	83.4	1.39808	0.0317499
Q14192	FHL2	Four and a half LIM domains protein 2 OS=Homo sapiens OX=9606 GN=FHL2 PE=1 SV=3	59.8566	15	29	15	279	32.171	7.55	117.8	117.8	114.3	84.5	83.2	82.6	116.633	83.4333	1.39792	1.37255e-05
Q14980	NUMA1	Nuclear mitotic apparatus protein 1 OS=Homo sapiens OX=9606 GN=NUMA1 PE=1 SV=2	41.7967	70	140	70	2115	238.115	5.78	116.6	116.9	116.3	82.6	82.8	84.9	116.6	83.4333	1.39752	1.6117e-06
P24844	MYL9	Myosin regulatory light polypeptide 9 OS=Homo sapiens OX=9606 GN=MYL9 PE=1 SV=4	60.4651	8	43	2	172	19.814	4.92	112	118.7	119.1	85.4	80.4	84.5	116.6	83.4333	1.39752	0.000278699
Q92733	PRCC	Proline-rich protein PRCC OS=Homo sapiens OX=9606 GN=PRCC PE=1 SV=1	11.2016	3	4	3	491	52.386	5.1	116.8	115.8	117.1	85.7	87	77.6	116.567	83.4333	1.39712	0.000365941
Q9HAD4	WDR41	WD repeat-containing protein 41 OS=Homo sapiens OX=9606 GN=WDR41 PE=1 SV=3	5.01089	2	3	2	459	51.695	5.44	116.7	116.5	116.1	78.2	92.6	79.9	116.433	83.5667	1.3933	0.00194281
Q9BQ69	MACROD1	O-acetyl-ADP-ribose deacetylase MACROD1 OS=Homo sapiens OX=9606 GN=MACROD1 PE=1 SV=2	18.7692	4	7	4	325	35.483	9.51	113.1	120.2	115.9	83.9	84.2	82.6	116.4	83.5667	1.3929	0.000101899
Q8WXF7	ATL1	Atlastin-1 OS=Homo sapiens OX=9606 GN=ATL1 PE=1 SV=1	1.79211	1	1	1	558	63.503	6.18	117.7	115.1	116.3	83.6	84.1	83.2	116.367	83.6333	1.39139	2.08077e-06
P51532	SMARCA4	Transcription activator BRG1 OS=Homo sapiens OX=9606 GN=SMARCA4 PE=1 SV=2	16.2113	26	39	15	1647	184.53	7.88	115.6	118.8	114.6	82.6	83.2	85.3	116.333	83.7	1.38988	2.69835e-05
O14733	MAP2K7	Dual specificity mitogen-activated protein kinase kinase 7 OS=Homo sapiens OX=9606 GN=MAP2K7 PE=1 SV=2	1.90931	1	1	1	419	47.455	9.16	120.5	116.6	111.9	87	86.7	77.4	116.333	83.7	1.38988	0.00124502
Q8WVK7	SKA2	Spindle and kinetochore-associated protein 2 OS=Homo sapiens OX=9606 GN=SKA2 PE=1 SV=1	11.5702	1	1	1	121	14.179	7.33	120.4	120.7	107.9	86.9	91.3	72.9	116.333	83.7	1.38988	0.00942719
Q86W92	PPFIBP1	Liprin-beta-1 OS=Homo sapiens OX=9606 GN=PPFIBP1 PE=1 SV=2	30.8605	24	38	24	1011	113.952	5.55	115.6	117.2	115.9	85	81.6	84.6	116.233	83.7333	1.38814	1.0333e-05
Q9BQ75	CMSS1	Protein CMSS1 OS=Homo sapiens OX=9606 GN=CMSS1 PE=1 SV=2	6.45161	2	3	2	279	31.864	9.19	116.8	116.2	115.8	84.7	83.1	83.6	116.267	83.8	1.38743	5.1054e-07
Q16576	RBBP7	Histone-binding protein RBBP7 OS=Homo sapiens OX=9606 GN=RBBP7 PE=1 SV=1	35.0588	13	47	6	425	47.79	5.05	118.4	112.9	117.3	82.8	84.9	83.7	116.2	83.8	1.38663	5.44131e-05
Q9UBQ6	EXTL2	Exostosin-like 2 OS=Homo sapiens OX=9606 GN=EXTL2 PE=1 SV=1	5.45455	2	2	2	330	37.441	8.95	113.7	124.8	110.1	75.1	102.2	74.1	116.2	83.8	1.38663	0.0337732
Q969Z0	TBRG4	FAST kinase domain-containing protein 4 OS=Homo sapiens OX=9606 GN=TBRG4 PE=1 SV=1	27.0998	15	28	15	631	70.693	7.42	117.1	114.8	116.7	82.4	84.3	84.7	116.2	83.8	1.38663	5.48241e-06
P14923	JUP	Junction plakoglobin OS=Homo sapiens OX=9606 GN=JUP PE=1 SV=3	50.4698	28	68	23	745	81.693	6.14	116.1	116.3	116.1	83	84	84.5	116.167	83.8333	1.38569	2.1688e-07
P10643	C7	Complement component C7 OS=Homo sapiens OX=9606 GN=C7 PE=1 SV=2	2.01661	2	2	2	843	93.457	6.48	127.4	94.9	126.2	82.1	83.5	85.9	116.167	83.8333	1.38569	0.0390577
Q99497	PARK7	Protein/nucleic acid deglycase DJ-1 OS=Homo sapiens OX=9606 GN=PARK7 PE=1 SV=2	57.672	13	78	13	189	19.878	6.79	118.6	113.3	116.4	84.8	84.7	82.1	116.1	83.8667	1.38434	5.38649e-05
Q15147	PLCB4	1-phosphatidylinositol 4,5-bisphosphate phosphodiesterase beta-4 OS=Homo sapiens OX=9606 GN=PLCB4 PE=1 SV=3	6.04255	6	6	6	1175	134.378	6.9	117.9	115.6	114.7	86.4	80.5	85	116.067	83.9667	1.38229	9.14406e-05
Q96IZ0	PAWR	PRKC apoptosis WT1 regulator protein OS=Homo sapiens OX=9606 GN=PAWR PE=1 SV=1	15	4	11	4	340	36.545	5.41	114.4	119.1	114.6	84.8	83.8	83.3	116.033	83.9667	1.3819	3.62656e-05
Q9Y3D8	AK6	Adenylate kinase isoenzyme 6 OS=Homo sapiens OX=9606 GN=AK6 PE=1 SV=1	9.88372	2	2	2	172	20.049	4.58	117.8	115.7	114.6	82.3	82.1	87.5	116.033	83.9667	1.3819	8.87292e-05
Q13442	PDAP1	28 kDa heat- and acid-stable phosphoprotein OS=Homo sapiens OX=9606 GN=PDAP1 PE=1 SV=1	41.989	10	28	10	181	20.618	8.87	117.9	113.5	116.7	84.2	85.1	82.6	116.033	83.9667	1.3819	2.85359e-05
O43663	PRC1	Protein regulator of cytokinesis 1 OS=Homo sapiens OX=9606 GN=PRC1 PE=1 SV=2	14.3548	6	8	5	620	71.562	6.68	114	122.2	111.9	81.9	84.6	85.4	116.033	83.9667	1.3819	0.000639775
O75419	CDC45	Cell division control protein 45 homolog OS=Homo sapiens OX=9606 GN=CDC45 PE=1 SV=1	3.35689	2	2	2	566	65.527	5.53	113	115.7	119.4	81	82.4	88.5	116.033	83.9667	1.3819	0.000410163
Q9UKG1	APPL1	DCC-interacting protein 13-alpha OS=Homo sapiens OX=9606 GN=APPL1 PE=1 SV=1	3.52609	2	3	2	709	79.614	5.41	114.9	119.9	113.2	86.6	82.2	83.2	116	84	1.38095	0.000186479
P54802	NAGLU	Alpha-N-acetylglucosaminidase OS=Homo sapiens OX=9606 GN=NAGLU PE=1 SV=2	4.84522	3	5	3	743	82.214	6.65	115.7	114.1	118	83	83.3	85.8	115.933	84.0333	1.37961	2.4468e-05
Q9UFW8	CGGBP1	CGG triplet repeat-binding protein 1 OS=Homo sapiens OX=9606 GN=CGGBP1 PE=1 SV=2	34.1317	5	5	5	167	18.809	8.95	114.7	115	118.1	81.8	85.9	84.5	115.933	84.0667	1.37906	3.95267e-05
Q6KB66	KRT80	Keratin, type II cytoskeletal 80 OS=Homo sapiens OX=9606 GN=KRT80 PE=1 SV=2	9.95575	4	6	3	452	50.494	5.67	109.3	125.1	113.3	83.3	83.4	85.5	115.9	84.0667	1.37867	0.00267508
P46940	IQGAP1	Ras GTPase-activating-like protein IQGAP1 OS=Homo sapiens OX=9606 GN=IQGAP1 PE=1 SV=1	54.5564	78	302	76	1657	189.134	6.48	117.6	114.1	115.9	83.6	84.1	84.7	115.867	84.1333	1.37718	7.3965e-06
Q9Y5Z0	BACE2	Beta-secretase 2 OS=Homo sapiens OX=9606 GN=BACE2 PE=1 SV=1	3.66795	1	1	1	518	56.145	5.15	118.2	115.3	114.1	81.8	86.5	84.2	115.867	84.1667	1.37663	6.41593e-05
Q9H4Z3	PCIF1	Phosphorylated CTD-interacting factor 1 OS=Homo sapiens OX=9606 GN=PCIF1 PE=1 SV=1	4.54545	2	2	2	704	80.618	7.42	115.1	110	122.4	83.6	80.5	88.4	115.833	84.1667	1.37624	0.00176352
Q96R27	OR2M4	Olfactory receptor 2M4 OS=Homo sapiens OX=9606 GN=OR2M4 PE=2 SV=2	5.46624	1	1	1	311	35.047	8.5	101.1	114.3	132.1	72	88.6	91.9	115.833	84.1667	1.37624	0.043768
Q9H1I8	ASCC2	Activating signal cointegrator 1 complex subunit 2 OS=Homo sapiens OX=9606 GN=ASCC2 PE=1 SV=3	9.37913	5	7	5	757	86.306	5.16	111.2	119.7	116.5	83.7	83.7	85.2	115.8	84.2	1.3753	0.0002358
Q9P2N7	KLHL13	Kelch-like protein 13 OS=Homo sapiens OX=9606 GN=KLHL13 PE=1 SV=3	3.81679	2	2	2	655	73.82	6.62	109.3	121.2	116.8	84.1	79.8	88.7	115.767	84.2	1.3749	0.00186717
P53611	RABGGTB	Geranylgeranyl transferase type-2 subunit beta OS=Homo sapiens OX=9606 GN=RABGGTB PE=1 SV=2	6.34441	2	2	2	331	36.9	5.03	120.6	112.2	114.5	83.2	81.3	88.1	115.767	84.2	1.3749	0.000608719
O75832	PSMD10	26S proteasome non-ATPase regulatory subunit 10 OS=Homo sapiens OX=9606 GN=PSMD10 PE=1 SV=1	42.9204	8	12	8	226	24.412	6.1	115.2	116.4	115.7	85.2	85.3	82.2	115.767	84.2333	1.37436	8.04074e-06
Q8TCD5	NT5C	5'(3')-deoxyribonucleotidase, cytosolic type OS=Homo sapiens OX=9606 GN=NT5C PE=1 SV=2	35.8209	5	8	5	201	23.368	6.64	118.1	111.6	117.6	84.4	84.8	83.6	115.767	84.2667	1.37381	0.000119005
Q99757	TXN2	Thioredoxin, mitochondrial OS=Homo sapiens OX=9606 GN=TXN2 PE=1 SV=2	21.6867	2	3	2	166	18.372	8.29	119.1	117.2	110.9	84.2	80.8	87.8	115.733	84.2667	1.37342	0.000598133
Q12765	SCRN1	Secernin-1 OS=Homo sapiens OX=9606 GN=SCRN1 PE=1 SV=2	22.2222	8	15	8	414	46.353	4.75	116.8	115.2	115.1	87.7	82.3	82.9	115.7	84.3	1.37248	6.27533e-05
P50895	BCAM	Basal cell adhesion molecule OS=Homo sapiens OX=9606 GN=BCAM PE=1 SV=2	2.07006	1	2	1	628	67.363	5.81	109.1	118.7	119.3	87.5	77.6	87.8	115.7	84.3	1.37248	0.0026229
P15924	DSP	Desmoplakin OS=Homo sapiens OX=9606 GN=DSP PE=1 SV=3	23.72	61	88	61	2871	331.569	6.81	115.5	115	116.6	83.2	83.9	85.8	115.7	84.3	1.37248	4.1944e-06
P08243	ASNS	Asparagine synthetase [glutamine-hydrolyzing] OS=Homo sapiens OX=9606 GN=ASNS PE=1 SV=4	48.4848	21	56	21	561	64.329	6.86	116.6	113.8	116.5	85.4	84.1	83.4	115.633	84.3	1.37169	8.66302e-06
O00410	IPO5	Importin-5 OS=Homo sapiens OX=9606 GN=IPO5 PE=1 SV=4	46.6727	39	131	38	1097	123.55	4.94	116.4	114.6	116	84.7	84.2	84.1	115.667	84.3333	1.37154	6.85493e-07
Q9H8H3	METTL7A	Methyltransferase-like protein 7A OS=Homo sapiens OX=9606 GN=METTL7A PE=1 SV=1	17.2131	3	10	3	244	28.301	8.38	114.6	116	116.4	84.5	82.6	85.9	115.667	84.3333	1.37154	9.07241e-06
Q9C0H6	KLHL4	Kelch-like protein 4 OS=Homo sapiens OX=9606 GN=KLHL4 PE=1 SV=2	1.94986	1	1	1	718	80.194	6.86	120.6	116.7	109.7	83.5	80.1	89.4	115.667	84.3333	1.37154	0.00170831
P05141	SLC25A5	ADP/ATP translocase 2 OS=Homo sapiens OX=9606 GN=SLC25A5 PE=1 SV=7	49.6644	18	104	7	298	32.831	9.69	116.3	114.2	116.4	83.3	83.8	85.9	115.633	84.3333	1.37115	8.18733e-06
Q96I25	RBM17	Splicing factor 45 OS=Homo sapiens OX=9606 GN=RBM17 PE=1 SV=1	27.4314	10	20	9	401	44.934	5.97	115.6	115.6	115.7	85.1	82.3	85.6	115.633	84.3333	1.37115	6.91549e-06
O14497	ARID1A	AT-rich interactive domain-containing protein 1A OS=Homo sapiens OX=9606 GN=ARID1A PE=1 SV=3	1.4442	3	4	3	2285	241.892	6.7	114.9	117.7	114.3	79.6	86.8	86.8	115.633	84.4	1.37006	0.000283113
O75496	GMNN	Geminin OS=Homo sapiens OX=9606 GN=GMNN PE=1 SV=1	8.61244	1	1	1	209	23.551	4.96	118.9	117.8	110.2	87.2	81.6	84.4	115.633	84.4	1.37006	0.000600429
P39880	CUX1	Homeobox protein cut-like 1 OS=Homo sapiens OX=9606 GN=CUX1 PE=1 SV=3	2.92359	4	4	4	1505	164.087	5.9	116.1	115	115.6	85.3	79.5	88.5	115.567	84.4333	1.36873	0.000301661
Q9NRZ9	HELLS	Lymphoid-specific helicase OS=Homo sapiens OX=9606 GN=HELLS PE=1 SV=1	12.4105	9	10	9	838	97.012	7.93	116.7	118.3	111.6	83.3	84.3	85.7	115.533	84.4333	1.36834	0.000129584
Q03154	ACY1	Aminoacylase-1 OS=Homo sapiens OX=9606 GN=ACY1 PE=1 SV=1	30.1471	9	18	9	408	45.856	6.18	113	115.2	118.5	84.6	84.5	84.3	115.567	84.4667	1.36819	4.13725e-05
P63010	AP2B1	AP-2 complex subunit beta OS=Homo sapiens OX=9606 GN=AP2B1 PE=1 SV=1	34.0448	30	87	16	937	104.486	5.38	116.5	114.5	115.7	84	85.3	84.1	115.567	84.4667	1.36819	1.67685e-06
Q96MW1	CCDC43	Coiled-coil domain-containing protein 43 OS=Homo sapiens OX=9606 GN=CCDC43 PE=1 SV=2	29.4643	5	6	5	224	25.233	4.92	118.2	110.2	118.2	83.5	84.6	85.3	115.533	84.4667	1.3678	0.000334119
Q9Y4C2	TCAF1	TRPM8 channel-associated factor 1 OS=Homo sapiens OX=9606 GN=TCAF1 PE=1 SV=3	5.86319	5	6	5	921	102.061	6.54	115.9	116.6	114.1	84.6	83.8	85	115.533	84.4667	1.3678	2.95486e-06
P53794	SLC5A3	Sodium/myo-inositol cotransporter OS=Homo sapiens OX=9606 GN=SLC5A3 PE=1 SV=2	2.92479	2	3	2	718	79.641	7.27	119.1	110.7	116.7	82.7	87.5	83.2	115.5	84.4667	1.3674	0.00044729
P26358	DNMT1	DNA (cytosine-5)-methyltransferase 1 OS=Homo sapiens OX=9606 GN=DNMT1 PE=1 SV=2	25.2475	33	54	33	1616	183.05	7.75	115.5	117.2	113.7	83.5	84.7	85.3	115.467	84.5	1.36647	1.09467e-05
P53041	PPP5C	Serine/threonine-protein phosphatase 5 OS=Homo sapiens OX=9606 GN=PPP5C PE=1 SV=1	35.2705	16	34	16	499	56.842	6.28	116	113.2	117.2	83.4	86.3	83.8	115.467	84.5	1.36647	3.18875e-05
Q9H2K8	TAOK3	Serine/threonine-protein kinase TAO3 OS=Homo sapiens OX=9606 GN=TAOK3 PE=1 SV=2	10.9131	9	12	7	898	105.34	7.3	115.8	112.9	117.7	87.2	83.9	82.4	115.467	84.5	1.36647	9.94535e-05
Q2TBE0	CWF19L2	CWF19-like protein 2 OS=Homo sapiens OX=9606 GN=CWF19L2 PE=1 SV=4	0.894855	1	1	1	894	103.722	8.65	117.3	111.6	117.4	86.6	74.8	92.3	115.433	84.5667	1.365	0.00494694
Q9UIJ7	AK3	GTP:AMP phosphotransferase AK3, mitochondrial OS=Homo sapiens OX=9606 GN=AK3 PE=1 SV=4	47.5771	10	15	10	227	25.55	9.16	113.3	116	116.9	83.1	83.5	87.2	115.4	84.6	1.36407	5.39512e-05
P62714	PPP2CB	Serine/threonine-protein phosphatase 2A catalytic subunit beta isoform OS=Homo sapiens OX=9606 GN=PPP2CB PE=1 SV=1	45.9547	11	32	1	309	35.552	5.43	114.7	111	120.5	81.1	89.2	83.5	115.4	84.6	1.36407	0.00109434
P08651	NFIC	Nuclear factor 1 C-type OS=Homo sapiens OX=9606 GN=NFIC PE=1 SV=2	9.44882	4	8	3	508	55.64	8.38	113.6	115.2	117.3	82.3	86.3	85.2	115.367	84.6	1.36367	4.34758e-05
P23919	DTYMK	Thymidylate kinase OS=Homo sapiens OX=9606 GN=DTYMK PE=1 SV=4	37.7358	8	13	8	212	23.804	8.27	113.8	117.7	114.6	83	88.6	82.3	115.367	84.6333	1.36314	0.000188092
P22033	MUT	Methylmalonyl-CoA mutase, mitochondrial OS=Homo sapiens OX=9606 GN=MUT PE=1 SV=4	14.9333	10	14	10	750	83.082	6.93	116.1	115.5	114.5	83.6	84.2	86.1	115.367	84.6333	1.36314	4.12726e-06
P09493	TPM1	Tropomyosin alpha-1 chain OS=Homo sapiens OX=9606 GN=TPM1 PE=1 SV=2	52.8169	20	80	7	284	32.689	4.74	113.7	118.1	114.2	85.2	82.1	86.7	115.333	84.6667	1.3622	9.38419e-05
Q96FZ2	HMCES	Embryonic stem cell-specific 5-hydroxymethylcytosine-binding protein OS=Homo sapiens OX=9606 GN=HMCES PE=1 SV=1	16.1017	4	7	4	354	40.549	8.15	110.4	119.3	116.3	86.4	81.7	85.9	115.333	84.6667	1.3622	0.000522322
Q9HBL7	PLGRKT	Plasminogen receptor (KT) OS=Homo sapiens OX=9606 GN=PLGRKT PE=1 SV=1	15.6463	2	3	2	147	17.19	9.58	108.5	119.2	118.3	86.3	82.5	85.2	115.333	84.6667	1.3622	0.00105043
Q9BRX8	FAM213A	Redox-regulatory protein FAM213A OS=Homo sapiens OX=9606 GN=FAM213A PE=1 SV=3	27.9476	6	15	6	229	25.747	8.84	113.7	115.1	117.1	81.5	84.6	87.9	115.3	84.6667	1.36181	0.000127188
Q9UEE9	CFDP1	Craniofacial development protein 1 OS=Homo sapiens OX=9606 GN=CFDP1 PE=1 SV=1	10.0334	3	5	3	299	33.573	4.81	116.2	112.4	117.2	83.2	84.3	86.6	115.267	84.7	1.36088	6.63214e-05
Q9UMZ2	SYNRG	Synergin gamma OS=Homo sapiens OX=9606 GN=SYNRG PE=1 SV=2	0.913242	1	1	1	1314	140.566	5.03	114	109.9	121.9	89.2	82	83	115.267	84.7333	1.36035	0.00186787
Q9H3G5	CPVL	Probable serine carboxypeptidase CPVL OS=Homo sapiens OX=9606 GN=CPVL PE=1 SV=2	3.15126	2	2	2	476	54.129	5.62	115.2	111.6	118.9	82.2	88.1	83.9	115.233	84.7333	1.35995	0.000371396
P53804	TTC3	E3 ubiquitin-protein ligase TTC3 OS=Homo sapiens OX=9606 GN=TTC3 PE=1 SV=2	0.345679	1	1	1	2025	229.724	7.52	114	113.2	118.5	80.1	88.8	85.4	115.233	84.7667	1.35942	0.000544172
Q9H6S0	YTHDC2	3'-5' RNA helicase YTHDC2 OS=Homo sapiens OX=9606 GN=YTHDC2 PE=1 SV=2	11.3986	13	18	13	1430	160.147	8.4	113.5	117.5	114.6	84	84.3	86.1	115.2	84.8	1.35849	2.38111e-05
Q14444	CAPRIN1	Caprin-1 OS=Homo sapiens OX=9606 GN=CAPRIN1 PE=1 SV=2	17.0663	12	42	12	709	78.318	5.25	116.8	116.5	112.2	84.4	85.8	84.3	115.167	84.8333	1.35756	4.15332e-05
Q8IVD9	NUDCD3	NudC domain-containing protein 3 OS=Homo sapiens OX=9606 GN=NUDCD3 PE=1 SV=3	15.2355	4	11	4	361	40.797	5.25	115.2	113.3	117	81.9	85.1	87.5	115.167	84.8333	1.35756	9.81494e-05
Q5VV42	CDKAL1	Threonylcarbamoyladenosine tRNA methylthiotransferase OS=Homo sapiens OX=9606 GN=CDKAL1 PE=1 SV=1	8.29016	4	7	4	579	65.07	7.46	113.2	114.6	117.7	83.3	84.7	86.5	115.167	84.8333	1.35756	4.79398e-05
Q9NZJ5	EIF2AK3	Eukaryotic translation initiation factor 2-alpha kinase 3 OS=Homo sapiens OX=9606 GN=EIF2AK3 PE=1 SV=3	1.6129	1	1	1	1116	125.137	5.43	104.8	129.2	111.4	89.8	77.3	87.4	115.133	84.8333	1.35717	0.0211897
Q4KWH8	PLCH1	1-phosphatidylinositol 4,5-bisphosphate phosphodiesterase eta-1 OS=Homo sapiens OX=9606 GN=PLCH1 PE=1 SV=1	0.472534	1	5	1	1693	189.104	7.74	114.4	108	123	78.6	90.4	85.6	115.133	84.8667	1.35664	0.00543613
P35579	MYH9	Myosin-9 OS=Homo sapiens OX=9606 GN=MYH9 PE=1 SV=4	58.2653	123	589	103	1960	226.392	5.6	115	115.4	114.9	85.1	83.8	85.7	115.1	84.8667	1.35625	8.17335e-07
Q9Y6Y0	IVNS1ABP	Influenza virus NS1A-binding protein OS=Homo sapiens OX=9606 GN=IVNS1ABP PE=1 SV=3	18.2243	10	16	10	642	71.683	5.53	113.4	118.3	113.6	84.1	84.7	85.8	115.1	84.8667	1.35625	5.56046e-05
Q6WCQ1	MPRIP	Myosin phosphatase Rho-interacting protein OS=Homo sapiens OX=9606 GN=MPRIP PE=1 SV=3	9.65854	7	12	7	1025	116.461	6.21	115.4	115.4	114.5	86.4	82.3	86	115.1	84.9	1.35571	2.28968e-05
Q9UL40	ZNF346	Zinc finger protein 346 OS=Homo sapiens OX=9606 GN=ZNF346 PE=1 SV=1	4.42177	1	1	1	294	32.912	9.09	111.6	114.7	119	85.5	83.6	85.6	115.1	84.9	1.35571	0.000175749
Q9H1E3	NUCKS1	Nuclear ubiquitous casein and cyclin-dependent kinase substrate 1 OS=Homo sapiens OX=9606 GN=NUCKS1 PE=1 SV=1	27.9835	7	18	7	243	27.28	5.08	114.6	114.6	115.9	85.3	84.8	84.8	115.033	84.9667	1.35386	3.40595e-07
P25705	ATP5F1A	ATP synthase subunit alpha, mitochondrial OS=Homo sapiens OX=9606 GN=ATP5F1A PE=1 SV=1	49.7288	25	200	25	553	59.714	9.13	114.8	115.5	114.7	83.8	84.8	86.3	115	84.9667	1.35347	2.56555e-06
P35573	AGL	Glycogen debranching enzyme OS=Homo sapiens OX=9606 GN=AGL PE=1 SV=3	20.4308	24	28	24	1532	174.652	6.76	114.7	115.3	115	86.9	84.8	83.2	115	84.9667	1.35347	1.01413e-05
P49407	ARRB1	Beta-arrestin-1 OS=Homo sapiens OX=9606 GN=ARRB1 PE=1 SV=2	4.78469	2	3	2	418	47.036	6.2	116.4	115.8	112.8	89.7	83.4	81.9	115	85	1.35294	0.000340096
Q15126	PMVK	Phosphomevalonate kinase OS=Homo sapiens OX=9606 GN=PMVK PE=1 SV=3	60.4167	12	22	12	192	21.981	5.73	117.3	111.8	115.8	85.8	86.1	83.2	114.967	85.0333	1.35202	9.13529e-05
Q71DI3	HIST2H3A	Histone H3.2 OS=Homo sapiens OX=9606 GN=HIST2H3A PE=1 SV=3	52.9412	7	52	1	136	15.379	11.27	115.2	111.5	118.2	84.3	86.3	84.6	114.967	85.0667	1.35149	0.000124921
A6ZKI3	RTL8C	Retrotransposon Gag-like protein 8B OS=Homo sapiens OX=9606 GN=RTL8C PE=1 SV=1	19.469	2	2	2	113	13.163	5.07	116	117.8	111	87.3	82.8	85.1	114.933	85.0667	1.3511	0.000245134
Q53ET0	CRTC2	CREB-regulated transcription coactivator 2 OS=Homo sapiens OX=9606 GN=CRTC2 PE=1 SV=2	1.0101	1	2	1	693	73.256	7.11	113.1	113.8	117.8	88.3	85.3	81.6	114.9	85.0667	1.35071	0.000252217
Q8IWX8	CHERP	Calcium homeostasis endoplasmic reticulum protein OS=Homo sapiens OX=9606 GN=CHERP PE=1 SV=3	13.3188	10	19	10	916	103.637	9.04	113.9	115.4	115.3	83.7	85.2	86.4	114.867	85.1	1.34978	5.41525e-06
Q96IR7	HPDL	4-hydroxyphenylpyruvate dioxygenase-like protein OS=Homo sapiens OX=9606 GN=HPDL PE=1 SV=1	25.876	6	10	6	371	39.361	7.03	112.6	117.8	114.1	85.4	82.3	87.7	114.833	85.1333	1.34886	0.000173904
Q9BYE2	TMPRSS13	Transmembrane protease serine 13 OS=Homo sapiens OX=9606 GN=TMPRSS13 PE=2 SV=4	1.87713	1	2	1	586	63.113	8.63	118.4	112.2	113.9	82.7	89.9	82.8	114.833	85.1333	1.34886	0.000597199
Q9UDY4	DNAJB4	DnaJ homolog subfamily B member 4 OS=Homo sapiens OX=9606 GN=DNAJB4 PE=1 SV=1	41.2463	11	23	10	337	37.783	8.5	113.6	115.3	115.7	82.7	88	84.8	114.867	85.1667	1.34873	5.87339e-05
Q9Y5T4	DNAJC15	DnaJ homolog subfamily C member 15 OS=Homo sapiens OX=9606 GN=DNAJC15 PE=1 SV=2	9.33333	1	1	1	150	16.373	10.08	121.7	113.1	109.8	85.1	81.6	88.8	114.867	85.1667	1.34873	0.00194749
Q96GY3	LIN37	Protein lin-37 homolog OS=Homo sapiens OX=9606 GN=LIN37 PE=1 SV=1	5.28455	1	1	1	246	28.365	8.7	111.8	121.1	111.6	79.7	81.1	94.7	114.833	85.1667	1.34834	0.00657233
Q9NVI1	FANCI	Fanconi anemia group I protein OS=Homo sapiens OX=9606 GN=FANCI PE=1 SV=4	16.7922	19	21	19	1328	149.229	6.74	114.5	117	112.9	84	85.8	85.8	114.8	85.2	1.34742	2.45233e-05
O00534	VWA5A	von Willebrand factor A domain-containing protein 5A OS=Homo sapiens OX=9606 GN=VWA5A PE=2 SV=2	3.30789	2	2	2	786	86.434	6.58	104.6	121.6	118.2	88.9	83.5	83.2	114.8	85.2	1.34742	0.0058142
Q15819	UBE2V2	Ubiquitin-conjugating enzyme E2 variant 2 OS=Homo sapiens OX=9606 GN=UBE2V2 PE=1 SV=4	57.931	8	25	3	145	16.352	8.09	116.5	116.8	111	85.2	89.1	81.3	114.767	85.2	1.34703	0.000547478
Q969L2	MAL2	Protein MAL2 OS=Homo sapiens OX=9606 GN=MAL2 PE=1 SV=1	6.25	1	1	1	176	19.113	6.24	115.5	110.9	117.9	82.5	85.8	87.4	114.767	85.2333	1.3465	0.000298404
Q5MIZ7	PPP4R3B	Serine/threonine-protein phosphatase 4 regulatory subunit 3B OS=Homo sapiens OX=9606 GN=PPP4R3B PE=1 SV=2	7.65607	7	8	2	849	97.397	4.96	111.5	129.4	103.3	81.1	90.9	83.8	114.733	85.2667	1.34558	0.023263
P49642	PRIM1	DNA primase small subunit OS=Homo sapiens OX=9606 GN=PRIM1 PE=1 SV=1	22.619	8	15	8	420	49.87	8.21	115.5	117.4	111.2	84.1	87.4	84.3	114.7	85.2667	1.34519	0.000156736
Q969V6	MKL1	MKL/myocardin-like protein 1 OS=Homo sapiens OX=9606 GN=MKL1 PE=1 SV=1	3.97422	2	2	1	931	98.858	5.86	108.7	131.1	104.3	85.3	89.5	81.1	114.7	85.3	1.34467	0.0272554
P78362	SRPK2	SRSF protein kinase 2 OS=Homo sapiens OX=9606 GN=SRPK2 PE=1 SV=3	5.23256	3	3	2	688	77.478	4.97	111.5	117.9	114.6	79.8	91.9	84.3	114.667	85.3333	1.34375	0.00181506
O75116	ROCK2	Rho-associated protein kinase 2 OS=Homo sapiens OX=9606 GN=ROCK2 PE=1 SV=4	29.0346	37	61	34	1388	160.799	6.02	115	114.3	114.6	84.9	85.1	86.1	114.633	85.3667	1.34283	2.61349e-07
Q9NX57	RAB20	Ras-related protein Rab-20 OS=Homo sapiens OX=9606 GN=RAB20 PE=1 SV=1	8.97436	2	3	2	234	26.26	6.55	112.3	114.8	116.7	82.5	85.3	88.3	114.6	85.3667	1.34244	0.000155652
Q8NCW5	NAXE	NAD(P)H-hydrate epimerase OS=Homo sapiens OX=9606 GN=NAXE PE=1 SV=2	43.4028	11	27	11	288	31.654	7.66	118.2	110.7	115	84.9	88.1	83.2	114.633	85.4	1.34231	0.000358942
Q9NY35	CLDND1	Claudin domain-containing protein 1 OS=Homo sapiens OX=9606 GN=CLDND1 PE=1 SV=1	3.55731	1	1	1	253	28.584	5.82	113.1	117.1	113.7	82.9	87.3	86	114.633	85.4	1.34231	8.48487e-05
P04792	HSPB1	Heat shock protein beta-1 OS=Homo sapiens OX=9606 GN=HSPB1 PE=1 SV=2	66.3415	13	60	13	205	22.768	6.4	111.2	115.8	116.8	85.7	86	84.5	114.6	85.4	1.34192	8.15927e-05
Q9NVE7	PANK4	Pantothenate kinase 4 OS=Homo sapiens OX=9606 GN=PANK4 PE=1 SV=1	10.8668	6	6	6	773	85.937	6.28	110.1	116	117.6	91.9	81.5	82.8	114.567	85.4	1.34153	0.00185935
Q9BVP2	GNL3	Guanine nucleotide-binding protein-like 3 OS=Homo sapiens OX=9606 GN=GNL3 PE=1 SV=2	38.6157	17	39	17	549	61.954	9.16	113.7	113.3	116.8	83.8	84.8	87.7	114.6	85.4333	1.3414	5.45517e-05
Q5T3I0	GPATCH4	G patch domain-containing protein 4 OS=Homo sapiens OX=9606 GN=GPATCH4 PE=1 SV=2	13.0045	4	5	4	446	50.351	9.63	113.4	119	111.4	81.7	87.5	87.2	114.6	85.4667	1.34087	0.000593194
Q03013	GSTM4	Glutathione S-transferase Mu 4 OS=Homo sapiens OX=9606 GN=GSTM4 PE=1 SV=3	35.3211	7	10	1	218	25.545	5.9	116.7	122.2	104.7	87.6	90.1	78.6	114.533	85.4333	1.34062	0.00954402
Q6Y1H2	HACD2	Very-long-chain (3R)-3-hydroxyacyl-CoA dehydratase 2 OS=Homo sapiens OX=9606 GN=HACD2 PE=1 SV=1	12.2047	3	8	3	254	28.35	9.55	116.7	114.4	112.5	86.1	84	86.2	114.533	85.4333	1.34062	3.2586e-05
Q5VW36	FOCAD	Focadhesin OS=Homo sapiens OX=9606 GN=FOCAD PE=1 SV=1	2.60966	3	3	3	1801	199.944	6.62	111.7	116.7	115.3	89.5	83	83.9	114.567	85.4667	1.34048	0.00032138
Q9BUK6	MSTO1	Protein misato homolog 1 OS=Homo sapiens OX=9606 GN=MSTO1 PE=1 SV=1	3.33333	2	2	2	570	61.796	6.11	118.9	111.1	113.5	86.7	84	85.7	114.5	85.4667	1.3397	0.000284553
Q96H22	CENPN	Centromere protein N OS=Homo sapiens OX=9606 GN=CENPN PE=1 SV=2	3.24484	1	1	1	339	39.53	9.13	118	114.2	111.3	83.2	90.9	82.3	114.5	85.4667	1.3397	0.000973424
P08559	PDHA1	Pyruvate dehydrogenase E1 component subunit alpha, somatic form, mitochondrial OS=Homo sapiens OX=9606 GN=PDHA1 PE=1 SV=3	39.7436	15	46	15	390	43.268	8.06	114.5	113.5	115.6	84.4	85.4	86.7	114.533	85.5	1.33957	5.52006e-06
Q9H974	QTRT2	Queuine tRNA-ribosyltransferase accessory subunit 2 OS=Homo sapiens OX=9606 GN=QTRT2 PE=1 SV=1	11.5663	3	4	3	415	46.683	6.81	113.3	112.7	117.4	84.8	84.8	87	114.467	85.5333	1.33827	6.19434e-05
P20962	PTMS	Parathymosin OS=Homo sapiens OX=9606 GN=PTMS PE=1 SV=2	23.5294	4	24	4	102	11.523	4.16	113.9	114.3	115.1	86.9	84.4	85.4	114.433	85.5667	1.33736	3.65673e-06
P50502	ST13	Hsc70-interacting protein OS=Homo sapiens OX=9606 GN=ST13 PE=1 SV=2	31.7073	11	68	11	369	41.305	5.27	114.8	113.7	114.7	86.8	85.8	84.1	114.4	85.5667	1.33697	4.78243e-06
O94760	DDAH1	N(G),N(G)-dimethylarginine dimethylaminohydrolase 1 OS=Homo sapiens OX=9606 GN=DDAH1 PE=1 SV=3	40.7018	9	15	8	285	31.102	5.81	114.6	113.8	114.6	84.7	90.4	81.9	114.333	85.6667	1.33463	0.000337968
Q9BUL8	PDCD10	Programmed cell death protein 10 OS=Homo sapiens OX=9606 GN=PDCD10 PE=1 SV=1	39.1509	6	9	6	212	24.686	8.19	113.1	115.7	114.2	87	86	84	114.333	85.6667	1.33463	1.59118e-05
Q13907	IDI1	Isopentenyl-diphosphate Delta-isomerase 1 OS=Homo sapiens OX=9606 GN=IDI1 PE=1 SV=2	39.6476	9	20	9	227	26.302	6.34	117.4	112.6	113	85.7	86.6	84.8	114.333	85.7	1.33411	6.0645e-05
Q9UBE0	SAE1	SUMO-activating enzyme subunit 1 OS=Homo sapiens OX=9606 GN=SAE1 PE=1 SV=1	75.4335	19	50	19	346	38.426	5.3	114.4	114.4	114.1	85.5	86.7	84.9	114.3	85.7	1.33372	7.52415e-07
Q8NI60	COQ8A	Atypical kinase COQ8A, mitochondrial OS=Homo sapiens OX=9606 GN=COQ8A PE=1 SV=1	1.5456	1	1	1	647	71.904	6.99	107.5	113.2	122.1	85.6	88.8	82.7	114.267	85.7	1.33333	0.00341846
Q9BZ29	DOCK9	Dedicator of cytokinesis protein 9 OS=Homo sapiens OX=9606 GN=DOCK9 PE=1 SV=2	0.483325	1	1	1	2069	236.295	7.49	114.7	117.2	110.9	88.8	81.3	87.1	114.267	85.7333	1.33281	0.000612093
Q12824	SMARCB1	SWI/SNF-related matrix-associated actin-dependent regulator of chromatin subfamily B member 1 OS=Homo sapiens OX=9606 GN=SMARCB1 PE=1 SV=2	28.5714	7	12	7	385	44.113	6.23	112.1	117.7	113	86.4	81.9	88.9	114.267	85.7333	1.33281	0.000443881
P47813	EIF1AX	Eukaryotic translation initiation factor 1A, X-chromosomal OS=Homo sapiens OX=9606 GN=EIF1AX PE=1 SV=2	53.4722	7	16	7	144	16.45	5.24	117.3	111.8	113.6	86.6	86.8	83.8	114.233	85.7333	1.33243	0.000111897
Q6PGP7	TTC37	Tetratricopeptide repeat protein 37 OS=Homo sapiens OX=9606 GN=TTC37 PE=1 SV=1	11.8926	15	20	15	1564	175.375	7.53	115.6	113	114.1	86.5	85.5	85.3	114.233	85.7667	1.33191	4.52221e-06
Q96CW5	TUBGCP3	Gamma-tubulin complex component 3 OS=Homo sapiens OX=9606 GN=TUBGCP3 PE=1 SV=2	7.38699	5	6	5	907	103.506	8.12	118	112.5	112.2	86.1	84.6	86.7	114.233	85.8	1.33139	0.000138298
Q9NXC5	MIOS	GATOR complex protein MIOS OS=Homo sapiens OX=9606 GN=MIOS PE=1 SV=2	1.71429	1	1	1	875	98.521	6.73	113.4	103	126.2	93.6	82.6	81.2	114.2	85.8	1.331	0.021682
Q9BRJ7	NUDT16L1	Tudor-interacting repair regulator protein OS=Homo sapiens OX=9606 GN=NUDT16L1 PE=1 SV=1	11.8483	2	4	1	211	23.323	8.91	104	125.7	112.9	85.4	84.8	87.3	114.2	85.8333	1.33049	0.0110554
Q9Y6I3	EPN1	Epsin-1 OS=Homo sapiens OX=9606 GN=EPN1 PE=1 SV=2	7.46528	3	5	3	576	60.256	4.83	112.8	110	119.7	84.5	89.5	83.5	114.167	85.8333	1.3301	0.00116939
Q9H0R4	HDHD2	Haloacid dehalogenase-like hydrolase domain-containing protein 2 OS=Homo sapiens OX=9606 GN=HDHD2 PE=1 SV=1	10.8108	3	5	3	259	28.518	6.24	112.9	112.8	116.8	86.8	87.1	83.6	114.167	85.8333	1.3301	8.11478e-05
P33897	ABCD1	ATP-binding cassette sub-family D member 1 OS=Homo sapiens OX=9606 GN=ABCD1 PE=1 SV=2	6.84564	4	4	4	745	82.885	8.95	116.1	111.7	114.7	85.9	88.6	83	114.167	85.8333	1.3301	0.000166083
Q13011	ECH1	Delta(3,5)-Delta(2,4)-dienoyl-CoA isomerase, mitochondrial OS=Homo sapiens OX=9606 GN=ECH1 PE=1 SV=2	69.8171	16	61	16	328	35.793	8	114.2	113.1	115.1	85.2	85.1	87.3	114.133	85.8667	1.32919	6.72488e-06
P32119	PRDX2	Peroxiredoxin-2 OS=Homo sapiens OX=9606 GN=PRDX2 PE=1 SV=5	58.0808	11	74	10	198	21.878	5.97	115.6	111.4	115.3	86	87.4	84.2	114.1	85.8667	1.3288	6.67098e-05
Q8WXH0	SYNE2	Nesprin-2 OS=Homo sapiens OX=9606 GN=SYNE2 PE=1 SV=3	5.17066	29	33	29	6885	795.944	5.36	112.8	115.3	114.1	85.9	85.5	86.4	114.067	85.9333	1.32739	3.30508e-06
Q6NVY1	HIBCH	3-hydroxyisobutyryl-CoA hydrolase, mitochondrial OS=Homo sapiens OX=9606 GN=HIBCH PE=1 SV=2	14.7668	6	9	6	386	43.454	8.19	112.3	114.6	115.3	86.2	84.9	86.8	114.067	85.9667	1.32687	1.22911e-05
P06576	ATP5F1B	ATP synthase subunit beta, mitochondrial OS=Homo sapiens OX=9606 GN=ATP5F1B PE=1 SV=3	73.724	26	163	26	529	56.525	5.4	112.9	114.7	114.5	84.6	85.7	87.6	114.033	85.9667	1.32648	1.14289e-05
P22681	CBL	E3 ubiquitin-protein ligase CBL OS=Homo sapiens OX=9606 GN=CBL PE=1 SV=2	5.51876	4	4	4	906	99.569	6.54	117.7	109.6	114.8	88.7	85.5	83.7	114.033	85.9667	1.32648	0.000544843
Q9NRY4	ARHGAP35	Rho GTPase-activating protein 35 OS=Homo sapiens OX=9606 GN=ARHGAP35 PE=1 SV=3	2.86858	4	4	4	1499	170.407	6.64	114.7	113.9	113.5	83.7	89	85.2	114.033	85.9667	1.32648	6.45457e-05
Q8IUF1	CBWD2	COBW domain-containing protein 2 OS=Homo sapiens OX=9606 GN=CBWD2 PE=2 SV=1	3.03797	1	1	1	395	44.007	4.89	111.3	117.9	112.8	90.7	76.1	91.1	114	85.9667	1.3261	0.00622979
Q9NQW6	ANLN	Anillin OS=Homo sapiens OX=9606 GN=ANLN PE=1 SV=2	11.032	12	13	12	1124	124.122	8.07	113	118.3	110.7	87.2	84.4	86.3	114	85.9667	1.3261	0.000305545
Q9NS86	LANCL2	LanC-like protein 2 OS=Homo sapiens OX=9606 GN=LANCL2 PE=1 SV=1	15.1111	5	8	5	450	50.821	7.43	115.5	112.2	114.4	86.9	84	87.1	114.033	86	1.32597	3.61338e-05
P49366	DHPS	Deoxyhypusine synthase OS=Homo sapiens OX=9606 GN=DHPS PE=1 SV=1	16.2602	5	11	5	369	40.945	5.36	111.7	116.8	113.5	88.5	85.4	84.1	114	86	1.32558	0.000146101
Q9BRX2	PELO	Protein pelota homolog OS=Homo sapiens OX=9606 GN=PELO PE=1 SV=2	17.1429	5	8	5	385	43.332	6.34	110.5	117.9	113.6	86.9	86.1	85	114	86	1.32558	0.00022552
Q96EI5	TCEAL4	Transcription elongation factor A protein-like 4 OS=Homo sapiens OX=9606 GN=TCEAL4 PE=1 SV=2	8.37209	2	3	2	215	24.632	5.2	114.1	111.7	116	81	91.4	85.6	113.933	86	1.32481	0.00101395
Q6NZI2	CAVIN1	Caveolae-associated protein 1 OS=Homo sapiens OX=9606 GN=CAVIN1 PE=1 SV=1	31.2821	11	25	11	390	43.45	5.6	111.8	119.2	110.9	84.8	87.5	85.8	113.967	86.0333	1.32468	0.000525332
O94973	AP2A2	AP-2 complex subunit alpha-2 OS=Homo sapiens OX=9606 GN=AP2A2 PE=1 SV=2	27.0501	21	44	12	939	103.895	6.96	113	114.1	114.8	87	85.4	85.8	113.967	86.0667	1.32417	2.51996e-06
Q15165	PON2	Serum paraoxonase/arylesterase 2 OS=Homo sapiens OX=9606 GN=PON2 PE=1 SV=4	19.774	5	12	5	354	39.356	5.6	114.9	109.8	117.1	85.8	85.2	87.2	113.933	86.0667	1.32378	0.000240808
Q8IY17	PNPLA6	Neuropathy target esterase OS=Homo sapiens OX=9606 GN=PNPLA6 PE=1 SV=2	7.10102	10	14	10	1366	149.9	7.81	110.8	115.8	115.2	82.5	87.6	88.2	113.933	86.1	1.32327	0.000315276
P08236	GUSB	Beta-glucuronidase OS=Homo sapiens OX=9606 GN=GUSB PE=1 SV=2	11.3671	7	9	7	651	74.685	7.02	112.6	112.4	116.6	84	87.3	87.1	113.867	86.1333	1.32198	8.96731e-05
Q9P2B4	CTTNBP2NL	CTTNBP2 N-terminal-like protein OS=Homo sapiens OX=9606 GN=CTTNBP2NL PE=1 SV=2	2.9734	2	2	2	639	70.115	8.06	113.1	116.1	112.4	85.7	85.1	87.6	113.867	86.1333	1.32198	3.43667e-05
Q6ZNA5	FRRS1	Ferric-chelate reductase 1 OS=Homo sapiens OX=9606 GN=FRRS1 PE=2 SV=2	1.18243	1	1	1	592	66.071	7.47	109.5	118	114	87.6	82.6	88.3	113.833	86.1667	1.32108	0.000809663
Q13185	CBX3	Chromobox protein homolog 3 OS=Homo sapiens OX=9606 GN=CBX3 PE=1 SV=4	59.0164	10	65	8	183	20.798	5.33	115.4	113.1	113	84.7	85.4	88.5	113.833	86.2	1.32057	3.9565e-05
P49916	LIG3	DNA ligase 3 OS=Homo sapiens OX=9606 GN=LIG3 PE=1 SV=2	11.7939	10	16	10	1009	112.835	9.01	112.1	114.5	114.9	85.7	85	87.9	113.833	86.2	1.32057	2.37011e-05
Q14141	SEPT6	Septin-6 OS=Homo sapiens OX=9606 GN=SEPT6 PE=1 SV=4	33.6406	12	32	4	434	49.685	6.67	111.3	118	112.1	87.1	84.1	87.4	113.8	86.2	1.32019	0.000306093
Q6PID6	TTC33	Tetratricopeptide repeat protein 33 OS=Homo sapiens OX=9606 GN=TTC33 PE=1 SV=2	9.54198	2	4	2	262	29.393	5.44	109.8	113.9	117.7	87.2	85.3	86.1	113.8	86.2	1.32019	0.000298984
Q8IYS1	PM20D2	Peptidase M20 domain-containing protein 2 OS=Homo sapiens OX=9606 GN=PM20D2 PE=1 SV=2	15.367	5	5	5	436	47.746	5.85	114	113.6	113.8	83.6	90.2	84.9	113.8	86.2333	1.31968	0.000167561
P21912	SDHB	Succinate dehydrogenase [ubiquinone] iron-sulfur subunit, mitochondrial OS=Homo sapiens OX=9606 GN=SDHB PE=1 SV=3	38.2143	11	21	11	280	31.609	8.76	112.2	113.8	115.2	83.8	87.5	87.4	113.733	86.2333	1.3189	5.12622e-05
O75592	MYCBP2	E3 ubiquitin-protein ligase MYCBP2 OS=Homo sapiens OX=9606 GN=MYCBP2 PE=1 SV=4	3.46302	15	15	15	4678	513.309	7.02	110.7	116.5	114	87.4	84.8	86.6	113.733	86.2667	1.31839	0.000119129
O75128	COBL	Protein cordon-bleu OS=Homo sapiens OX=9606 GN=COBL PE=1 SV=2	1.03093	1	1	1	1261	135.533	7.75	111	110	120.2	80.1	76.9	101.8	113.733	86.2667	1.31839	0.0315702
O75907	DGAT1	Diacylglycerol O-acyltransferase 1 OS=Homo sapiens OX=9606 GN=DGAT1 PE=1 SV=2	3.27869	1	1	1	488	55.242	9.32	116.2	102.7	122.2	78.8	89.7	90.4	113.7	86.3	1.3175	0.016377
Q13485	SMAD4	Mothers against decapentaplegic homolog 4 OS=Homo sapiens OX=9606 GN=SMAD4 PE=1 SV=1	15.942	6	8	6	552	60.401	6.99	110.6	117.7	112.7	84.3	89.7	84.9	113.667	86.3	1.31711	0.000542567
Q8N6H7	ARFGAP2	ADP-ribosylation factor GTPase-activating protein 2 OS=Homo sapiens OX=9606 GN=ARFGAP2 PE=1 SV=1	26.1036	12	13	12	521	56.685	7.99	114.3	112.7	113.9	88.5	84.8	85.7	113.633	86.3333	1.31622	2.31073e-05
Q13315	ATM	Serine-protein kinase ATM OS=Homo sapiens OX=9606 GN=ATM PE=1 SV=4	1.73429	4	4	4	3056	350.462	6.81	111.7	121.2	108.1	85.2	89.3	84.6	113.667	86.3667	1.31609	0.00283216
Q9H173	SIL1	Nucleotide exchange factor SIL1 OS=Homo sapiens OX=9606 GN=SIL1 PE=1 SV=1	9.97831	4	6	4	461	52.052	5.36	108.5	115.7	116.7	83.4	88.4	87.3	113.633	86.3667	1.31571	0.00080773
Q9Y6R4	MAP3K4	Mitogen-activated protein kinase kinase kinase 4 OS=Homo sapiens OX=9606 GN=MAP3K4 PE=1 SV=2	0.435323	1	2	1	1608	181.57	6.32	108.9	111.8	120.1	83	89.3	86.9	113.6	86.4	1.31481	0.0020671
O14908	GIPC1	PDZ domain-containing protein GIPC1 OS=Homo sapiens OX=9606 GN=GIPC1 PE=1 SV=2	19.2192	7	10	7	333	36.027	6.28	113.7	112.7	114.3	86	85.7	87.5	113.567	86.4	1.31443	3.0538e-06
Q96PZ0	PUS7	Pseudouridylate synthase 7 homolog OS=Homo sapiens OX=9606 GN=PUS7 PE=1 SV=2	28.7443	17	26	17	661	74.988	6.37	111.3	115.3	114.1	87.6	85.5	86.2	113.567	86.4333	1.31392	3.47293e-05
Q9C0F1	CEP44	Centrosomal protein of 44 kDa OS=Homo sapiens OX=9606 GN=CEP44 PE=1 SV=2	3.84615	1	1	1	390	44.111	5.21	122.5	104.1	114.1	92.2	83.2	83.9	113.567	86.4333	1.31392	0.0109678
O95166	GABARAP	Gamma-aminobutyric acid receptor-associated protein OS=Homo sapiens OX=9606 GN=GABARAP PE=1 SV=1	15.3846	2	5	2	117	13.909	8.79	114.1	113.6	112.9	87.9	86.3	85.1	113.533	86.4333	1.31354	6.70133e-06
Q9BXB5	OSBPL10	Oxysterol-binding protein-related protein 10 OS=Homo sapiens OX=9606 GN=OSBPL10 PE=1 SV=2	8.37696	4	6	3	764	83.917	8.31	110.7	111.9	118	83.8	87.1	88.5	113.533	86.4667	1.31303	0.000521551
Q5TAQ9	DCAF8	DDB1- and CUL4-associated factor 8 OS=Homo sapiens OX=9606 GN=DCAF8 PE=1 SV=1	7.53769	4	7	4	597	66.811	5.39	114.4	115	111.1	86.7	85.4	87.3	113.5	86.4667	1.31264	3.51983e-05
P40926	MDH2	Malate dehydrogenase, mitochondrial OS=Homo sapiens OX=9606 GN=MDH2 PE=1 SV=3	58.5799	17	108	17	338	35.481	8.68	113.8	111.9	114.8	86.2	85.1	88.3	113.5	86.5333	1.31163	2.87826e-05
Q8IUF8	RIOX2	Ribosomal oxygenase 2 OS=Homo sapiens OX=9606 GN=RIOX2 PE=1 SV=1	3.87097	2	2	2	465	52.767	6.7	112	107.9	120.6	87.9	84.7	87	113.5	86.5333	1.31163	0.00221162
Q6NUM9	RETSAT	All-trans-retinol 13,14-reductase OS=Homo sapiens OX=9606 GN=RETSAT PE=1 SV=2	11.4754	7	11	7	610	66.777	8.28	116.3	112.2	111.9	85.3	88	86.4	113.467	86.5667	1.31074	7.73109e-05
Q9C0B1	FTO	Alpha-ketoglutarate-dependent dioxygenase FTO OS=Homo sapiens OX=9606 GN=FTO PE=1 SV=3	30.495	12	20	12	505	58.245	5.22	111.5	115.8	113	85.1	87.7	87	113.433	86.6	1.30985	5.4453e-05
Q9BQE9	BCL7B	B-cell CLL/lymphoma 7 protein family member B OS=Homo sapiens OX=9606 GN=BCL7B PE=1 SV=1	16.3366	3	3	2	202	22.182	4.75	111.4	117.2	111.6	89.9	87.3	82.6	113.4	86.6	1.30947	0.000721942
O14757	CHEK1	Serine/threonine-protein kinase Chk1 OS=Homo sapiens OX=9606 GN=CHEK1 PE=1 SV=2	12.605	6	7	6	476	54.399	8.25	112.7	115.7	111.7	85	86.3	88.7	113.367	86.6667	1.30808	7.90275e-05
Q7L8W6	DPH6	Diphthine--ammonia ligase OS=Homo sapiens OX=9606 GN=DPH6 PE=1 SV=3	3.37079	1	1	1	267	30.287	5.4	108.5	113.7	117.7	88	90.2	81.8	113.3	86.6667	1.30731	0.0019008
Q9Y3D6	FIS1	Mitochondrial fission 1 protein OS=Homo sapiens OX=9606 GN=FIS1 PE=1 SV=2	39.4737	6	14	6	152	16.927	8.79	114	112.5	113.4	87.3	86.1	86.7	113.3	86.7	1.30681	1.14837e-06
Q9HAV4	XPO5	Exportin-5 OS=Homo sapiens OX=9606 GN=XPO5 PE=1 SV=1	30.3987	30	53	30	1204	136.222	5.8	112.8	113.4	113.7	86.6	87.2	86.3	113.3	86.7	1.30681	2.34589e-07
Q7Z4H8	KDELC2	KDEL motif-containing protein 2 OS=Homo sapiens OX=9606 GN=KDELC2 PE=1 SV=2	22.8797	11	19	11	507	58.535	8.24	111.1	114.8	114	85.6	88.5	86	113.3	86.7	1.30681	5.11729e-05
Q08257	CRYZ	Quinone oxidoreductase OS=Homo sapiens OX=9606 GN=CRYZ PE=1 SV=1	34.3465	9	16	9	329	35.185	8.44	115.2	109.9	114.8	87.6	88.3	84.3	113.3	86.7333	1.3063	0.000226248
Q15397	PUM3	Pumilio homolog 3 OS=Homo sapiens OX=9606 GN=PUM3 PE=1 SV=3	28.858	18	29	18	648	73.538	9.64	113.2	112.3	114.2	85	86.3	89	113.233	86.7667	1.30503	3.43248e-05
Q9BTT0	ANP32E	Acidic leucine-rich nuclear phosphoprotein 32 family member E OS=Homo sapiens OX=9606 GN=ANP32E PE=1 SV=1	32.0896	8	44	8	268	30.674	3.85	113.6	112	113.9	86.5	86.7	87.3	113.167	86.8333	1.30326	2.04427e-06
O43633	CHMP2A	Charged multivesicular body protein 2a OS=Homo sapiens OX=9606 GN=CHMP2A PE=1 SV=1	30.1802	8	15	8	222	25.088	5.97	114.1	113	112.4	88.5	86.7	85.3	113.167	86.8333	1.30326	1.50899e-05
Q13144	EIF2B5	Translation initiation factor eIF-2B subunit epsilon OS=Homo sapiens OX=9606 GN=EIF2B5 PE=1 SV=3	11.9279	5	10	5	721	80.329	5.08	114.3	114.8	110.4	87.6	83	89.9	113.167	86.8333	1.30326	0.000431158
Q15599	SLC9A3R2	Na(+)/H(+) exchange regulatory cofactor NHE-RF2 OS=Homo sapiens OX=9606 GN=SLC9A3R2 PE=1 SV=2	21.9585	6	9	6	337	37.391	7.93	110.2	117	112.2	85.6	84.6	90.3	113.133	86.8333	1.30288	0.000600665
Q96HA7	TONSL	Tonsoku-like protein OS=Homo sapiens OX=9606 GN=TONSL PE=1 SV=2	1.74165	2	2	2	1378	150.834	6.42	115.7	111.4	112.3	87.5	82.2	90.9	113.133	86.8667	1.30238	0.000770092
P48147	PREP	Prolyl endopeptidase OS=Homo sapiens OX=9606 GN=PREP PE=1 SV=2	44.507	23	41	23	710	80.648	5.86	114.1	112.2	113.1	86.4	87.2	87	113.133	86.8667	1.30238	1.61788e-06
Q8NDX5	PHC3	Polyhomeotic-like protein 3 OS=Homo sapiens OX=9606 GN=PHC3 PE=1 SV=1	2.33978	2	2	1	983	106.096	6.62	111.2	109	119.2	88.9	83.6	88.1	113.133	86.8667	1.30238	0.00170653
Q9Y2S6	TMA7	Translation machinery-associated protein 7 OS=Homo sapiens OX=9606 GN=TMA7 PE=1 SV=1	29.6875	3	5	3	64	7.062	9.99	117.9	110.5	110.9	89.3	88.1	83.2	113.1	86.8667	1.302	0.000994198
P62805	HIST1H4A	Histone H4 OS=Homo sapiens OX=9606 GN=HIST1H4A PE=1 SV=2	59.2233	9	197	9	103	11.36	11.36	110.3	116	113	84.2	88.3	88.1	113.1	86.8667	1.302	0.000244784
O60888	CUTA	Protein CutA OS=Homo sapiens OX=9606 GN=CUTA PE=1 SV=2	33.5196	5	11	5	179	19.104	5.5	115.6	109.4	114.3	88.4	86.8	85.4	113.1	86.8667	1.302	0.000226282
Q9UN37	VPS4A	Vacuolar protein sorting-associated protein 4A OS=Homo sapiens OX=9606 GN=VPS4A PE=1 SV=1	21.5103	8	9	5	437	48.867	7.8	114.2	112.3	112.8	88.6	87	85	113.1	86.8667	1.302	2.47689e-05
Q9Y5J5	PHLDA3	Pleckstrin homology-like domain family A member 3 OS=Homo sapiens OX=9606 GN=PHLDA3 PE=1 SV=1	14.9606	2	2	2	127	13.882	9.67	110.3	113.5	115.5	84.5	87.8	88.3	113.1	86.8667	1.302	0.000168678
Q14493	SLBP	Histone RNA hairpin-binding protein OS=Homo sapiens OX=9606 GN=SLBP PE=1 SV=1	2.96296	1	1	1	270	31.266	7.47	112	116.6	110.7	82	90.3	88.4	113.1	86.9	1.3015	0.0010518
Q13867	BLMH	Bleomycin hydrolase OS=Homo sapiens OX=9606 GN=BLMH PE=1 SV=1	27.033	10	23	10	455	52.528	6.27	113.4	111.8	114	85.7	90.5	84.5	113.067	86.9	1.30111	0.000177348
Q9Y3C6	PPIL1	Peptidyl-prolyl cis-trans isomerase-like 1 OS=Homo sapiens OX=9606 GN=PPIL1 PE=1 SV=1	35.5422	5	11	5	166	18.225	7.99	113.8	111.4	114	87.4	85.4	88	113.067	86.9333	1.30061	2.19803e-05
P83916	CBX1	Chromobox protein homolog 1 OS=Homo sapiens OX=9606 GN=CBX1 PE=1 SV=1	43.7838	6	28	5	185	21.405	4.93	109.3	115.3	114.5	85.4	82.3	93.1	113.033	86.9333	1.30023	0.00217541
P35221	CTNNA1	Catenin alpha-1 OS=Homo sapiens OX=9606 GN=CTNNA1 PE=1 SV=1	55.0773	39	99	39	906	100.009	6.29	114	114.1	111.1	86.7	87.2	87	113.067	86.9667	1.30011	1.25226e-05
P26640	VARS	Valine--tRNA ligase OS=Homo sapiens OX=9606 GN=VARS PE=1 SV=4	39.4778	42	135	42	1264	140.387	7.59	111.3	113.3	114.5	86.1	87.1	87.7	113.033	86.9667	1.29973	1.52458e-05
Q92620	DHX38	Pre-mRNA-splicing factor ATP-dependent RNA helicase PRP16 OS=Homo sapiens OX=9606 GN=DHX38 PE=1 SV=2	9.77995	9	12	9	1227	140.415	6.54	107.7	116	115.4	88.2	85.2	87.6	113.033	87	1.29923	0.000770566
Q9UBF2	COPG2	Coatomer subunit gamma-2 OS=Homo sapiens OX=9606 GN=COPG2 PE=1 SV=1	18.2549	13	23	11	871	97.56	5.81	114.7	111.2	113.1	87.4	86.6	87.1	113	87.0333	1.29835	1.51681e-05
O00712	NFIB	Nuclear factor 1 B-type OS=Homo sapiens OX=9606 GN=NFIB PE=1 SV=2	10	4	5	2	420	47.412	8.87	117.4	104.8	116.8	86.3	89.4	85.4	113	87.0333	1.29835	0.00372363
Q96JY6	PDLIM2	PDZ and LIM domain protein 2 OS=Homo sapiens OX=9606 GN=PDLIM2 PE=1 SV=1	3.125	1	1	1	352	37.436	8.72	108.3	120.2	110.4	87.7	84.2	89.2	112.967	87.0333	1.29797	0.00279773
Q86Y56	DNAAF5	Dynein assembly factor 5, axonemal OS=Homo sapiens OX=9606 GN=DNAAF5 PE=1 SV=4	29.5906	19	26	19	855	93.462	6.42	110.9	114.1	113.9	87.3	86.3	87.6	112.967	87.0667	1.29747	1.97855e-05
Q9H0F7	ARL6	ADP-ribosylation factor-like protein 6 OS=Homo sapiens OX=9606 GN=ARL6 PE=1 SV=1	5.91398	1	1	1	186	21.084	8.54	109.8	124.7	104.3	88	86.2	87	112.933	87.0667	1.29709	0.0133771
Q86YH6	PDSS2	Decaprenyl-diphosphate synthase subunit 2 OS=Homo sapiens OX=9606 GN=PDSS2 PE=1 SV=2	3.00752	1	1	1	399	44.101	8.24	103.4	118.1	117.2	87	83.9	90.4	112.9	87.1	1.29621	0.00725682
P61221	ABCE1	ATP-binding cassette sub-family E member 1 OS=Homo sapiens OX=9606 GN=ABCE1 PE=1 SV=1	36.394	21	63	21	599	67.271	8.34	112.3	112.5	113.7	88.3	86.3	86.9	112.833	87.1667	1.29446	4.04249e-06
Q15172	PPP2R5A	Serine/threonine-protein phosphatase 2A 56 kDa regulatory subunit alpha isoform OS=Homo sapiens OX=9606 GN=PPP2R5A PE=1 SV=1	9.25926	3	3	3	486	56.158	6.71	110.6	116.7	111.2	88.7	84.9	87.9	112.833	87.1667	1.29446	0.00034249
Q9BQT8	SLC25A21	Mitochondrial 2-oxodicarboxylate carrier OS=Homo sapiens OX=9606 GN=SLC25A21 PE=1 SV=1	4.68227	1	1	1	299	33.282	9.51	116.7	97.9	123.8	89.5	89	83	112.8	87.1667	1.29407	0.0328208
P53007	SLC25A1	Tricarboxylate transport protein, mitochondrial OS=Homo sapiens OX=9606 GN=SLC25A1 PE=1 SV=2	29.9035	8	18	8	311	33.991	9.89	112.2	111	115.3	87.6	88	86	112.833	87.2	1.29396	5.52608e-05
Q5VV41	ARHGEF16	Rho guanine nucleotide exchange factor 16 OS=Homo sapiens OX=9606 GN=ARHGEF16 PE=1 SV=1	10.0141	5	6	5	709	80.055	7.36	112.1	111.3	115.1	89.8	85.4	86.4	112.833	87.2	1.29396	0.00013037
Q12841	FSTL1	Follistatin-related protein 1 OS=Homo sapiens OX=9606 GN=FSTL1 PE=1 SV=1	7.14286	3	3	3	308	34.963	5.52	111.7	119.1	107.6	87.3	87.8	86.5	112.8	87.2	1.29358	0.00164071
Q92538	GBF1	Golgi-specific brefeldin A-resistance guanine nucleotide exchange factor 1 OS=Homo sapiens OX=9606 GN=GBF1 PE=1 SV=2	12.2647	18	34	18	1859	206.315	5.73	114	111.4	112.9	87.4	86.8	87.5	112.767	87.2333	1.2927	5.31529e-06
Q969Y2	GTPBP3	tRNA modification GTPase GTPBP3, mitochondrial OS=Homo sapiens OX=9606 GN=GTPBP3 PE=1 SV=2	11.3821	3	5	3	492	52.026	6.48	118.4	111.9	107.9	91.3	85.2	85.3	112.733	87.2667	1.29183	0.00225243
P24539	ATP5F1	ATP synthase F(0) complex subunit B1, mitochondrial OS=Homo sapiens OX=9606 GN=ATP5F1 PE=1 SV=2	32.0312	10	35	10	256	28.89	9.36	112.9	112.3	112.9	87.4	87.3	87.1	112.7	87.2667	1.29144	3.27172e-08
Q9BZA7	PCDH11X	Protocadherin-11 X-linked OS=Homo sapiens OX=9606 GN=PCDH11X PE=2 SV=1	0.668151	1	3	1	1347	147.466	5.21	120.8	102.7	114.6	83.4	95.8	82.6	112.7	87.2667	1.29144	0.0202742
Q9NNW7	TXNRD2	Thioredoxin reductase 2, mitochondrial OS=Homo sapiens OX=9606 GN=TXNRD2 PE=1 SV=3	20.6107	6	16	5	524	56.472	7.5	111.8	115.5	110.8	85.7	82.3	93.8	112.7	87.2667	1.29144	0.00234261
P51531	SMARCA2	Probable global transcription activator SNF2L2 OS=Homo sapiens OX=9606 GN=SMARCA2 PE=1 SV=2	10.8176	15	22	4	1590	181.166	7.2	109.8	113.9	114.5	89.5	83.4	89	112.733	87.3	1.29133	0.000486491
Q8WUF5	PPP1R13L	RelA-associated inhibitor OS=Homo sapiens OX=9606 GN=PPP1R13L PE=1 SV=4	15.7005	10	17	10	828	89.036	6.81	112.6	113	112.5	86.3	87.8	87.8	112.7	87.3	1.29095	1.07393e-06
Q49MG5	MAP9	Microtubule-associated protein 9 OS=Homo sapiens OX=9606 GN=MAP9 PE=1 SV=3	1.23648	1	4	1	647	74.189	7.8	121.9	103.1	113.1	85.8	91.3	84.8	112.7	87.3	1.29095	0.0118431
P20585	MSH3	DNA mismatch repair protein Msh3 OS=Homo sapiens OX=9606 GN=MSH3 PE=1 SV=4	6.77221	7	7	7	1137	127.332	8.02	111.8	112.6	113.5	86.6	89.4	86	112.633	87.3333	1.28969	2.58897e-05
Q8NB37	GATD1	Glutamine amidotransferase-like class 1 domain-containing protein 1 OS=Homo sapiens OX=9606 GN=GATD1 PE=1 SV=1	4.54545	1	1	1	220	23.283	6.61	107.7	107.3	122.9	84.8	84.5	92.7	112.633	87.3333	1.28969	0.0120012
Q969U7	PSMG2	Proteasome assembly chaperone 2 OS=Homo sapiens OX=9606 GN=PSMG2 PE=1 SV=1	19.3182	5	11	5	264	29.377	6.98	113.3	113	111.6	89.5	85.4	87.2	112.633	87.3667	1.2892	4.09388e-05
Q53FT3	HIKESHI	Protein Hikeshi OS=Homo sapiens OX=9606 GN=HIKESHI PE=1 SV=2	4.56853	1	2	1	197	21.614	5.45	115.1	109.3	113.5	87	88.6	86.5	112.633	87.3667	1.2892	0.000163568
O00767	SCD	Acyl-CoA desaturase OS=Homo sapiens OX=9606 GN=SCD PE=1 SV=2	5.57103	2	6	2	359	41.496	9	115.3	120	102.6	88	86.3	87.9	112.633	87.4	1.28871	0.00847101
Q9BX40	LSM14B	Protein LSM14 homolog B OS=Homo sapiens OX=9606 GN=LSM14B PE=1 SV=1	13.2468	4	5	4	385	42.045	9.69	110.6	113	114.2	88.7	88.2	85.3	112.6	87.4	1.28833	7.31438e-05
P55039	DRG2	Developmentally-regulated GTP-binding protein 2 OS=Homo sapiens OX=9606 GN=DRG2 PE=1 SV=1	37.3626	11	22	10	364	40.72	8.88	111.4	112.5	113.8	87.5	87.9	86.8	112.567	87.4	1.28795	5.07771e-06
P02792	FTL	Ferritin light chain OS=Homo sapiens OX=9606 GN=FTL PE=1 SV=2	32.5714	5	11	5	175	20.007	5.78	113.7	107.8	116.2	85.9	87.4	88.9	112.567	87.4	1.28795	0.000672715
Q9NR09	BIRC6	Baculoviral IAP repeat-containing protein 6 OS=Homo sapiens OX=9606 GN=BIRC6 PE=1 SV=2	2.53243	9	13	9	4857	529.919	6.05	109.3	123.3	105.2	83.1	95.3	83.9	112.6	87.4333	1.28784	0.0203146
O96006	ZBED1	Zinc finger BED domain-containing protein 1 OS=Homo sapiens OX=9606 GN=ZBED1 PE=1 SV=1	1.00865	1	1	1	694	78.106	6.1	108.8	117	112	83.1	92.6	86.6	112.6	87.4333	1.28784	0.00234108
O43709	BUD23	Probable 18S rRNA (guanine-N(7))-methyltransferase OS=Homo sapiens OX=9606 GN=BUD23 PE=1 SV=2	16.3701	3	8	3	281	31.86	8.73	111.4	117.4	109	81.9	97.4	83	112.6	87.4333	1.28784	0.0107614
Q93052	LPP	Lipoma-preferred partner OS=Homo sapiens OX=9606 GN=LPP PE=1 SV=1	20.5882	8	12	8	612	65.704	7.37	110.3	111.5	115.9	87.3	86.7	88.3	112.567	87.4333	1.28746	0.000141278
Q6EMK4	VASN	Vasorin OS=Homo sapiens OX=9606 GN=VASN PE=1 SV=1	2.37741	1	1	1	673	71.668	7.39	105.8	113.5	118.4	84.5	79.6	98.2	112.567	87.4333	1.28746	0.0195933
Q9BUJ2	HNRNPUL1	Heterogeneous nuclear ribonucleoprotein U-like protein 1 OS=Homo sapiens OX=9606 GN=HNRNPUL1 PE=1 SV=2	31.5421	23	42	23	856	95.679	6.92	112.1	112.5	113	87.6	88.6	86.2	112.533	87.4667	1.28659	4.60736e-06
O95619	YEATS4	YEATS domain-containing protein 4 OS=Homo sapiens OX=9606 GN=YEATS4 PE=1 SV=1	5.28634	1	1	1	227	26.483	8.41	112.5	113.5	111.6	86.6	94.3	81.5	112.533	87.4667	1.28659	0.00263203
Q9BXS6	NUSAP1	Nucleolar and spindle-associated protein 1 OS=Homo sapiens OX=9606 GN=NUSAP1 PE=1 SV=1	15.1927	7	7	7	441	49.422	9.91	110.8	118.5	108.3	85.8	87.8	88.9	112.533	87.5	1.2861	0.0014426
Q92785	DPF2	Zinc finger protein ubi-d4 OS=Homo sapiens OX=9606 GN=DPF2 PE=1 SV=2	12.2762	4	5	4	391	44.127	6.33	113.4	111.4	112.8	89.4	85.6	87.5	112.533	87.5	1.2861	3.63144e-05
Q9NRP2	CMC2	COX assembly mitochondrial protein 2 homolog OS=Homo sapiens OX=9606 GN=CMC2 PE=1 SV=1	25.3165	2	3	2	79	9.454	7.87	114.8	109.9	112.7	85.7	88.1	88.7	112.467	87.5	1.28533	0.00012207
Q8NB66	UNC13C	Protein unc-13 homolog C OS=Homo sapiens OX=9606 GN=UNC13C PE=2 SV=3	0.677507	1	1	1	2214	250.754	5.92	104.4	118.9	114.2	83.1	91	88.5	112.5	87.5333	1.28522	0.00683443
P17706	PTPN2	Tyrosine-protein phosphatase non-receptor type 2 OS=Homo sapiens OX=9606 GN=PTPN2 PE=1 SV=2	18.3133	8	8	8	415	48.442	8.29	111.5	112.1	113.8	90.1	84.8	87.7	112.467	87.5333	1.28484	0.00012
P06280	GLA	Alpha-galactosidase A OS=Homo sapiens OX=9606 GN=GLA PE=1 SV=1	17.7156	5	5	5	429	48.735	5.6	111.6	115.3	110.5	87.4	90.8	84.4	112.467	87.5333	1.28484	0.000447174
O94972	TRIM37	E3 ubiquitin-protein ligase TRIM37 OS=Homo sapiens OX=9606 GN=TRIM37 PE=1 SV=2	0.726141	1	1	1	964	107.837	5.15	113.9	110.5	113	85.4	88	89.2	112.467	87.5333	1.28484	7.96054e-05
P31327	CPS1	Carbamoyl-phosphate synthase [ammonia], mitochondrial OS=Homo sapiens OX=9606 GN=CPS1 PE=1 SV=2	55	74	451	70	1500	164.835	6.74	113.4	110.1	113.8	86.5	86.7	89.4	112.433	87.5333	1.28446	7.70656e-05
Q14978	NOLC1	Nucleolar and coiled-body phosphoprotein 1 OS=Homo sapiens OX=9606 GN=NOLC1 PE=1 SV=2	27.1817	21	49	21	699	73.56	9.47	111.3	113.3	112.7	85.5	86.6	90.5	112.433	87.5333	1.28446	0.000106731
Q9H1K0	RBSN	Rabenosyn-5 OS=Homo sapiens OX=9606 GN=RBSN PE=1 SV=2	2.16837	2	2	2	784	88.815	5.5	109.8	113.2	114.3	84.7	89.8	88.3	112.433	87.6	1.28349	0.000256816
P27708	CAD	CAD protein OS=Homo sapiens OX=9606 GN=CAD PE=1 SV=3	33.3034	60	176	56	2225	242.829	6.46	112.6	111.2	113.4	87.9	87.8	87.1	112.4	87.6	1.28311	3.58537e-06
Q9NTX5	ECHDC1	Ethylmalonyl-CoA decarboxylase OS=Homo sapiens OX=9606 GN=ECHDC1 PE=1 SV=2	33.2248	8	16	8	307	33.677	8.21	110.4	114.9	111.9	86.8	88.3	87.8	112.4	87.6333	1.28262	5.90404e-05
Q15004	PCLAF	PCNA-associated factor OS=Homo sapiens OX=9606 GN=PCLAF PE=1 SV=1	6.30631	1	1	1	111	11.979	9.83	108	127.8	101.4	87.2	93.4	82.3	112.4	87.6333	1.28262	0.0443809
Q9BRD0	BUD13	BUD13 homolog OS=Homo sapiens OX=9606 GN=BUD13 PE=1 SV=1	4.20032	2	3	2	619	70.478	9.86	110.2	115.5	111.4	90.2	84	88.7	112.367	87.6333	1.28224	0.000552235
Q15785	TOMM34	Mitochondrial import receptor subunit TOM34 OS=Homo sapiens OX=9606 GN=TOMM34 PE=1 SV=2	55.6634	15	33	15	309	34.538	8.98	109.8	113	114.2	87	89.4	86.6	112.333	87.6667	1.28137	9.77167e-05
Q96IX5	USMG5	Up-regulated during skeletal muscle growth protein 5 OS=Homo sapiens OX=9606 GN=USMG5 PE=1 SV=1	43.1034	2	10	2	58	6.453	9.76	114.2	110.1	112.7	86.6	87.1	89.3	112.333	87.6667	1.28137	7.13279e-05
Q15818	NPTX1	Neuronal pentraxin-1 OS=Homo sapiens OX=9606 GN=NPTX1 PE=2 SV=2	12.2685	3	3	3	432	47.093	6.55	104	122.9	110.1	87.7	85.9	89.4	112.333	87.6667	1.28137	0.0120804
Q8NHZ8	CDC26	Anaphase-promoting complex subunit CDC26 OS=Homo sapiens OX=9606 GN=CDC26 PE=1 SV=1	12.9412	1	1	1	85	9.771	6.81	105.9	113.8	117.3	93.6	82.6	86.8	112.333	87.6667	1.28137	0.00607628
Q9HD67	MYO10	Unconventional myosin-X OS=Homo sapiens OX=9606 GN=MYO10 PE=1 SV=3	0.340136	1	1	1	2058	237.198	6.21	106.4	112.1	118.5	92.5	83.2	87.3	112.333	87.6667	1.28137	0.00501715
Q9H4A3	WNK1	Serine/threonine-protein kinase WNK1 OS=Homo sapiens OX=9606 GN=WNK1 PE=1 SV=2	11.5029	20	30	20	2382	250.64	6.34	111.6	112.5	112.9	86.9	88	88.2	112.333	87.7	1.28088	1.57183e-06
Q7Z4W1	DCXR	L-xylulose reductase OS=Homo sapiens OX=9606 GN=DCXR PE=1 SV=2	36.8852	7	13	7	244	25.897	8.1	117.2	109.3	110.4	88.5	88.9	85.7	112.3	87.7	1.2805	0.000768529
O15226	NKRF	NF-kappa-B-repressing factor OS=Homo sapiens OX=9606 GN=NKRF PE=1 SV=2	24.2029	15	19	15	690	77.624	8.79	113	111.4	112.4	86.9	87.1	89.1	112.267	87.7	1.28012	8.2649e-06
Q15014	MORF4L2	Mortality factor 4-like protein 2 OS=Homo sapiens OX=9606 GN=MORF4L2 PE=1 SV=1	15.9722	4	6	3	288	32.288	9.72	108.7	115.2	113	84.9	88.2	90.1	112.3	87.7333	1.28002	0.000546939
Q9Y4G6	TLN2	Talin-2 OS=Homo sapiens OX=9606 GN=TLN2 PE=1 SV=4	18.4894	37	62	22	2542	271.443	5.57	114.2	113.5	109.1	88.7	86.5	88	112.267	87.7333	1.27964	0.000141307
O15013	ARHGEF10	Rho guanine nucleotide exchange factor 10 OS=Homo sapiens OX=9606 GN=ARHGEF10 PE=1 SV=4	1.16874	1	1	1	1369	151.516	5.68	124.2	99.4	113.1	83.5	89.7	90.1	112.233	87.7667	1.27877	0.0308085
Q96EB1	ELP4	Elongator complex protein 4 OS=Homo sapiens OX=9606 GN=ELP4 PE=1 SV=2	12.9717	4	5	4	424	46.558	8.51	109.4	114.8	112.5	89.8	84.5	89	112.233	87.7667	1.27877	0.000422718
Q8NHV4	NEDD1	Protein NEDD1 OS=Homo sapiens OX=9606 GN=NEDD1 PE=1 SV=1	8.78788	5	6	5	660	71.921	7.97	106.6	115.3	114.7	84.9	89.8	88.6	112.2	87.7667	1.27839	0.00152357
Q8N8U2	CDYL2	Chromodomain Y-like protein 2 OS=Homo sapiens OX=9606 GN=CDYL2 PE=1 SV=2	4.54545	2	2	2	506	56.465	8.79	108.6	115.6	112.4	90.5	82.7	90.1	112.2	87.7667	1.27839	0.00166428
P15531	NME1	Nucleoside diphosphate kinase A OS=Homo sapiens OX=9606 GN=NME1 PE=1 SV=1	70.3947	11	88	6	152	17.138	6.19	115.5	106	115.1	85.8	94.8	82.7	112.2	87.7667	1.27839	0.00689572
P79522	PRR3	Proline-rich protein 3 OS=Homo sapiens OX=9606 GN=PRR3 PE=1 SV=2	7.97872	1	1	1	188	20.627	9.83	110.7	114.7	111.3	92.7	80	90.7	112.233	87.8	1.27828	0.0041045
Q8NBX0	SCCPDH	Saccharopine dehydrogenase-like oxidoreductase OS=Homo sapiens OX=9606 GN=SCCPDH PE=1 SV=1	16.5501	6	12	6	429	47.121	9.14	110.9	110.9	114.8	88	86.4	89	112.2	87.8	1.2779	8.45593e-05
Q12894	IFRD2	Interferon-related developmental regulator 2 OS=Homo sapiens OX=9606 GN=IFRD2 PE=1 SV=3	5.13834	2	3	2	506	54.779	7.94	105.3	114.6	116.7	89.6	85	88.9	112.2	87.8333	1.27742	0.00299182
Q02127	DHODH	Dihydroorotate dehydrogenase (quinone), mitochondrial OS=Homo sapiens OX=9606 GN=DHODH PE=1 SV=3	18.481	5	9	5	395	42.841	9.67	111.7	110.6	114.2	87.7	86.2	89.6	112.167	87.8333	1.27704	7.38741e-05
P68402	PAFAH1B2	Platelet-activating factor acetylhydrolase IB subunit beta OS=Homo sapiens OX=9606 GN=PAFAH1B2 PE=1 SV=1	3.49345	1	2	1	229	25.553	5.92	113	111.9	111.5	88.8	90	84.8	112.133	87.8667	1.27618	0.000119903
Q63ZY3	KANK2	KN motif and ankyrin repeat domain-containing protein 2 OS=Homo sapiens OX=9606 GN=KANK2 PE=1 SV=1	8.46063	6	9	6	851	91.118	5.63	109.2	112.5	114.6	88.5	86.4	88.7	112.1	87.8667	1.2758	0.000152493
O43148	RNMT	mRNA cap guanine-N7 methyltransferase OS=Homo sapiens OX=9606 GN=RNMT PE=1 SV=1	23.9496	10	18	10	476	54.809	6.61	112.7	111.6	112.1	85.4	91	87.3	112.133	87.9	1.27569	0.000132584
O60870	KIN	DNA/RNA-binding protein KIN17 OS=Homo sapiens OX=9606 GN=KIN PE=1 SV=2	7.37913	3	3	3	393	45.345	8.95	111.5	115.3	109.5	88.6	84.8	90.3	112.1	87.9	1.27531	0.000504079
P30086	PEBP1	Phosphatidylethanolamine-binding protein 1 OS=Homo sapiens OX=9606 GN=PEBP1 PE=1 SV=3	56.1497	8	46	8	187	21.044	7.53	115.7	108	112.6	89.2	89.5	85	112.1	87.9	1.27531	0.000817829
O95140	MFN2	Mitofusin-2 OS=Homo sapiens OX=9606 GN=MFN2 PE=1 SV=3	16.1162	10	13	10	757	86.347	6.98	111.2	114.3	110.8	89.4	83.9	90.4	112.1	87.9	1.27531	0.000464241
Q92820	GGH	Gamma-glutamyl hydrolase OS=Homo sapiens OX=9606 GN=GGH PE=1 SV=2	21.3836	6	7	6	318	35.941	7.11	110.4	110	115.9	87.9	88.7	87.1	112.1	87.9	1.27531	0.00024664
Q9UBP0	SPAST	Spastin OS=Homo sapiens OX=9606 GN=SPAST PE=1 SV=1	4.38312	2	3	2	616	67.155	9.64	111.2	118.8	106.2	95.9	86.2	81.6	112.067	87.9	1.27493	0.0123708
Q9BWH2	FUNDC2	FUN14 domain-containing protein 2 OS=Homo sapiens OX=9606 GN=FUNDC2 PE=1 SV=2	17.9894	6	10	6	189	20.663	9.73	111.7	112.4	112.1	88.5	85.3	90	112.067	87.9333	1.27445	6.66018e-05
O75628	REM1	GTP-binding protein REM 1 OS=Homo sapiens OX=9606 GN=REM1 PE=1 SV=2	3.69128	1	4	1	298	32.927	8.79	112.8	109.1	114.3	84.9	91.7	87.2	112.067	87.9333	1.27445	0.000669377
O14737	PDCD5	Programmed cell death protein 5 OS=Homo sapiens OX=9606 GN=PDCD5 PE=1 SV=3	58.4	7	23	7	125	14.276	6.04	111.5	112.5	112.1	87.3	90.5	86.1	112.033	87.9667	1.27359	5.73222e-05
P09497	CLTB	Clathrin light chain B OS=Homo sapiens OX=9606 GN=CLTB PE=1 SV=1	27.5109	8	14	8	229	25.175	4.64	111.2	112.8	112	89.6	86.6	87.7	112	87.9667	1.27321	1.71171e-05
O75054	IGSF3	Immunoglobulin superfamily member 3 OS=Homo sapiens OX=9606 GN=IGSF3 PE=2 SV=3	4.0201	3	3	3	1194	135.112	6.07	109.2	111.8	115	85.9	82.5	95.5	112	87.9667	1.27321	0.00477135
Q9BQD7	FAM173A	Protein N-lysine methyltransferase FAM173A OS=Homo sapiens OX=9606 GN=FAM173A PE=2 SV=1	7.65957	1	1	1	235	25.114	9.32	111.3	111.7	113	95.6	87.3	81	112	87.9667	1.27321	0.00485519
P45973	CBX5	Chromobox protein homolog 5 OS=Homo sapiens OX=9606 GN=CBX5 PE=1 SV=1	49.7382	10	32	9	191	22.211	5.86	113.2	111.2	111.6	87.2	88.9	87.8	112	87.9667	1.27321	6.88853e-06
Q9Y6A4	CFAP20	Cilia- and flagella-associated protein 20 OS=Homo sapiens OX=9606 GN=CFAP20 PE=1 SV=1	10.8808	2	3	2	193	22.76	9.76	110.8	115.3	109.9	84.7	89	90.3	112	88	1.27273	0.000542026
Q8NBP0	TTC13	Tetratricopeptide repeat protein 13 OS=Homo sapiens OX=9606 GN=TTC13 PE=2 SV=3	4.76744	3	5	3	860	96.751	7.01	109.7	107.3	119	84.9	91.9	87.2	112	88	1.27273	0.00432514
P07437	TUBB	Tubulin beta chain OS=Homo sapiens OX=9606 GN=TUBB PE=1 SV=2	81.5315	24	372	4	444	49.639	4.89	111.8	112.2	111.9	87.4	89.6	87	111.967	88	1.27235	8.04685e-06
Q68CZ2	TNS3	Tensin-3 OS=Homo sapiens OX=9606 GN=TNS3 PE=1 SV=2	11.9723	12	16	12	1445	155.169	6.81	110.9	112.7	112.4	86.7	89.2	88.2	112	88.0333	1.27225	1.26406e-05
Q9NP74	PALMD	Palmdelphin OS=Homo sapiens OX=9606 GN=PALMD PE=1 SV=1	9.43739	4	5	3	551	62.72	5.44	111.2	111.5	113.2	86.1	89.2	88.8	111.967	88.0333	1.27187	3.21175e-05
Q99798	ACO2	Aconitate hydratase, mitochondrial OS=Homo sapiens OX=9606 GN=ACO2 PE=1 SV=2	43.3333	27	80	27	780	85.372	7.61	113.2	108.3	114.3	87.4	87.6	89.1	111.933	88.0333	1.27149	0.000239817
P49327	FASN	Fatty acid synthase OS=Homo sapiens OX=9606 GN=FASN PE=1 SV=3	44.5639	85	338	84	2511	273.254	6.44	111.8	113.9	110.1	87.3	88.8	88	111.933	88.0333	1.27149	3.52382e-05
O95900	TRUB2	Mitochondrial mRNA pseudouridine synthase TRUB2 OS=Homo sapiens OX=9606 GN=TRUB2 PE=1 SV=1	2.71903	1	1	1	331	36.671	8.98	113.7	111.3	110.9	83.9	90.9	89.4	111.967	88.0667	1.27139	0.000484704
P42167	TMPO	Lamina-associated polypeptide 2, isoforms beta/gamma OS=Homo sapiens OX=9606 GN=TMPO PE=1 SV=2	48.0176	14	65	7	454	50.639	9.38	109.2	114.7	111.9	87.1	87.7	89.4	111.933	88.0667	1.27101	0.000160274
Q9BW19	KIFC1	Kinesin-like protein KIFC1 OS=Homo sapiens OX=9606 GN=KIFC1 PE=1 SV=2	5.94354	4	4	4	673	73.702	8.98	110.4	114.1	111.3	86.3	85.9	92	111.933	88.0667	1.27101	0.000457408
P52179	MYOM1	Myomesin-1 OS=Homo sapiens OX=9606 GN=MYOM1 PE=1 SV=2	0.593472	1	3	1	1685	187.509	6.93	110.3	105.2	120.3	87.3	96.8	80.1	111.933	88.0667	1.27101	0.0220175
Q9H6F5	CCDC86	Coiled-coil domain-containing protein 86 OS=Homo sapiens OX=9606 GN=CCDC86 PE=1 SV=1	13.0556	5	10	5	360	40.211	10.33	110.2	114	111.6	88	87.8	88.4	111.933	88.0667	1.27101	2.90313e-05
Q14160	SCRIB	Protein scribble homolog OS=Homo sapiens OX=9606 GN=SCRIB PE=1 SV=4	6.31902	8	11	8	1630	174.778	5.07	111.4	111.1	113.2	89.1	87.3	87.9	111.9	88.1	1.27015	9.34845e-06
Q8IVB5	LIX1L	LIX1-like protein OS=Homo sapiens OX=9606 GN=LIX1L PE=2 SV=1	2.37389	1	1	1	337	36.54	8.56	108.1	115.3	112.3	84.3	92.1	87.9	111.9	88.1	1.27015	0.00149628
Q709C8	VPS13C	Vacuolar protein sorting-associated protein 13C OS=Homo sapiens OX=9606 GN=VPS13C PE=1 SV=1	8.26006	24	32	23	3753	422.124	6.83	110.9	110.6	114.2	89.9	86.2	88.2	111.9	88.1	1.27015	0.00011114
Q9H074	PAIP1	Polyadenylate-binding protein-interacting protein 1 OS=Homo sapiens OX=9606 GN=PAIP1 PE=1 SV=1	26.7223	9	20	9	479	53.491	4.81	108.8	114.8	112	89.4	87.2	87.7	111.867	88.1	1.26977	0.000214728
Q9H871	RMND5A	Protein RMD5 homolog A OS=Homo sapiens OX=9606 GN=RMND5A PE=1 SV=1	3.32481	1	2	1	391	43.964	6.06	113.3	110.7	111.7	92	84.9	87.5	111.9	88.1333	1.26967	0.000422228
Q96AY4	TTC28	Tetratricopeptide repeat protein 28 OS=Homo sapiens OX=9606 GN=TTC28 PE=1 SV=4	1.65256	3	3	3	2481	270.715	6.89	110.6	118.8	106.2	88.6	84.9	90.9	111.867	88.1333	1.26929	0.00436671
Q04446	GBE1	1,4-alpha-glucan-branching enzyme OS=Homo sapiens OX=9606 GN=GBE1 PE=1 SV=3	26.3533	14	27	14	702	80.423	6.32	111.3	112.6	111.6	90.4	86.7	87.4	111.833	88.1667	1.26843	3.91065e-05
P10515	DLAT	Dihydrolipoyllysine-residue acetyltransferase component of pyruvate dehydrogenase complex, mitochondrial OS=Homo sapiens OX=9606 GN=DLAT PE=1 SV=3	27.357	15	42	15	647	68.953	7.84	112.1	111.8	111.5	88.2	87	89.3	111.8	88.1667	1.26805	4.24483e-06
P08237	PFKM	ATP-dependent 6-phosphofructokinase, muscle type OS=Homo sapiens OX=9606 GN=PFKM PE=1 SV=2	42.5641	27	80	24	780	85.128	7.99	113	110.4	112.1	88.8	89.1	86.7	111.833	88.2	1.26795	2.51387e-05
Q9Y490	TLN1	Talin-1 OS=Homo sapiens OX=9606 GN=TLN1 PE=1 SV=3	60.2912	107	282	93	2541	269.599	6.07	112.1	111.8	111.4	89.2	87.6	87.8	111.767	88.2	1.2672	1.68047e-06
O75390	CS	Citrate synthase, mitochondrial OS=Homo sapiens OX=9606 GN=CS PE=1 SV=2	37.7682	15	65	15	466	51.68	8.32	109.9	111.8	113.7	86.5	89	89.2	111.8	88.2333	1.26709	7.28363e-05
O95347	SMC2	Structural maintenance of chromosomes protein 2 OS=Homo sapiens OX=9606 GN=SMC2 PE=1 SV=2	32.9992	38	80	38	1197	135.572	8.43	112	111.3	112	88.7	86.4	89.6	111.767	88.2333	1.26672	1.79042e-05
P0C2W1	FBXO45	F-box/SPRY domain-containing protein 1 OS=Homo sapiens OX=9606 GN=FBXO45 PE=1 SV=1	2.7972	1	1	1	286	30.613	7.83	108.9	113.2	113.1	89.4	85.8	89.5	111.733	88.2333	1.26634	0.00022971
Q8IWS0	PHF6	PHD finger protein 6 OS=Homo sapiens OX=9606 GN=PHF6 PE=1 SV=1	20.274	7	12	7	365	41.264	8.68	113.2	110.7	111.3	86.3	89.1	89.3	111.733	88.2333	1.26634	4.37947e-05
Q14126	DSG2	Desmoglein-2 OS=Homo sapiens OX=9606 GN=DSG2 PE=1 SV=2	19.7674	14	35	14	1118	122.218	5.24	111.2	111.5	112.6	87	87.9	89.9	111.767	88.2667	1.26624	1.63104e-05
Q9HD34	LYRM4	LYR motif-containing protein 4 OS=Homo sapiens OX=9606 GN=LYRM4 PE=1 SV=1	15.3846	1	1	1	91	10.752	10.73	110.6	113.5	111.1	83.6	85.6	95.6	111.733	88.2667	1.26586	0.00355454
O15182	CETN3	Centrin-3 OS=Homo sapiens OX=9606 GN=CETN3 PE=1 SV=2	19.1617	2	2	2	167	19.538	4.74	107.7	115.7	111.8	89.1	84.4	91.3	111.733	88.2667	1.26586	0.00158968
Q07157	TJP1	Tight junction protein ZO-1 OS=Homo sapiens OX=9606 GN=TJP1 PE=1 SV=3	12.8146	17	18	17	1748	195.34	6.7	111.2	112.6	111.3	88.9	87.8	88.1	111.7	88.2667	1.26548	1.9187e-06
O00505	KPNA3	Importin subunit alpha-4 OS=Homo sapiens OX=9606 GN=KPNA3 PE=1 SV=2	23.0326	9	21	5	521	57.775	4.94	111.1	109.2	114.8	87	91.1	86.8	111.7	88.3	1.26501	0.000412117
Q8WY36	BBX	HMG box transcription factor BBX OS=Homo sapiens OX=9606 GN=BBX PE=1 SV=1	1.0627	1	1	1	941	105.064	8.79	112.2	111.4	111.5	85.4	89.8	89.7	111.7	88.3	1.26501	9.15169e-05
P42166	TMPO	Lamina-associated polypeptide 2, isoform alpha OS=Homo sapiens OX=9606 GN=TMPO PE=1 SV=2	53.17	25	86	18	694	75.446	7.66	111.6	112.8	110.7	88.3	86.5	90.2	111.7	88.3333	1.26453	4.51218e-05
P21266	GSTM3	Glutathione S-transferase Mu 3 OS=Homo sapiens OX=9606 GN=GSTM3 PE=1 SV=3	78.6667	17	82	16	225	26.542	5.54	117.1	105.8	112	88.5	91.9	84.7	111.633	88.3667	1.2633	0.00386445
P61966	AP1S1	AP-1 complex subunit sigma-1A OS=Homo sapiens OX=9606 GN=AP1S1 PE=1 SV=1	31.0127	5	8	4	158	18.721	5.73	113.2	111.6	110.1	92	85.9	87.2	111.633	88.3667	1.2633	0.000349982
Q14139	UBE4A	Ubiquitin conjugation factor E4 A OS=Homo sapiens OX=9606 GN=UBE4A PE=1 SV=2	11.257	8	12	8	1066	122.482	5.24	109.9	113	112	86.2	90.2	88.7	111.633	88.3667	1.2633	9.6084e-05
Q9Y619	SLC25A15	Mitochondrial ornithine transporter 1 OS=Homo sapiens OX=9606 GN=SLC25A15 PE=1 SV=1	15.2824	4	5	4	301	32.715	9.13	109.8	110.3	114.8	85.9	89.6	89.6	111.633	88.3667	1.2633	0.000319548
Q9H467	CUEDC2	CUE domain-containing protein 2 OS=Homo sapiens OX=9606 GN=CUEDC2 PE=1 SV=1	10.453	2	2	2	287	31.989	4.81	110	102.9	122	97.3	78.7	89.1	111.633	88.3667	1.2633	0.0398276
Q96EY4	TMA16	Translation machinery-associated protein 16 OS=Homo sapiens OX=9606 GN=TMA16 PE=1 SV=2	10.8374	3	4	3	203	23.849	9.26	109.3	114.5	111.1	85.7	91.4	88	111.633	88.3667	1.2633	0.00049414
P24386	CHM	Rab proteins geranylgeranyltransferase component A 1 OS=Homo sapiens OX=9606 GN=CHM PE=1 SV=3	1.37825	1	1	1	653	73.429	4.75	116.2	101.4	117.2	88.1	90.1	86.9	111.6	88.3667	1.26292	0.0110389
P28340	POLD1	DNA polymerase delta catalytic subunit OS=Homo sapiens OX=9606 GN=POLD1 PE=1 SV=2	27.2809	24	31	23	1107	123.553	7.03	111.8	111.7	111.2	88.1	87.6	89.6	111.567	88.4333	1.26159	3.26194e-06
O96028	NSD2	Histone-lysine N-methyltransferase NSD2 OS=Homo sapiens OX=9606 GN=NSD2 PE=1 SV=1	1.68498	2	3	2	1365	152.16	8.69	106.3	116.8	111.6	86.2	89.9	89.2	111.567	88.4333	1.26159	0.00202722
Q5TFE4	NT5DC1	5'-nucleotidase domain-containing protein 1 OS=Homo sapiens OX=9606 GN=NT5DC1 PE=1 SV=1	27.6923	10	19	10	455	51.812	6.35	114.6	107.5	112.5	89.6	89.1	86.7	111.533	88.4667	1.26074	0.000544718
Q9UBQ7	GRHPR	Glyoxylate reductase/hydroxypyruvate reductase OS=Homo sapiens OX=9606 GN=GRHPR PE=1 SV=1	45.122	10	27	10	328	35.646	7.39	111.7	108.6	114.2	89.6	88.4	87.4	111.5	88.4667	1.26036	0.000188203
Q9H6A9	PCNX3	Pecanex-like protein 3 OS=Homo sapiens OX=9606 GN=PCNX3 PE=1 SV=2	0.393314	1	2	1	2034	221.898	6.64	102.1	117.8	114.7	78.7	94.3	92.5	111.533	88.5	1.26026	0.0286193
Q9BUB7	TMEM70	Transmembrane protein 70, mitochondrial OS=Homo sapiens OX=9606 GN=TMEM70 PE=1 SV=2	12.6923	2	2	2	260	28.951	8.91	111.9	116.1	106.4	86	89.2	90.2	111.467	88.4667	1.25998	0.0017208
Q9UJX5	ANAPC4	Anaphase-promoting complex subunit 4 OS=Homo sapiens OX=9606 GN=ANAPC4 PE=1 SV=2	2.59901	2	2	2	808	92.058	5.53	108.4	117	109.1	89.4	87.4	88.7	111.5	88.5	1.25989	0.00122835
Q9BXW6	OSBPL1A	Oxysterol-binding protein-related protein 1 OS=Homo sapiens OX=9606 GN=OSBPL1A PE=1 SV=2	1.78947	2	2	2	950	108.401	6.38	112.1	110.6	111.8	86.8	91	87.7	111.5	88.5	1.25989	7.09368e-05
Q04760	GLO1	Lactoylglutathione lyase OS=Homo sapiens OX=9606 GN=GLO1 PE=1 SV=4	60.8696	10	31	10	184	20.764	5.31	113.9	108.5	111.9	89.6	90.2	85.8	111.433	88.5333	1.25866	0.000396628
Q86VI3	IQGAP3	Ras GTPase-activating-like protein IQGAP3 OS=Homo sapiens OX=9606 GN=IQGAP3 PE=1 SV=2	1.96199	3	6	1	1631	184.584	7.65	108.1	115.6	110.7	85.7	89.1	90.9	111.467	88.5667	1.25856	0.00102323
Q9P2K8	EIF2AK4	eIF-2-alpha kinase GCN2 OS=Homo sapiens OX=9606 GN=EIF2AK4 PE=1 SV=3	2.30443	3	3	3	1649	186.794	6.28	109.1	108	117.3	92.4	84.4	88.9	111.467	88.5667	1.25856	0.00359495
Q86U86	PBRM1	Protein polybromo-1 OS=Homo sapiens OX=9606 GN=PBRM1 PE=1 SV=1	6.39432	10	12	10	1689	192.825	6.89	109.6	109.7	115	89.5	84.7	91.5	111.433	88.5667	1.25819	0.00105476
Q7Z6K5	ARPIN	Arpin OS=Homo sapiens OX=9606 GN=ARPIN PE=1 SV=1	19.0265	4	5	4	226	24.927	5.83	111.9	112.4	110	88.6	87.2	89.9	111.433	88.5667	1.25819	2.82191e-05
O95139	NDUFB6	NADH dehydrogenase [ubiquinone] 1 beta subcomplex subunit 6 OS=Homo sapiens OX=9606 GN=NDUFB6 PE=1 SV=3	37.5	5	15	5	128	15.479	9.63	108.5	115.2	110.6	85.6	90.2	89.9	111.433	88.5667	1.25819	0.000762073
Q9BV20	MRI1	Methylthioribose-1-phosphate isomerase OS=Homo sapiens OX=9606 GN=MRI1 PE=1 SV=1	16.8022	6	11	6	369	39.125	6.3	110.6	113.3	110.3	88.5	89.2	88.1	111.4	88.6	1.25734	2.25058e-05
Q9ULF5	SLC39A10	Zinc transporter ZIP10 OS=Homo sapiens OX=9606 GN=SLC39A10 PE=1 SV=2	2.16606	2	2	2	831	94.073	6.76	113.6	107.9	112.7	87.2	88.6	90.1	111.4	88.6333	1.25686	0.000312248
A0A0U1RQI7	KLF18	Kruppel-like factor 18 OS=Homo sapiens OX=9606 GN=KLF18 PE=3 SV=1	1.23574	1	2	1	1052	112.528	4.82	101.5	121.7	110.9	90.8	85.7	89.4	111.367	88.6333	1.25649	0.0196138
Q15404	RSU1	Ras suppressor protein 1 OS=Homo sapiens OX=9606 GN=RSU1 PE=1 SV=3	41.1552	9	28	9	277	31.521	8.65	110.5	113.9	109.5	89.9	88.5	87.6	111.3	88.6667	1.25526	0.000109609
Q14527	HLTF	Helicase-like transcription factor OS=Homo sapiens OX=9606 GN=HLTF PE=1 SV=2	18.2359	17	26	17	1009	113.857	8.6	111.9	110.1	111.9	88.4	88.8	88.8	111.3	88.6667	1.25526	3.24712e-06
Q86UU1	PHLDB1	Pleckstrin homology-like domain family B member 1 OS=Homo sapiens OX=9606 GN=PHLDB1 PE=1 SV=1	3.26797	4	4	4	1377	151.068	8.63	111.5	113.7	108.8	82.7	93.1	90.3	111.333	88.7	1.25517	0.00268809
Q9P0P8	C6orf203	Uncharacterized protein C6orf203 OS=Homo sapiens OX=9606 GN=C6orf203 PE=1 SV=1	9.16667	1	1	1	240	27.924	9.29	108.6	108.6	116.8	87.9	84.6	93.6	111.333	88.7	1.25517	0.00395857
Q53EZ4	CEP55	Centrosomal protein of 55 kDa OS=Homo sapiens OX=9606 GN=CEP55 PE=1 SV=3	2.15517	1	1	1	464	54.145	7.01	114.1	114.2	105.6	88.6	89.6	87.9	111.3	88.7	1.25479	0.00144818
Q9H0H5	RACGAP1	Rac GTPase-activating protein 1 OS=Homo sapiens OX=9606 GN=RACGAP1 PE=1 SV=1	21.519	12	16	12	632	70.982	8.88	109.7	113.3	110.8	85.9	89.3	90.9	111.267	88.7	1.25442	0.000242537
P32004	L1CAM	Neural cell adhesion molecule L1 OS=Homo sapiens OX=9606 GN=L1CAM PE=1 SV=2	25.3779	24	38	24	1257	139.915	6.24	110.3	113.6	109.8	88.8	86.8	90.6	111.233	88.7333	1.25357	0.000155953
Q9BRK4	LZTS2	Leucine zipper putative tumor suppressor 2 OS=Homo sapiens OX=9606 GN=LZTS2 PE=1 SV=2	2.09268	2	3	1	669	72.715	6.51	114	106.1	113.6	86.9	90.2	89.1	111.233	88.7333	1.25357	0.00120912
Q9UGV2	NDRG3	Protein NDRG3 OS=Homo sapiens OX=9606 GN=NDRG3 PE=1 SV=2	17.6	4	10	4	375	41.382	5.31	113.4	109.1	111.3	87.3	90.3	88.7	111.267	88.7667	1.25347	0.000119382
Q8WX93	PALLD	Palladin OS=Homo sapiens OX=9606 GN=PALLD PE=1 SV=3	11.9306	13	18	12	1383	150.47	7.09	112	111.8	109.9	86.2	90.4	89.7	111.233	88.7667	1.2531	0.00010444
Q92688	ANP32B	Acidic leucine-rich nuclear phosphoprotein 32 family member B OS=Homo sapiens OX=9606 GN=ANP32B PE=1 SV=1	32.2709	10	75	4	251	28.77	4.06	111.7	111	111	86.9	92.2	87.2	111.233	88.7667	1.2531	0.000204995
Q13330	MTA1	Metastasis-associated protein MTA1 OS=Homo sapiens OX=9606 GN=MTA1 PE=1 SV=2	18.4615	12	16	8	715	80.735	9.26	110.9	112	110.8	90.2	86.1	90	111.233	88.7667	1.2531	8.54333e-05
P19623	SRM	Spermidine synthase OS=Homo sapiens OX=9606 GN=SRM PE=1 SV=1	71.5232	14	35	14	302	33.803	5.49	111.4	110.5	111.7	88.1	89.8	88.4	111.2	88.7667	1.25272	3.85452e-06
Q15036	SNX17	Sorting nexin-17 OS=Homo sapiens OX=9606 GN=SNX17 PE=1 SV=1	3.40426	1	2	1	470	52.868	7.46	112	120.6	101.1	92.2	86.7	87.5	111.233	88.8	1.25263	0.0190377
Q9BTL3	RAMMET	RNMT-activating mRNA cap methyltransferase subunit OS=Homo sapiens OX=9606 GN=RAMMET PE=1 SV=1	23.7288	2	3	2	118	14.373	8.94	106.8	110.9	115.9	88.7	88	89.8	111.2	88.8333	1.25178	0.00113134
P56385	ATP5ME	ATP synthase subunit e, mitochondrial OS=Homo sapiens OX=9606 GN=ATP5ME PE=1 SV=2	31.8841	3	22	3	69	7.928	9.35	110.3	110.6	112.5	87.7	89.3	89.5	111.133	88.8333	1.25103	1.53203e-05
Q7Z478	DHX29	ATP-dependent RNA helicase DHX29 OS=Homo sapiens OX=9606 GN=DHX29 PE=1 SV=2	2.33747	3	3	2	1369	155.139	8.09	108.3	114.3	110.8	85.8	91.6	89.1	111.133	88.8333	1.25103	0.000768724
P06744	GPI	Glucose-6-phosphate isomerase OS=Homo sapiens OX=9606 GN=GPI PE=1 SV=4	36.3799	19	104	19	558	63.107	8.32	114	107.7	111.8	90.7	89.4	86.5	111.167	88.8667	1.25094	0.000556762
P63167	DYNLL1	Dynein light chain 1, cytoplasmic OS=Homo sapiens OX=9606 GN=DYNLL1 PE=1 SV=1	44.9438	3	20	2	89	10.359	7.4	109.8	110.8	112.8	87.2	90.1	89.4	111.133	88.9	1.25009	5.71252e-05
Q15365	PCBP1	Poly(rC)-binding protein 1 OS=Homo sapiens OX=9606 GN=PCBP1 PE=1 SV=2	60.1124	15	76	10	356	37.474	7.09	112.1	109.8	111.4	89.3	90.2	87.2	111.1	88.9	1.24972	3.81545e-05
Q02218	OGDH	2-oxoglutarate dehydrogenase, mitochondrial OS=Homo sapiens OX=9606 GN=OGDH PE=1 SV=3	40.3715	37	87	37	1023	115.861	6.86	111.9	108.7	112.7	87.6	89.7	89.4	111.1	88.9	1.24972	8.90498e-05
P53602	MVD	Diphosphomevalonate decarboxylase OS=Homo sapiens OX=9606 GN=MVD PE=1 SV=1	16.5	5	7	5	400	43.377	7.23	111.1	108.8	113.4	89.5	89.6	87.6	111.1	88.9	1.24972	0.000114701
O15379	HDAC3	Histone deacetylase 3 OS=Homo sapiens OX=9606 GN=HDAC3 PE=1 SV=2	2.1028	1	1	1	428	48.816	5.16	116.6	107.2	109.4	94.1	87.8	84.8	111.067	88.9	1.24934	0.00493423
Q9Y4P1	ATG4B	Cysteine protease ATG4B OS=Homo sapiens OX=9606 GN=ATG4B PE=1 SV=2	16.0305	4	4	4	393	44.266	5.07	117.7	106.5	109	91.8	85	89.9	111.067	88.9	1.24934	0.00496681
O60506	SYNCRIP	Heterogeneous nuclear ribonucleoprotein Q OS=Homo sapiens OX=9606 GN=SYNCRIP PE=1 SV=2	53.451	30	160	22	623	69.56	8.59	109.8	111	112.4	89	87.8	90	111.067	88.9333	1.24888	2.31637e-05
P51858	HDGF	Hepatoma-derived growth factor OS=Homo sapiens OX=9606 GN=HDGF PE=1 SV=1	74.5833	19	84	18	240	26.772	4.73	111.5	109.5	112.2	89.4	88.4	89	111.067	88.9333	1.24888	1.35135e-05
Q9Y446	PKP3	Plakophilin-3 OS=Homo sapiens OX=9606 GN=PKP3 PE=1 SV=1	15.9348	10	15	10	797	87.029	9.32	109.1	111.1	113	88.5	88.5	89.8	111.067	88.9333	1.24888	5.19359e-05
O75608	LYPLA1	Acyl-protein thioesterase 1 OS=Homo sapiens OX=9606 GN=LYPLA1 PE=1 SV=1	22.6087	4	13	4	230	24.653	6.77	115	108.2	110	89.3	90.5	87	111.067	88.9333	1.24888	0.000628913
Q9UH17	APOBEC3B	DNA dC->dU-editing enzyme APOBEC-3B OS=Homo sapiens OX=9606 GN=APOBEC3B PE=1 SV=1	4.97382	2	2	2	382	45.894	6.06	113	111.9	108.3	94.5	82.5	89.8	111.067	88.9333	1.24888	0.00419834
Q04864	REL	Proto-oncogene c-Rel OS=Homo sapiens OX=9606 GN=REL PE=1 SV=1	1.13086	1	1	1	619	68.476	5.86	107.2	112.1	113.9	91.4	89.1	86.3	111.067	88.9333	1.24888	0.000880179
Q17R98	ZNF827	Zinc finger protein 827 OS=Homo sapiens OX=9606 GN=ZNF827 PE=1 SV=1	0.740056	1	1	1	1081	119.09	6.89	120	100.9	112.3	89.1	84.2	93.5	111.067	88.9333	1.24888	0.0229473
O60518	RANBP6	Ran-binding protein 6 OS=Homo sapiens OX=9606 GN=RANBP6 PE=1 SV=2	10.4977	10	19	9	1105	124.633	5.01	111.3	111.2	110.6	89.1	86.9	90.8	111.033	88.9333	1.2485	4.3191e-05
Q9ULQ1	TPCN1	Two pore calcium channel protein 1 OS=Homo sapiens OX=9606 GN=TPCN1 PE=1 SV=3	1.47059	1	1	1	816	94.086	8.27	113.7	104.1	115.2	86.3	92.9	87.7	111	88.9667	1.24766	0.00537168
Q9Y2Y0	ARL2BP	ADP-ribosylation factor-like protein 2-binding protein OS=Homo sapiens OX=9606 GN=ARL2BP PE=1 SV=1	9.20245	1	1	1	163	18.81	4.35	107.3	125	100.8	92.5	88.2	86.3	111.033	89	1.24757	0.0418218
Q5PSV4	BRMS1L	Breast cancer metastasis-suppressor 1-like protein OS=Homo sapiens OX=9606 GN=BRMS1L PE=1 SV=2	4.33437	1	1	1	323	37.605	5.15	108.7	112.6	111.7	93.2	89.9	83.9	111	89	1.24719	0.00176415
P14550	AKR1A1	Alcohol dehydrogenase [NADP(+)] OS=Homo sapiens OX=9606 GN=AKR1A1 PE=1 SV=3	74.1538	20	43	19	325	36.55	6.79	113	108.8	111	90.8	88	88.4	110.933	89.0667	1.24551	0.000127167
O15020	SPTBN2	Spectrin beta chain, non-erythrocytic 2 OS=Homo sapiens OX=9606 GN=SPTBN2 PE=1 SV=3	6.10879	14	23	4	2390	271.157	6.11	101.9	115.9	114.9	88.8	86.8	91.7	110.9	89.1	1.24467	0.00995152
O94952	FBXO21	F-box only protein 21 OS=Homo sapiens OX=9606 GN=FBXO21 PE=2 SV=2	1.27389	1	1	1	628	72.224	6.09	113.4	115.4	103.9	88	89.3	90	110.9	89.1	1.24467	0.00373577
O94916	NFAT5	Nuclear factor of activated T-cells 5 OS=Homo sapiens OX=9606 GN=NFAT5 PE=1 SV=1	0.849118	1	1	1	1531	165.66	5.24	114.6	112.2	105.9	90.7	84.2	92.4	110.9	89.1	1.24467	0.00376057
Q8NBF2	NHLRC2	NHL repeat-containing protein 2 OS=Homo sapiens OX=9606 GN=NHLRC2 PE=1 SV=1	22.7273	11	21	11	726	79.393	5.55	110.3	110.2	112.2	87.9	91.4	88	110.9	89.1	1.24467	7.91003e-05
Q15054	POLD3	DNA polymerase delta subunit 3 OS=Homo sapiens OX=9606 GN=POLD3 PE=1 SV=2	18.4549	8	11	8	466	51.368	9.35	108.9	111.2	112.5	88.8	87.2	91.3	110.867	89.1	1.24429	0.000165308
O75964	ATP5L	ATP synthase subunit g, mitochondrial OS=Homo sapiens OX=9606 GN=ATP5L PE=1 SV=3	31.068	4	16	4	103	11.421	9.64	110.7	111.9	110.1	89.5	87	90.9	110.9	89.1333	1.2442	6.53593e-05
Q96DH6	MSI2	RNA-binding protein Musashi homolog 2 OS=Homo sapiens OX=9606 GN=MSI2 PE=1 SV=1	26.8293	7	15	7	328	35.174	8.48	110.5	113.2	108.9	90.2	87.7	89.5	110.867	89.1333	1.24383	0.000118308
Q9Y508	RNF114	E3 ubiquitin-protein ligase RNF114 OS=Homo sapiens OX=9606 GN=RNF114 PE=1 SV=1	24.5614	4	6	4	228	25.677	7.25	107	112.9	112.7	85.7	90.6	91.1	110.867	89.1333	1.24383	0.00110383
Q9BSJ8	ESYT1	Extended synaptotagmin-1 OS=Homo sapiens OX=9606 GN=ESYT1 PE=1 SV=1	35.4167	32	74	32	1104	122.78	5.83	110.4	111.2	110.9	87.5	88.8	91.1	110.833	89.1333	1.24346	3.59566e-05
Q01650	SLC7A5	Large neutral amino acids transporter small subunit 1 OS=Homo sapiens OX=9606 GN=SLC7A5 PE=1 SV=2	16.1736	8	29	8	507	54.974	7.72	119.7	103.6	109.3	88	90.2	89.3	110.867	89.1667	1.24336	0.0103201
Q8NBI6	XXYLT1	Xyloside xylosyltransferase 1 OS=Homo sapiens OX=9606 GN=XXYLT1 PE=1 SV=1	5.85242	2	3	2	393	43.778	8.13	111.8	111.7	109.1	89.4	88.6	89.5	110.867	89.1667	1.24336	1.98732e-05
Q9NP81	SARS2	Serine--tRNA ligase, mitochondrial OS=Homo sapiens OX=9606 GN=SARS2 PE=1 SV=1	20.2703	8	10	8	518	58.246	8.13	103.4	120.6	108.5	88.2	88.2	91.1	110.833	89.1667	1.24299	0.0139892
Q8IV38	ANKMY2	Ankyrin repeat and MYND domain-containing protein 2 OS=Homo sapiens OX=9606 GN=ANKMY2 PE=1 SV=1	17.9138	7	9	7	441	49.267	6.25	112.3	110.3	109.9	88.2	90	89.3	110.833	89.1667	1.24299	1.83401e-05
Q5VUM1	SDHAF4	Succinate dehydrogenase assembly factor 4, mitochondrial OS=Homo sapiens OX=9606 GN=SDHAF4 PE=3 SV=1	24.0741	2	3	2	108	12.205	9.36	109.6	106.8	116.1	88.3	87.9	91.3	110.833	89.1667	1.24299	0.0018443
P18085	ARF4	ADP-ribosylation factor 4 OS=Homo sapiens OX=9606 GN=ARF4 PE=1 SV=3	63.3333	9	47	6	180	20.498	7.14	114.3	105.9	112.2	87.8	95.6	84.2	110.8	89.2	1.24215	0.00681209
P09417	QDPR	Dihydropteridine reductase OS=Homo sapiens OX=9606 GN=QDPR PE=1 SV=2	50.4098	9	15	9	244	25.773	7.37	112.7	107.2	112.5	89.3	90.7	87.6	110.8	89.2	1.24215	0.00042641
Q7Z4S6	KIF21A	Kinesin-like protein KIF21A OS=Homo sapiens OX=9606 GN=KIF21A PE=1 SV=2	6.51135	8	8	8	1674	187.063	6.42	111.4	110.8	110.1	89.2	87.7	90.7	110.767	89.2	1.24178	2.17448e-05
Q8N257	HIST3H2BB	Histone H2B type 3-B OS=Homo sapiens OX=9606 GN=HIST3H2BB PE=1 SV=3	47.619	7	135	2	126	13.9	10.32	112.3	106.3	113.7	84.7	92.8	90.2	110.767	89.2333	1.24131	0.00283039
Q8NBN7	RDH13	Retinol dehydrogenase 13 OS=Homo sapiens OX=9606 GN=RDH13 PE=1 SV=2	15.1057	3	3	3	331	35.91	8.1	102.4	117	112.9	89.9	85.6	92.2	110.767	89.2333	1.24131	0.0106149
Q9UL63	MKLN1	Muskelin OS=Homo sapiens OX=9606 GN=MKLN1 PE=1 SV=2	6.39456	3	4	3	735	84.713	6.34	109.6	113.9	108.8	86.2	90.4	91.1	110.767	89.2333	1.24131	0.00061278
Q9NSD9	FARSB	Phenylalanine--tRNA ligase beta subunit OS=Homo sapiens OX=9606 GN=FARSB PE=1 SV=3	37.691	21	52	21	589	66.074	6.84	110.7	109.4	112.1	88	89.5	90.3	110.733	89.2667	1.24048	3.13963e-05
P14866	HNRNPL	Heterogeneous nuclear ribonucleoprotein L OS=Homo sapiens OX=9606 GN=HNRNPL PE=1 SV=2	38.8795	17	76	16	589	64.092	8.22	110.2	110.3	111.6	89.6	88.8	89.4	110.7	89.2667	1.2401	1.93108e-06
Q4G176	ACSF3	Acyl-CoA synthetase family member 3, mitochondrial OS=Homo sapiens OX=9606 GN=ACSF3 PE=1 SV=3	12.5	5	5	4	576	64.089	8.37	109	107.4	115.7	87.9	88.3	91.6	110.7	89.2667	1.2401	0.00156433
P36776	LONP1	Lon protease homolog, mitochondrial OS=Homo sapiens OX=9606 GN=LONP1 PE=1 SV=2	40.6674	35	102	35	959	106.422	6.39	110.6	109.4	112.1	88.4	88.4	91.1	110.7	89.3	1.23964	5.6513e-05
Q9UJX3	ANAPC7	Anaphase-promoting complex subunit 7 OS=Homo sapiens OX=9606 GN=ANAPC7 PE=1 SV=4	15.8598	8	13	8	599	66.813	5.64	110.2	112.6	109.3	90.9	87.8	89.2	110.7	89.3	1.23964	8.76896e-05
Q8IW45	NAXD	ATP-dependent (S)-NAD(P)H-hydrate dehydratase OS=Homo sapiens OX=9606 GN=NAXD PE=1 SV=1	6.62824	2	2	2	347	36.553	8.06	112.2	113.2	106.7	93.8	85.1	89.1	110.7	89.3333	1.23918	0.00269389
Q7Z422	SZRD1	SUZ domain-containing protein 1 OS=Homo sapiens OX=9606 GN=SZRD1 PE=1 SV=1	7.89474	1	1	1	152	16.987	8.95	111.4	109.5	111.1	94.7	85.5	87.8	110.667	89.3333	1.23881	0.00165083
Q9NUX5	POT1	Protection of telomeres protein 1 OS=Homo sapiens OX=9606 GN=POT1 PE=1 SV=1	3.62776	2	3	2	634	71.396	6.73	107.1	115	109.9	98.5	86.1	83.4	110.667	89.3333	1.23881	0.0147505
Q9P2L0	WDR35	WD repeat-containing protein 35 OS=Homo sapiens OX=9606 GN=WDR35 PE=1 SV=3	0.592718	1	3	1	1181	133.461	6.38	112.7	108.9	110.4	93.6	86	88.4	110.667	89.3333	1.23881	0.00103567
Q15021	NCAPD2	Condensin complex subunit 1 OS=Homo sapiens OX=9606 GN=NCAPD2 PE=1 SV=3	28.4083	28	52	28	1401	157.082	6.61	111.1	110.8	110	89.8	88.9	89.3	110.633	89.3333	1.23843	8.96071e-07
P27338	MAOB	Amine oxidase [flavin-containing] B OS=Homo sapiens OX=9606 GN=MAOB PE=1 SV=3	6.34615	3	3	3	520	58.725	7.5	110.6	108.6	112.7	88.1	86	93.9	110.633	89.3333	1.23843	0.00128625
O15400	STX7	Syntaxin-7 OS=Homo sapiens OX=9606 GN=STX7 PE=1 SV=4	44.8276	8	13	8	261	29.797	5.55	110.3	108.3	113.4	90.1	86.3	91.7	110.667	89.3667	1.23834	0.000618079
P48426	PIP4K2A	Phosphatidylinositol 5-phosphate 4-kinase type-2 alpha OS=Homo sapiens OX=9606 GN=PIP4K2A PE=1 SV=2	10.3448	4	5	2	406	46.195	6.99	113.9	111.5	106.6	93.7	89.2	85.2	110.667	89.3667	1.23834	0.00284224
Q9UIG0	BAZ1B	Tyrosine-protein kinase BAZ1B OS=Homo sapiens OX=9606 GN=BAZ1B PE=1 SV=2	24.1403	33	57	33	1483	170.796	8.48	110.1	112	109.7	88.3	90	89.8	110.6	89.3667	1.2376	1.82596e-05
P13798	APEH	Acylamino-acid-releasing enzyme OS=Homo sapiens OX=9606 GN=APEH PE=1 SV=4	32.7869	17	52	17	732	81.173	5.48	112.6	108.9	110.4	89.8	90	88.4	110.633	89.4	1.23751	5.73007e-05
O15294	OGT	UDP-N-acetylglucosamine--peptide N-acetylglucosaminyltransferase 110 kDa subunit OS=Homo sapiens OX=9606 GN=OGT PE=1 SV=3	26.9598	23	32	23	1046	116.85	6.7	110.2	112.9	108.7	89.2	89	90	110.6	89.4	1.23714	7.45756e-05
P60660	MYL6	Myosin light polypeptide 6 OS=Homo sapiens OX=9606 GN=MYL6 PE=1 SV=2	60.2649	9	58	7	151	16.919	4.65	110	112	109.8	88.8	90	89.4	110.6	89.4	1.23714	1.10729e-05
P49005	POLD2	DNA polymerase delta subunit 2 OS=Homo sapiens OX=9606 GN=POLD2 PE=1 SV=1	26.4392	8	12	8	469	51.257	5.58	109.7	109	113	90.3	87.8	90.2	110.567	89.4333	1.2363	0.00013953
P11388	TOP2A	DNA topoisomerase 2-alpha OS=Homo sapiens OX=9606 GN=TOP2A PE=1 SV=3	32.7237	47	100	35	1531	174.276	8.72	111.9	109.2	110.5	88.7	88.7	90.9	110.533	89.4333	1.23593	3.90517e-05
Q9BT09	CNPY3	Protein canopy homolog 3 OS=Homo sapiens OX=9606 GN=CNPY3 PE=1 SV=1	26.9784	8	12	8	278	30.729	5.49	110.6	110.2	110.8	89.2	89.3	89.8	110.533	89.4333	1.23593	1.29961e-07
P28715	ERCC5	DNA repair protein complementing XP-G cells OS=Homo sapiens OX=9606 GN=ERCC5 PE=1 SV=3	0.84317	1	1	1	1186	133.027	5.22	104.4	117.5	109.8	91.2	86.1	91.1	110.567	89.4667	1.23584	0.00710281
Q5VT25	CDC42BPA	Serine/threonine-protein kinase MRCK alpha OS=Homo sapiens OX=9606 GN=CDC42BPA PE=1 SV=1	5.60046	10	12	5	1732	197.182	6.58	108.5	113.4	109.7	91	85.6	91.8	110.533	89.4667	1.23547	0.000993391
Q99518	FMO2	Dimethylaniline monooxygenase [N-oxide-forming] 2 OS=Homo sapiens OX=9606 GN=FMO2 PE=1 SV=4	1.4862	1	1	1	471	53.609	7.2	111	105.9	114.7	88.5	91.8	88.1	110.533	89.4667	1.23547	0.00168778
Q15170	TCEAL1	Transcription elongation factor A protein-like 1 OS=Homo sapiens OX=9606 GN=TCEAL1 PE=1 SV=2	12.1019	1	1	1	157	18.342	11.21	106.6	115	110	92.9	79.7	95.8	110.533	89.4667	1.23547	0.0188648
O15382	BCAT2	Branched-chain-amino-acid aminotransferase, mitochondrial OS=Homo sapiens OX=9606 GN=BCAT2 PE=1 SV=2	27.0408	9	18	9	392	44.259	8.65	112.9	106.9	111.8	87.3	90.8	90.4	110.533	89.5	1.23501	0.000612299
Q96I59	NARS2	Probable asparagine--tRNA ligase, mitochondrial OS=Homo sapiens OX=9606 GN=NARS2 PE=1 SV=3	14.0461	6	9	6	477	54.056	7.24	112.2	111.3	108.1	89.2	92	87.3	110.533	89.5	1.23501	0.000339086
Q70IA6	MOB2	MOB kinase activator 2 OS=Homo sapiens OX=9606 GN=MOB2 PE=1 SV=1	2.95359	1	1	1	237	26.909	6.79	110.5	111.1	110	92	89.7	86.8	110.533	89.5	1.23501	0.000165447
O15498	YKT6	Synaptobrevin homolog YKT6 OS=Homo sapiens OX=9606 GN=YKT6 PE=1 SV=1	49.4949	9	15	9	198	22.403	6.92	112.7	108.9	109.8	92.3	88.7	87.5	110.467	89.5	1.23426	0.000340047
Q9UBT7	CTNNAL1	Alpha-catulin OS=Homo sapiens OX=9606 GN=CTNNAL1 PE=1 SV=2	3.26975	2	2	2	734	81.845	6.64	109.8	112.8	108.9	87.7	93	87.9	110.5	89.5333	1.23418	0.000562441
Q9UBT2	UBA2	SUMO-activating enzyme subunit 2 OS=Homo sapiens OX=9606 GN=UBA2 PE=1 SV=2	48.75	23	58	23	640	71.179	5.29	110.9	109.9	110.6	90.3	89.5	88.8	110.467	89.5333	1.2338	2.36264e-06
Q8TE02	ELP5	Elongator complex protein 5 OS=Homo sapiens OX=9606 GN=ELP5 PE=1 SV=2	11.0759	3	6	3	316	34.819	4.97	106.5	111.6	113.3	88.8	87.4	92.4	110.467	89.5333	1.2338	0.00116146
P13284	IFI30	Gamma-interferon-inducible lysosomal thiol reductase OS=Homo sapiens OX=9606 GN=IFI30 PE=1 SV=3	18.4	3	5	3	250	27.945	4.88	116.5	107.3	107.4	91	90.1	87.6	110.4	89.5667	1.2326	0.00292398
P55072	VCP	Transitional endoplasmic reticulum ATPase OS=Homo sapiens OX=9606 GN=VCP PE=1 SV=4	68.3623	42	200	42	806	89.266	5.26	110.2	110.8	110.2	89.4	89.4	89.9	110.4	89.5667	1.2326	1.46163e-07
O95684	FGFR1OP	FGFR1 oncogene partner OS=Homo sapiens OX=9606 GN=FGFR1OP PE=1 SV=1	3.7594	1	2	1	399	43.039	4.81	105.2	111.3	114.7	83.1	98.1	87.6	110.4	89.6	1.23214	0.0165618
P20290	BTF3	Transcription factor BTF3 OS=Homo sapiens OX=9606 GN=BTF3 PE=1 SV=1	53.8835	11	34	9	206	22.154	9.38	112.8	110.4	107.9	89.8	91.8	87.3	110.367	89.6333	1.23131	0.000419126
A1L0T0	ILVBL	Acetolactate synthase-like protein OS=Homo sapiens OX=9606 GN=ILVBL PE=1 SV=2	34.1772	15	32	15	632	67.825	8.15	108.8	110.5	111.7	89.2	90.1	89.6	110.333	89.6333	1.23094	1.94211e-05
Q9H9A5	CNOT10	CCR4-NOT transcription complex subunit 10 OS=Homo sapiens OX=9606 GN=CNOT10 PE=1 SV=1	3.49462	3	3	3	744	82.257	7.78	110.1	108.9	112	88	88.5	92.4	110.333	89.6333	1.23094	0.00023672
Q9GZS1	POLR1E	DNA-directed RNA polymerase I subunit RPA49 OS=Homo sapiens OX=9606 GN=POLR1E PE=1 SV=2	23.0769	9	12	9	481	53.928	8.56	108.7	111.5	110.7	92	88.3	88.7	110.3	89.6667	1.23011	0.000137072
P07686	HEXB	Beta-hexosaminidase subunit beta OS=Homo sapiens OX=9606 GN=HEXB PE=1 SV=3	24.6403	13	26	12	556	63.071	6.76	109.8	109.4	111.7	88.7	91.9	88.5	110.3	89.7	1.22965	9.55943e-05
Q15102	PAFAH1B3	Platelet-activating factor acetylhydrolase IB subunit gamma OS=Homo sapiens OX=9606 GN=PAFAH1B3 PE=1 SV=1	23.8095	4	10	4	231	25.718	6.84	112.8	109.3	108.8	90.5	88.6	90	110.3	89.7	1.22965	0.00011758
Q9H3U1	UNC45A	Protein unc-45 homolog A OS=Homo sapiens OX=9606 GN=UNC45A PE=1 SV=1	19.5975	14	29	14	944	103.011	6.07	109.3	111.4	110.1	91.7	87.6	89.8	110.267	89.7	1.22928	0.000103081
P36405	ARL3	ADP-ribosylation factor-like protein 3 OS=Homo sapiens OX=9606 GN=ARL3 PE=1 SV=2	62.0879	9	16	9	182	20.443	7.24	110.6	110.1	110.2	90.5	89.5	89.2	110.3	89.7333	1.2292	1.0569e-06
O60610	DIAPH1	Protein diaphanous homolog 1 OS=Homo sapiens OX=9606 GN=DIAPH1 PE=1 SV=2	30.8962	34	76	34	1272	141.258	5.41	112	107.8	111	89.7	90.2	89.3	110.267	89.7333	1.22883	9.194e-05
Q9UI26	IPO11	Importin-11 OS=Homo sapiens OX=9606 GN=IPO11 PE=1 SV=1	9.12821	7	8	7	975	112.463	5.25	108.6	111.4	110.8	89.9	89.5	89.8	110.267	89.7333	1.22883	1.82144e-05
Q9NRK6	ABCB10	ATP-binding cassette sub-family B member 10, mitochondrial OS=Homo sapiens OX=9606 GN=ABCB10 PE=1 SV=2	3.79404	3	4	2	738	79.098	9.85	100.8	111.7	118.3	86.6	90.3	92.3	110.267	89.7333	1.22883	0.018703
Q04917	YWHAH	14-3-3 protein eta OS=Homo sapiens OX=9606 GN=YWHAH PE=1 SV=4	67.8862	16	87	12	246	28.201	4.84	112	109.5	109.3	90.3	90.5	88.4	110.267	89.7333	1.22883	4.78709e-05
Q9BPX3	NCAPG	Condensin complex subunit 3 OS=Homo sapiens OX=9606 GN=NCAPG PE=1 SV=1	22.1675	19	44	19	1015	114.262	5.59	110	111.1	109.7	89.7	88.9	90.6	110.267	89.7333	1.22883	5.97725e-06
Q96HH6	TMEM19	Transmembrane protein 19 OS=Homo sapiens OX=9606 GN=TMEM19 PE=1 SV=1	2.08333	1	1	1	336	36.368	8.5	108.4	111.2	111.1	85.9	89.3	94.1	110.233	89.7667	1.228	0.00130619
O00411	POLRMT	DNA-directed RNA polymerase, mitochondrial OS=Homo sapiens OX=9606 GN=POLRMT PE=1 SV=2	7.39837	6	6	6	1230	138.532	8.98	105.6	118.6	106.5	94.9	85.7	88.7	110.233	89.7667	1.228	0.0148398
Q92576	PHF3	PHD finger protein 3 OS=Homo sapiens OX=9606 GN=PHF3 PE=1 SV=3	1.86366	4	4	3	2039	229.339	6.96	104.3	116.1	110.3	90	90.4	88.9	110.233	89.7667	1.228	0.00398698
P16383	GCFC2	GC-rich sequence DNA-binding factor 2 OS=Homo sapiens OX=9606 GN=GCFC2 PE=1 SV=2	1.28041	1	1	1	781	89.329	5.99	109.1	105.6	116	91.5	92.3	85.6	110.233	89.8	1.22754	0.00532494
Q9Y450	HBS1L	HBS1-like protein OS=Homo sapiens OX=9606 GN=HBS1L PE=1 SV=1	28.655	16	22	16	684	75.426	6.61	111.8	109.3	109.5	91.4	87.6	90.4	110.2	89.8	1.22717	0.000126004
Q96CW1	AP2M1	AP-2 complex subunit mu OS=Homo sapiens OX=9606 GN=AP2M1 PE=1 SV=2	39.3103	17	40	17	435	49.623	9.54	112.1	110.2	108.2	90	90.9	88.5	110.167	89.8	1.2268	0.000104768
Q8ND56	LSM14A	Protein LSM14 homolog A OS=Homo sapiens OX=9606 GN=LSM14A PE=1 SV=3	11.6631	4	5	4	463	50.499	9.52	112.9	108.4	109.3	91.6	89.3	88.6	110.2	89.8333	1.22672	0.000245514
Q13619	CUL4A	Cullin-4A OS=Homo sapiens OX=9606 GN=CUL4A PE=1 SV=3	21.4756	17	30	10	759	87.624	8.13	110.5	109.9	110	90	89.8	89.8	110.133	89.8667	1.22552	5.37525e-08
P53999	SUB1	Activated RNA polymerase II transcriptional coactivator p15 OS=Homo sapiens OX=9606 GN=SUB1 PE=1 SV=3	45.6693	7	52	7	127	14.386	9.6	111.5	108.6	110.2	89.6	89.5	90.5	110.1	89.8667	1.22515	2.28668e-05
Q9BW71	HIRIP3	HIRA-interacting protein 3 OS=Homo sapiens OX=9606 GN=HIRIP3 PE=1 SV=3	11.5108	5	6	5	556	61.92	8.54	108.8	111.6	110	85.9	90	93.8	110.133	89.9	1.22506	0.00112069
Q9UFN0	NIPSNAP3A	Protein NipSnap homolog 3A OS=Homo sapiens OX=9606 GN=NIPSNAP3A PE=1 SV=2	13.3603	3	5	3	247	28.449	9.16	106.9	117.1	106.4	90.3	87.8	91.6	110.133	89.9	1.22506	0.00523207
Q8TEX9	IPO4	Importin-4 OS=Homo sapiens OX=9606 GN=IPO4 PE=1 SV=2	32.0999	25	61	25	1081	118.64	4.96	110.6	109.2	110.5	89.2	90.9	89.6	110.1	89.9	1.22469	7.78853e-06
Q9BTE6	AARSD1	Alanyl-tRNA editing protein Aarsd1 OS=Homo sapiens OX=9606 GN=AARSD1 PE=1 SV=2	17.7184	4	9	4	412	45.451	6.42	109.2	111.5	109.6	90.9	87.7	91.1	110.1	89.9	1.22469	0.000103284
O95999	BCL10	B-cell lymphoma/leukemia 10 OS=Homo sapiens OX=9606 GN=BCL10 PE=1 SV=1	15.0215	3	5	3	233	26.235	5.74	111.1	112.1	107	92.3	90.8	86.6	110.067	89.9	1.22432	0.000951259
Q9BWG6	SCNM1	Sodium channel modifier 1 OS=Homo sapiens OX=9606 GN=SCNM1 PE=1 SV=1	9.13043	2	3	2	230	25.933	8.87	106.9	111.9	111.4	88.8	89.4	91.6	110.067	89.9333	1.22387	0.000366412
O43865	AHCYL1	S-adenosylhomocysteine hydrolase-like protein 1 OS=Homo sapiens OX=9606 GN=AHCYL1 PE=1 SV=2	34.9057	17	36	9	530	58.913	6.89	109.3	111	109.9	92.3	88	89.5	110.067	89.9333	1.22387	0.000119406
Q8TB36	GDAP1	Ganglioside-induced differentiation-associated protein 1 OS=Homo sapiens OX=9606 GN=GDAP1 PE=1 SV=3	9.21788	3	5	3	358	41.32	8.34	109	110.2	110.9	87.4	93	89.4	110.033	89.9333	1.2235	0.00031348
Q5XPI4	RNF123	E3 ubiquitin-protein ligase RNF123 OS=Homo sapiens OX=9606 GN=RNF123 PE=1 SV=1	0.532725	1	1	1	1314	148.42	6.74	117.3	107.4	105.4	95.6	90	84.2	110.033	89.9333	1.2235	0.0151979
P62487	POLR2G	DNA-directed RNA polymerase II subunit RPB7 OS=Homo sapiens OX=9606 GN=POLR2G PE=1 SV=1	20.9302	3	3	3	172	19.282	5.54	108.5	111.8	109.9	89.5	92.8	87.6	110.067	89.9667	1.22342	0.000362186
Q9UBC2	EPS15L1	Epidermal growth factor receptor substrate 15-like 1 OS=Homo sapiens OX=9606 GN=EPS15L1 PE=1 SV=1	22.1065	15	29	15	864	94.197	5.11	110	110.7	109.4	90.4	88.8	90.8	110.033	90	1.22259	9.77492e-06
P56545	CTBP2	C-terminal-binding protein 2 OS=Homo sapiens OX=9606 GN=CTBP2 PE=1 SV=1	20	8	17	4	445	48.914	6.95	109	111.1	110	89.5	89.8	90.7	110.033	90	1.22259	9.15434e-06
P42858	HTT	Huntingtin OS=Homo sapiens OX=9606 GN=HTT PE=1 SV=2	2.38701	6	7	6	3142	347.383	6.2	107.6	112.8	109.6	89.7	90.2	90.1	110	90	1.22222	0.000193719
Q96I51	RCC1L	RCC1-like G exchanging factor-like protein OS=Homo sapiens OX=9606 GN=RCC1L PE=1 SV=2	11.4224	2	2	2	464	49.965	8.4	102.9	114.2	112.9	87.4	85.3	97.4	110	90.0333	1.22177	0.0180591
Q13158	FADD	FAS-associated death domain protein OS=Homo sapiens OX=9606 GN=FADD PE=1 SV=1	12.5	2	3	2	208	23.265	5.69	109.7	109.2	111.1	90.7	89.1	90.3	110	90.0333	1.22177	1.14982e-05
Q9Y285	FARSA	Phenylalanine--tRNA ligase alpha subunit OS=Homo sapiens OX=9606 GN=FARSA PE=1 SV=3	31.8898	12	21	12	508	57.528	7.8	111.3	109.3	109.3	89	92.9	88.2	109.967	90.0333	1.2214	0.000237299
Q5TC12	ATPAF1	ATP synthase mitochondrial F1 complex assembly factor 1 OS=Homo sapiens OX=9606 GN=ATPAF1 PE=1 SV=1	16.1585	5	7	5	328	36.414	7.96	108.7	112.1	109.1	91.1	90.7	88.3	109.967	90.0333	1.2214	0.00013508
Q8WUD4	CCDC12	Coiled-coil domain-containing protein 12 OS=Homo sapiens OX=9606 GN=CCDC12 PE=1 SV=1	6.0241	1	2	1	166	19.169	7.34	112.3	105.9	111.7	86.3	89.9	93.9	109.967	90.0333	1.2214	0.00265355
Q9UNN5	FAF1	FAS-associated factor 1 OS=Homo sapiens OX=9606 GN=FAF1 PE=1 SV=2	26.9231	15	34	15	650	73.908	4.88	110.7	108.2	111.1	91.1	90.2	88.9	110	90.0667	1.22132	5.64297e-05
Q9UL41	PNMA3	Paraneoplastic antigen Ma3 OS=Homo sapiens OX=9606 GN=PNMA3 PE=2 SV=3	2.59179	1	1	1	463	52.343	9.5	112.6	113.4	103.9	92.6	95.5	82.1	109.967	90.0667	1.22095	0.0173042
P54619	PRKAG1	5'-AMP-activated protein kinase subunit gamma-1 OS=Homo sapiens OX=9606 GN=PRKAG1 PE=1 SV=1	20.5438	6	11	6	331	37.556	6.92	109.7	110.6	109.6	90.8	89.5	89.9	109.967	90.0667	1.22095	2.36011e-06
Q99747	NAPG	Gamma-soluble NSF attachment protein OS=Homo sapiens OX=9606 GN=NAPG PE=1 SV=1	32.0513	9	14	9	312	34.724	5.41	112.2	107.4	110.2	89.8	89.5	90.9	109.933	90.0667	1.22058	0.00016691
Q9BVW5	TIPIN	TIMELESS-interacting protein OS=Homo sapiens OX=9606 GN=TIPIN PE=1 SV=2	9.63455	3	4	3	301	34.534	4.82	110	112.9	106.9	95.7	86.8	87.7	109.933	90.0667	1.22058	0.00390773
Q9NWB6	ARGLU1	Arginine and glutamate-rich protein 1 OS=Homo sapiens OX=9606 GN=ARGLU1 PE=1 SV=1	8.05861	4	6	4	273	33.197	10.35	108.9	113.4	107.3	92.5	88.5	89.4	109.867	90.1333	1.21893	0.000842066
Q9BRT9	GINS4	DNA replication complex GINS protein SLD5 OS=Homo sapiens OX=9606 GN=GINS4 PE=1 SV=1	35.8744	6	11	6	223	26.03	4.98	107	112.7	109.8	90.7	88	91.7	109.833	90.1333	1.21857	0.000575531
Q5VW32	BROX	BRO1 domain-containing protein BROX OS=Homo sapiens OX=9606 GN=BROX PE=1 SV=1	25.3041	9	17	9	411	46.447	7.65	110.2	108	111.4	92	89.3	89.2	109.867	90.1667	1.21848	0.000129627
Q8N2G8	GHDC	GH3 domain-containing protein OS=Homo sapiens OX=9606 GN=GHDC PE=1 SV=2	1.50943	1	1	1	530	57.487	7.88	106.9	111.4	111.3	91	87.3	92.2	109.867	90.1667	1.21848	0.00070859
O95881	TXNDC12	Thioredoxin domain-containing protein 12 OS=Homo sapiens OX=9606 GN=TXNDC12 PE=1 SV=1	26.1628	4	12	4	172	19.194	5.4	112.8	108.1	108.6	90.7	88.3	91.6	109.833	90.2	1.21766	0.00038946
Q9NTJ3	SMC4	Structural maintenance of chromosomes protein 4 OS=Homo sapiens OX=9606 GN=SMC4 PE=1 SV=2	33.2298	37	70	37	1288	147.091	6.79	110.4	109.6	109.3	90.7	90	89.9	109.767	90.2	1.21693	1.19494e-06
Q9Y3B9	RRP15	RRP15-like protein OS=Homo sapiens OX=9606 GN=RRP15 PE=1 SV=2	24.1135	8	13	8	282	31.465	5.52	110.2	108.6	110.6	88.6	91	91.1	109.8	90.2333	1.21685	4.35758e-05
P50897	PPT1	Palmitoyl-protein thioesterase 1 OS=Homo sapiens OX=9606 GN=PPT1 PE=1 SV=1	13.3987	3	8	3	306	34.171	6.52	107.3	113.6	108.4	88	92.8	89.9	109.767	90.2333	1.21648	0.00122449
Q9H9H4	VPS37B	Vacuolar protein sorting-associated protein 37B OS=Homo sapiens OX=9606 GN=VPS37B PE=1 SV=1	12.2807	2	2	2	285	31.287	7.34	109.1	115.9	104.2	89.7	90.7	90.3	109.733	90.2333	1.21611	0.00460109
Q9H3R5	CENPH	Centromere protein H OS=Homo sapiens OX=9606 GN=CENPH PE=1 SV=1	3.23887	1	1	1	247	28.463	5.29	105.7	118.2	105.3	91.7	84.5	94.5	109.733	90.2333	1.21611	0.0196662
O60566	BUB1B	Mitotic checkpoint serine/threonine-protein kinase BUB1 beta OS=Homo sapiens OX=9606 GN=BUB1B PE=1 SV=3	3.04762	3	3	3	1050	119.47	5.27	109.7	109.2	110.3	91.5	84.8	94.4	109.733	90.2333	1.21611	0.0024204
Q9BTE3	MCMBP	Mini-chromosome maintenance complex-binding protein OS=Homo sapiens OX=9606 GN=MCMBP PE=1 SV=2	23.2087	12	20	12	642	72.934	5.87	109	112.3	107.9	91.1	89.4	90.3	109.733	90.2667	1.21566	0.000159647
Q8N543	OGFOD1	Prolyl 3-hydroxylase OGFOD1 OS=Homo sapiens OX=9606 GN=OGFOD1 PE=1 SV=1	13.2841	7	11	7	542	63.206	5.11	109.1	108.8	111.3	89.3	89.9	91.6	109.733	90.2667	1.21566	4.9196e-05
Q6P1N0	CC2D1A	Coiled-coil and C2 domain-containing protein 1A OS=Homo sapiens OX=9606 GN=CC2D1A PE=1 SV=1	9.88433	8	8	8	951	103.998	8.09	107.7	110.3	111.2	91.5	90.1	89.2	109.733	90.2667	1.21566	9.75626e-05
Q14432	PDE3A	cGMP-inhibited 3',5'-cyclic phosphodiesterase A OS=Homo sapiens OX=9606 GN=PDE3A PE=1 SV=3	10.5171	8	16	8	1141	124.901	6	112	105.6	111.5	90	91.6	89.2	109.7	90.2667	1.21529	0.000864362
Q15717	ELAVL1	ELAV-like protein 1 OS=Homo sapiens OX=9606 GN=ELAVL1 PE=1 SV=2	36.5031	10	21	10	326	36.069	9.17	109.3	110.4	109.5	89.5	91	90.4	109.733	90.3	1.21521	3.87836e-06
Q9H7C9	AAMDC	Mth938 domain-containing protein OS=Homo sapiens OX=9606 GN=AAMDC PE=1 SV=1	13.1148	1	1	1	122	13.324	8.46	107.5	115.9	105.8	101.7	85.6	83.6	109.733	90.3	1.21521	0.0408015
P62834	RAP1A	Ras-related protein Rap-1A OS=Homo sapiens OX=9606 GN=RAP1A PE=1 SV=1	45.6522	7	22	2	184	20.974	6.67	112.6	104.9	111.6	90.6	91.3	89	109.7	90.3	1.21484	0.00151189
Q9UKD2	MRTO4	mRNA turnover protein 4 homolog OS=Homo sapiens OX=9606 GN=MRTO4 PE=1 SV=2	50.6276	11	24	11	239	27.543	8.29	110.6	109.8	108.7	89.5	91.1	90.3	109.7	90.3	1.21484	1.12047e-05
Q08752	PPID	Peptidyl-prolyl cis-trans isomerase D OS=Homo sapiens OX=9606 GN=PPID PE=1 SV=3	37.5676	14	27	13	370	40.738	7.21	111.3	107	110.8	90	91.6	89.3	109.7	90.3	1.21484	0.000216458
Q8WVX9	FAR1	Fatty acyl-CoA reductase 1 OS=Homo sapiens OX=9606 GN=FAR1 PE=1 SV=1	14.1748	5	9	5	515	59.319	9.17	107.5	116.4	105.2	89.9	91.6	89.4	109.7	90.3	1.21484	0.00507176
Q9NRG4	SMYD2	N-lysine methyltransferase SMYD2 OS=Homo sapiens OX=9606 GN=SMYD2 PE=1 SV=2	8.08314	2	2	2	433	49.656	6.71	104.8	117.7	106.6	95.6	90	85.3	109.7	90.3	1.21484	0.0179982
Q96G74	OTUD5	OTU domain-containing protein 5 OS=Homo sapiens OX=9606 GN=OTUD5 PE=1 SV=1	8.4063	3	3	3	571	60.588	6.54	109.5	113.3	106.2	89.5	86.5	94.9	109.667	90.3	1.21447	0.00376663
Q12800	TFCP2	Alpha-globin transcription factor CP2 OS=Homo sapiens OX=9606 GN=TFCP2 PE=1 SV=2	11.753	4	9	4	502	57.22	5.8	109.1	107.4	112.6	90.7	90.3	90	109.7	90.3333	1.21439	0.000232552
Q15654	TRIP6	Thyroid receptor-interacting protein 6 OS=Homo sapiens OX=9606 GN=TRIP6 PE=1 SV=3	35.9244	11	15	11	476	50.255	7.37	108.7	109.6	110.7	89.9	91.3	89.8	109.667	90.3333	1.21402	1.3759e-05
Q15814	TBCC	Tubulin-specific chaperone C OS=Homo sapiens OX=9606 GN=TBCC PE=1 SV=2	20.2312	6	7	5	346	39.224	5.71	111.5	108.8	108.7	90.8	91.7	88.5	109.667	90.3333	1.21402	0.000127357
Q6UWE0	LRSAM1	E3 ubiquitin-protein ligase LRSAM1 OS=Homo sapiens OX=9606 GN=LRSAM1 PE=1 SV=1	1.65975	1	1	1	723	83.541	5.94	107.3	110.1	111.5	96.9	83.5	90.6	109.633	90.3333	1.21365	0.00896739
Q712K3	UBE2R2	Ubiquitin-conjugating enzyme E2 R2 OS=Homo sapiens OX=9606 GN=UBE2R2 PE=1 SV=1	10.084	2	2	2	238	27.149	4.42	111.4	111.6	105.9	94.4	86.1	90.5	109.633	90.3333	1.21365	0.00314968
P23368	ME2	NAD-dependent malic enzyme, mitochondrial OS=Homo sapiens OX=9606 GN=ME2 PE=1 SV=1	25	10	21	10	584	65.402	7.61	108.3	110.6	110.1	89.6	89.1	92.4	109.667	90.3667	1.21357	0.000100074
Q8N584	TTC39C	Tetratricopeptide repeat protein 39C OS=Homo sapiens OX=9606 GN=TTC39C PE=2 SV=2	5.48885	3	3	3	583	65.828	6.99	108.7	112.8	107.5	93.6	90.9	86.6	109.667	90.3667	1.21357	0.00174275
P26368	U2AF2	Splicing factor U2AF 65 kDa subunit OS=Homo sapiens OX=9606 GN=U2AF2 PE=1 SV=4	34.1053	10	47	10	475	53.467	9.09	108.7	109.7	110.5	88.8	93.1	89.2	109.633	90.3667	1.21321	0.000194132
P0C221	CCDC175	Coiled-coil domain-containing protein 175 OS=Homo sapiens OX=9606 GN=CCDC175 PE=4 SV=2	1.13493	1	3	1	793	93.567	6.71	111.7	107.5	109.7	86.1	94.5	90.5	109.633	90.3667	1.21321	0.00207423
Q8WVK2	SNRNP27	U4/U6.U5 small nuclear ribonucleoprotein 27 kDa protein OS=Homo sapiens OX=9606 GN=SNRNP27 PE=1 SV=1	7.09677	1	2	1	155	18.849	11.62	107	106.9	114.9	88.1	90	93	109.6	90.3667	1.21284	0.00307759
O95985	TOP3B	DNA topoisomerase 3-beta-1 OS=Homo sapiens OX=9606 GN=TOP3B PE=1 SV=1	2.78422	2	2	2	862	96.599	8.12	106.6	114.6	107.7	91.7	89.3	90.2	109.633	90.4	1.21276	0.00177999
P50851	LRBA	Lipopolysaccharide-responsive and beige-like anchor protein OS=Homo sapiens OX=9606 GN=LRBA PE=1 SV=4	9.01153	23	33	23	2863	318.906	5.6	108.5	110.3	110.1	89.2	91.4	90.6	109.633	90.4	1.21276	2.35522e-05
Q8N163	CCAR2	Cell cycle and apoptosis regulator protein 2 OS=Homo sapiens OX=9606 GN=CCAR2 PE=1 SV=2	38.1365	27	62	27	923	102.838	5.22	109.1	110.7	109	90.5	88.7	92	109.6	90.4	1.21239	6.3597e-05
Q9HBH1	PDF	Peptide deformylase, mitochondrial OS=Homo sapiens OX=9606 GN=PDF PE=1 SV=1	9.46502	2	2	2	243	26.996	9.16	107	111.2	110.6	87	90.1	94.1	109.6	90.4	1.21239	0.00140512
Q9BTE7	DCUN1D5	DCN1-like protein 5 OS=Homo sapiens OX=9606 GN=DCUN1D5 PE=1 SV=1	15.1899	4	7	4	237	27.491	5.58	110.8	110.4	107.5	90.3	89.3	91.6	109.567	90.4	1.21202	0.000100524
Q9Y3I1	FBXO7	F-box only protein 7 OS=Homo sapiens OX=9606 GN=FBXO7 PE=1 SV=1	7.27969	3	5	3	522	58.466	6.55	104.3	109.7	114.7	93.1	90.3	87.8	109.567	90.4	1.21202	0.00472258
Q7L4I2	RSRC2	Arginine/serine-rich coiled-coil protein 2 OS=Homo sapiens OX=9606 GN=RSRC2 PE=1 SV=1	8.75576	3	4	3	434	50.529	11.33	106	113.1	109.7	91.7	89.1	90.5	109.6	90.4333	1.21194	0.000928805
Q9Y587	AP4S1	AP-4 complex subunit sigma-1 OS=Homo sapiens OX=9606 GN=AP4S1 PE=1 SV=1	6.25	1	1	1	144	16.994	5.19	105.7	109.3	113.8	90.5	90.4	90.4	109.6	90.4333	1.21194	0.00121675
Q9Y3B8	REXO2	Oligoribonuclease, mitochondrial OS=Homo sapiens OX=9606 GN=REXO2 PE=1 SV=3	26.1603	6	21	6	237	26.816	6.87	110.6	110.2	107.9	92.4	93.4	85.5	109.567	90.4333	1.21157	0.0018754
Q9H0B6	KLC2	Kinesin light chain 2 OS=Homo sapiens OX=9606 GN=KLC2 PE=1 SV=1	18.9711	10	17	4	622	68.892	7.15	104	111.4	113.3	88.8	91.6	90.9	109.567	90.4333	1.21157	0.00294645
Q86XI2	NCAPG2	Condensin-2 complex subunit G2 OS=Homo sapiens OX=9606 GN=NCAPG2 PE=1 SV=1	9.88626	9	10	9	1143	130.876	6.87	110.1	112.3	106.3	92.9	87.8	90.6	109.567	90.4333	1.21157	0.00112249
Q15003	NCAPH	Condensin complex subunit 2 OS=Homo sapiens OX=9606 GN=NCAPH PE=1 SV=3	22.942	13	23	13	741	82.511	5.06	109.4	111.3	108	91.6	89.2	90.5	109.567	90.4333	1.21157	8.50209e-05
Q9BTD8	RBM42	RNA-binding protein 42 OS=Homo sapiens OX=9606 GN=RBM42 PE=1 SV=1	19.375	6	12	6	480	50.382	9.63	107.3	111.6	109.8	88.9	92.7	89.7	109.567	90.4333	1.21157	0.000355564
Q969G3	SMARCE1	SWI/SNF-related matrix-associated actin-dependent regulator of chromatin subfamily E member 1 OS=Homo sapiens OX=9606 GN=SMARCE1 PE=1 SV=2	31.6302	11	20	10	411	46.621	4.88	107.5	111.7	109.4	89.1	92.3	89.9	109.533	90.4333	1.21121	0.000248448
P07108	DBI	Acyl-CoA-binding protein OS=Homo sapiens OX=9606 GN=DBI PE=1 SV=2	58.6207	4	25	4	87	10.038	6.57	116.5	105.4	106.7	93.1	91.6	86.6	109.533	90.4333	1.21121	0.00893863
Q13228	SELENBP1	Methanethiol oxidase OS=Homo sapiens OX=9606 GN=SELENBP1 PE=1 SV=2	46.822	17	36	17	472	52.358	6.37	110.8	107.3	110.5	91.9	89.1	90.4	109.533	90.4667	1.21076	0.000159794
Q9NZ45	CISD1	CDGSH iron-sulfur domain-containing protein 1 OS=Homo sapiens OX=9606 GN=CISD1 PE=1 SV=1	44.4444	5	19	5	108	12.191	9.09	109.3	108.1	111.2	90.7	88.6	92.1	109.533	90.4667	1.21076	0.000150069
Q9BXR0	QTRT1	Queuine tRNA-ribosyltransferase catalytic subunit 1 OS=Homo sapiens OX=9606 GN=QTRT1 PE=1 SV=3	18.6104	6	11	6	403	44.019	7.23	108.5	109.4	110.6	92.3	89.1	90	109.5	90.4667	1.21039	7.2922e-05
Q8N1B4	VPS52	Vacuolar protein sorting-associated protein 52 homolog OS=Homo sapiens OX=9606 GN=VPS52 PE=1 SV=1	5.94744	3	3	3	723	82.17	5.99	109.4	111.1	108	88.6	84.8	98	109.5	90.4667	1.21039	0.00910623
O60814	HIST1H2BK	Histone H2B type 1-K OS=Homo sapiens OX=9606 GN=HIST1H2BK PE=1 SV=3	61.9048	9	166	2	126	13.882	10.32	104.1	119.8	104.7	88.6	93.5	89.4	109.533	90.5	1.21031	0.0237178
O14578	CIT	Citron Rho-interacting kinase OS=Homo sapiens OX=9606 GN=CIT PE=1 SV=2	3.00937	6	7	6	2027	231.286	6.57	102.2	117.6	108.7	83.4	98.3	89.8	109.5	90.5	1.20994	0.0376485
Q9NPE3	NOP10	H/ACA ribonucleoprotein complex subunit 3 OS=Homo sapiens OX=9606 GN=NOP10 PE=1 SV=1	20.3125	1	4	1	64	7.701	9.99	111	108.5	109	89.2	90.1	92.2	109.5	90.5	1.20994	8.46747e-05
O75534	CSDE1	Cold shock domain-containing protein E1 OS=Homo sapiens OX=9606 GN=CSDE1 PE=1 SV=2	41.1028	31	53	31	798	88.829	6.25	110.1	112	106.3	90.6	90.9	90	109.467	90.5	1.20958	0.000364324
Q9NVV4	MTPAP	Poly(A) RNA polymerase, mitochondrial OS=Homo sapiens OX=9606 GN=MTPAP PE=1 SV=1	13.4021	7	9	7	582	66.13	9.04	108.2	108.8	111.4	90.3	88.6	92.6	109.467	90.5	1.20958	0.000236715
Q8TBP5	FAM174A	Membrane protein FAM174A OS=Homo sapiens OX=9606 GN=FAM174A PE=2 SV=1	4.73684	1	1	1	190	19.941	6.33	110.9	115.4	102.1	87.1	93.5	90.9	109.467	90.5	1.20958	0.0118277
Q92769	HDAC2	Histone deacetylase 2 OS=Homo sapiens OX=9606 GN=HDAC2 PE=1 SV=2	34.4262	13	41	8	488	55.329	5.91	109.9	109.7	108.9	87.4	93.6	90.6	109.5	90.5333	1.2095	0.000474836
Q12899	TRIM26	Tripartite motif-containing protein 26 OS=Homo sapiens OX=9606 GN=TRIM26 PE=1 SV=1	13.3581	6	7	6	539	62.127	5.03	109.2	111.1	108.2	91.5	92	88.1	109.5	90.5333	1.2095	0.00022026
Q9UKZ1	CNOT11	CCR4-NOT transcription complex subunit 11 OS=Homo sapiens OX=9606 GN=CNOT11 PE=1 SV=1	4.11765	2	2	2	510	55.18	6.4	103.8	115.7	108.9	92.9	82.9	95.9	109.467	90.5667	1.20869	0.0224452
P62987	UBA52	Ubiquitin-60S ribosomal protein L40 OS=Homo sapiens OX=9606 GN=UBA52 PE=1 SV=2	44.5312	6	161	1	128	14.719	9.83	120	100.2	108.1	97.1	89.3	85.3	109.433	90.5667	1.20832	0.0483775
Q9UMX0	UBQLN1	Ubiquilin-1 OS=Homo sapiens OX=9606 GN=UBQLN1 PE=1 SV=2	43.9728	13	57	7	589	62.479	5.11	109.5	110	108.8	90	92.6	89.1	109.433	90.5667	1.20832	6.91503e-05
A9UHW6	MIF4GD	MIF4G domain-containing protein OS=Homo sapiens OX=9606 GN=MIF4GD PE=1 SV=1	5.85586	1	1	1	222	25.407	5.33	107.6	109.4	111.3	91.9	89	90.8	109.433	90.5667	1.20832	0.000157534
Q7Z4G1	COMMD6	COMM domain-containing protein 6 OS=Homo sapiens OX=9606 GN=COMMD6 PE=1 SV=1	38.8235	3	6	3	85	9.632	6	105	115.3	107.9	92	88.8	91	109.4	90.6	1.20751	0.00423589
Q03111	MLLT1	Protein ENL OS=Homo sapiens OX=9606 GN=MLLT1 PE=1 SV=2	4.29338	2	2	2	559	62.018	8.59	107.6	109.6	111	90.9	89.3	91.6	109.4	90.6	1.20751	9.65059e-05
Q8WXF1	PSPC1	Paraspeckle component 1 OS=Homo sapiens OX=9606 GN=PSPC1 PE=1 SV=1	23.7094	11	25	10	523	58.706	6.67	108.8	108.8	110.6	90.8	89	92	109.4	90.6	1.20751	5.89979e-05
Q96CM8	ACSF2	Acyl-CoA synthetase family member 2, mitochondrial OS=Homo sapiens OX=9606 GN=ACSF2 PE=1 SV=2	19.8374	10	12	10	615	68.081	7.55	109.4	107.5	111.3	87.6	91	93.2	109.4	90.6	1.20751	0.000665263
Q9GZT3	SLIRP	SRA stem-loop-interacting RNA-binding protein, mitochondrial OS=Homo sapiens OX=9606 GN=SLIRP PE=1 SV=1	77.9817	10	25	10	109	12.341	10.24	108.4	108.9	110.8	90	90	91.9	109.367	90.6333	1.20669	4.18939e-05
Q9BXS5	AP1M1	AP-1 complex subunit mu-1 OS=Homo sapiens OX=9606 GN=AP1M1 PE=1 SV=3	34.7518	12	20	12	423	48.556	7.3	109.4	108.7	110	89.4	91.8	90.7	109.367	90.6333	1.20669	1.86409e-05
Q9H7H0	METTL17	Methyltransferase-like protein 17, mitochondrial OS=Homo sapiens OX=9606 GN=METTL17 PE=1 SV=1	1.97368	1	1	1	456	50.701	9.33	111.4	113.6	103.1	88.7	91.3	91.9	109.367	90.6333	1.20669	0.00498806
O43924	PDE6D	Retinal rod rhodopsin-sensitive cGMP 3',5'-cyclic phosphodiesterase subunit delta OS=Homo sapiens OX=9606 GN=PDE6D PE=1 SV=1	12.6667	1	1	1	150	17.409	5.67	103.6	113.5	110.9	87	96.5	88.4	109.333	90.6333	1.20633	0.0111266
P62304	SNRPE	Small nuclear ribonucleoprotein E OS=Homo sapiens OX=9606 GN=SNRPE PE=1 SV=1	52.1739	3	12	3	92	10.797	9.44	104.4	112.2	111.5	88.5	91.8	91.7	109.367	90.6667	1.20625	0.00233551
Q96C90	PPP1R14B	Protein phosphatase 1 regulatory subunit 14B OS=Homo sapiens OX=9606 GN=PPP1R14B PE=1 SV=3	48.2993	4	9	4	147	15.901	4.86	112.1	108.2	107.8	93.6	91.6	86.8	109.367	90.6667	1.20625	0.0015574
O14777	NDC80	Kinetochore protein NDC80 homolog OS=Homo sapiens OX=9606 GN=NDC80 PE=1 SV=1	5.45171	3	3	3	642	73.867	5.6	103	113.8	111.3	89.4	94.6	88	109.367	90.6667	1.20625	0.00816216
Q13608	PEX6	Peroxisome assembly factor 2 OS=Homo sapiens OX=9606 GN=PEX6 PE=1 SV=2	1.12245	1	1	1	980	103.996	6.34	104.7	118.6	104.8	91.2	87.3	93.5	109.367	90.6667	1.20625	0.0195852
P60880	SNAP25	Synaptosomal-associated protein 25 OS=Homo sapiens OX=9606 GN=SNAP25 PE=1 SV=1	4.36893	1	1	1	206	23.3	4.77	109.9	108.6	109.6	91.9	90.4	89.7	109.367	90.6667	1.20625	1.60771e-05
Q9UNZ5	C19orf53	Leydig cell tumor 10 kDa protein homolog OS=Homo sapiens OX=9606 GN=C19orf53 PE=1 SV=1	43.4343	7	8	7	99	10.57	11.55	109.3	106.6	112.2	90.5	91.9	89.6	109.367	90.6667	1.20625	0.00043443
Q86TC9	MYPN	Myopalladin OS=Homo sapiens OX=9606 GN=MYPN PE=1 SV=2	14.4697	15	19	14	1320	145.167	6.77	108	110.9	109.1	93.9	88.1	90	109.333	90.6667	1.20588	0.000607945
P34949	MPI	Mannose-6-phosphate isomerase OS=Homo sapiens OX=9606 GN=MPI PE=1 SV=2	21.0402	5	7	5	423	46.626	5.95	105.4	111.6	111	94.1	86.8	91.1	109.333	90.6667	1.20588	0.00298054
Q9UQ13	SHOC2	Leucine-rich repeat protein SHOC-2 OS=Homo sapiens OX=9606 GN=SHOC2 PE=1 SV=2	11.1684	5	6	5	582	64.847	8.46	109.3	109.6	109.1	91.9	90.8	89.3	109.333	90.6667	1.20588	1.69462e-05
Q8NBL1	POGLUT1	Protein O-glucosyltransferase 1 OS=Homo sapiens OX=9606 GN=POGLUT1 PE=1 SV=1	17.3469	6	9	6	392	46.159	8.72	107.8	111	109.1	90.4	93	88.6	109.3	90.6667	1.20551	0.000295404
O14744	PRMT5	Protein arginine N-methyltransferase 5 OS=Homo sapiens OX=9606 GN=PRMT5 PE=1 SV=4	32.4961	17	45	17	637	72.638	6.29	110	107.5	110.5	91.4	92	88.7	109.333	90.7	1.20544	0.000171718
P84243	H3F3A	Histone H3.3 OS=Homo sapiens OX=9606 GN=H3F3A PE=1 SV=2	52.2059	6	46	2	136	15.319	11.27	101.8	116.1	110.1	92.3	86.3	93.5	109.333	90.7	1.20544	0.0166865
Q6P1K2	PMF1	Polyamine-modulated factor 1 OS=Homo sapiens OX=9606 GN=PMF1 PE=1 SV=2	25.3659	4	5	4	205	23.325	5.49	105.9	110.7	111.3	89.4	93.4	89.3	109.3	90.7	1.20507	0.00103176
Q9UHL4	DPP7	Dipeptidyl peptidase 2 OS=Homo sapiens OX=9606 GN=DPP7 PE=1 SV=3	13.2114	6	7	6	492	54.307	6.32	108.2	108.4	111.3	90.7	90	91.4	109.3	90.7	1.20507	6.67255e-05
Q9GZS3	WDR61	WD repeat-containing protein 61 OS=Homo sapiens OX=9606 GN=WDR61 PE=1 SV=1	48.5246	12	31	12	305	33.56	5.47	111.1	106.5	110.3	90.2	91.1	90.8	109.3	90.7	1.20507	0.000209112
P56211	ARPP19	cAMP-regulated phosphoprotein 19 OS=Homo sapiens OX=9606 GN=ARPP19 PE=1 SV=2	33.0357	3	6	2	112	12.315	9.09	115.1	105.4	107.3	90.1	90.9	91.1	109.267	90.7	1.2047	0.00339478
P13716	ALAD	Delta-aminolevulinic acid dehydratase OS=Homo sapiens OX=9606 GN=ALAD PE=1 SV=1	16.6667	4	4	4	330	36.271	6.79	108	108.1	111.7	89.1	93.6	89.4	109.267	90.7	1.2047	0.000608272
Q9BRS2	RIOK1	Serine/threonine-protein kinase RIO1 OS=Homo sapiens OX=9606 GN=RIOK1 PE=1 SV=2	1.76056	1	1	1	568	65.542	6.19	106.1	108	113.8	98.2	84.8	89.2	109.3	90.7333	1.20463	0.0153505
P09496	CLTA	Clathrin light chain A OS=Homo sapiens OX=9606 GN=CLTA PE=1 SV=1	25.4032	9	28	9	248	27.06	4.51	109.4	109.7	108.7	90.5	92.2	89.5	109.267	90.7333	1.20426	2.52082e-05
P0DN79	CBSL	Cystathionine beta-synthase-like protein OS=Homo sapiens OX=9606 GN=CBSL PE=1 SV=1	12.7042	7	11	7	551	60.548	6.65	112.3	106.7	108.8	91.8	89.4	91	109.267	90.7333	1.20426	0.000479749
Q02790	FKBP4	Peptidyl-prolyl cis-trans isomerase FKBP4 OS=Homo sapiens OX=9606 GN=FKBP4 PE=1 SV=3	63.6166	29	143	29	459	51.772	5.43	109.7	107.8	110.3	90.9	91.8	89.6	109.267	90.7667	1.20382	4.78366e-05
Q9UJU6	DBNL	Drebrin-like protein OS=Homo sapiens OX=9606 GN=DBNL PE=1 SV=1	34.4186	10	22	10	430	48.178	5.05	108.7	109.7	109.3	90.8	91.4	90.1	109.233	90.7667	1.20345	2.61331e-06
Q9Y3A5	SBDS	Ribosome maturation protein SBDS OS=Homo sapiens OX=9606 GN=SBDS PE=1 SV=4	60.8	17	36	17	250	28.745	8.75	110.6	107.9	109.2	92.5	90.8	89	109.233	90.7667	1.20345	0.00013264
Q86X55	CARM1	Histone-arginine methyltransferase CARM1 OS=Homo sapiens OX=9606 GN=CARM1 PE=1 SV=3	12.5	8	19	8	608	65.811	6.73	110.2	107.3	110.1	89.2	92.3	90.8	109.2	90.7667	1.20308	0.000146055
Q8N9N2	ASCC1	Activating signal cointegrator 1 complex subunit 1 OS=Homo sapiens OX=9606 GN=ASCC1 PE=1 SV=1	6.5	3	4	3	400	45.481	5.54	107.7	105.6	114.4	88.7	91.5	92.2	109.233	90.8	1.20301	0.00298542
Q9UBM7	DHCR7	7-dehydrocholesterol reductase OS=Homo sapiens OX=9606 GN=DHCR7 PE=1 SV=1	15.7895	7	19	7	475	54.454	8.7	108.8	109.7	109.2	90.8	90.1	91.5	109.233	90.8	1.20301	2.76319e-06
P42704	LRPPRC	Leucine-rich PPR motif-containing protein, mitochondrial OS=Homo sapiens OX=9606 GN=LRPPRC PE=1 SV=3	50.1435	64	206	64	1394	157.805	6.13	110.3	107.3	110	88.8	91.7	91.9	109.2	90.8	1.20264	0.000184618
P14735	IDE	Insulin-degrading enzyme OS=Homo sapiens OX=9606 GN=IDE PE=1 SV=4	24.2395	24	51	24	1019	117.893	6.61	108.9	111.3	107.4	89.5	93.3	89.6	109.2	90.8	1.20264	0.000403246
Q969T9	WBP2	WW domain-binding protein 2 OS=Homo sapiens OX=9606 GN=WBP2 PE=1 SV=1	9.1954	2	3	2	261	28.068	5.91	109.1	113.8	104.7	91.4	91.1	90	109.2	90.8333	1.2022	0.0023129
Q9P2T1	GMPR2	GMP reductase 2 OS=Homo sapiens OX=9606 GN=GMPR2 PE=1 SV=1	19.2529	6	11	6	348	37.85	7.23	112.6	103	111.9	89.5	93.1	89.9	109.167	90.8333	1.20183	0.00510031
Q9BY32	ITPA	Inosine triphosphate pyrophosphatase OS=Homo sapiens OX=9606 GN=ITPA PE=1 SV=2	66.4948	9	21	9	194	21.432	5.66	112	106.8	108.6	90	92.5	90	109.133	90.8333	1.20147	0.000459602
Q96A57	TMEM230	Transmembrane protein 230 OS=Homo sapiens OX=9606 GN=TMEM230 PE=1 SV=1	20.8333	2	3	2	120	13.18	9.31	109.2	107.4	110.8	89.5	92.7	90.4	109.133	90.8667	1.20103	0.000182035
Q9H7Z3	NRDE2	Protein NRDE2 homolog OS=Homo sapiens OX=9606 GN=NRDE2 PE=1 SV=3	2.14777	2	2	2	1164	132.589	7.68	108.6	104.4	114.4	93.4	84.2	95	109.133	90.8667	1.20103	0.0147019
Q02750	MAP2K1	Dual specificity mitogen-activated protein kinase kinase 1 OS=Homo sapiens OX=9606 GN=MAP2K1 PE=1 SV=2	26.972	10	21	5	393	43.411	6.62	115	100	112.3	86.9	99.5	86.3	109.1	90.9	1.20022	0.0448411
Q86VU5	COMTD1	Catechol O-methyltransferase domain-containing protein 1 OS=Homo sapiens OX=9606 GN=COMTD1 PE=1 SV=1	2.67176	1	1	1	262	28.79	8.38	108.6	107	111.7	85.9	93.5	93.3	109.1	90.9	1.20022	0.00310999
P78527	PRKDC	DNA-dependent protein kinase catalytic subunit OS=Homo sapiens OX=9606 GN=PRKDC PE=1 SV=3	39.6802	153	500	153	4128	468.788	7.12	109.9	107.6	109.8	89.5	91.8	91.4	109.1	90.9	1.20022	6.09055e-05
P02649	APOE	Apolipoprotein E OS=Homo sapiens OX=9606 GN=APOE PE=1 SV=1	11.9874	4	7	4	317	36.132	5.73	87.3	95.6	89.8	105.3	115.9	106.2	90.9	109.133	0.832926	0.0121435
Q9Y276	BCS1L	Mitochondrial chaperone BCS1 OS=Homo sapiens OX=9606 GN=BCS1L PE=1 SV=1	9.54654	4	7	4	419	47.504	8.5	91.1	92.8	88.7	115.6	101.8	109.9	90.8667	109.1	0.832875	0.01201
Q8WTS6	SETD7	Histone-lysine N-methyltransferase SETD7 OS=Homo sapiens OX=9606 GN=SETD7 PE=1 SV=1	13.6612	4	9	4	366	40.695	4.63	90.2	93.3	89.1	109.7	107.8	109.8	90.8667	109.1	0.832875	0.000209613
Q9Y3A2	UTP11	Probable U3 small nucleolar RNA-associated protein 11 OS=Homo sapiens OX=9606 GN=UTP11 PE=1 SV=2	25.6917	7	10	7	253	30.428	10.15	89.8	92	90.7	108.6	107.5	111.3	90.8333	109.133	0.832315	0.000146456
P62070	RRAS2	Ras-related protein R-Ras2 OS=Homo sapiens OX=9606 GN=RRAS2 PE=1 SV=1	45.5882	8	14	6	204	23.385	6.01	91.2	91.8	89.5	110.3	107.8	109.4	90.8333	109.167	0.832061	5.29945e-05
P15954	COX7C	Cytochrome c oxidase subunit 7C, mitochondrial OS=Homo sapiens OX=9606 GN=COX7C PE=1 SV=1	28.5714	2	10	2	63	7.241	10.27	90.2	89.9	92.4	109.7	108	109.8	90.8333	109.167	0.832061	4.82495e-05
O75063	FAM20B	Glycosaminoglycan xylosylkinase OS=Homo sapiens OX=9606 GN=FAM20B PE=1 SV=1	2.93399	1	1	1	409	46.403	6.87	92.4	92.1	88	113.2	110.9	103.4	90.8333	109.167	0.832061	0.00503528
Q9UGR2	ZC3H7B	Zinc finger CCCH domain-containing protein 7B OS=Homo sapiens OX=9606 GN=ZC3H7B PE=1 SV=1	2.1148	2	3	2	993	111.506	7.17	86.4	95.7	90.4	107.8	115.2	104.5	90.8333	109.167	0.832061	0.0115773
Q8TBM8	DNAJB14	DnaJ homolog subfamily B member 14 OS=Homo sapiens OX=9606 GN=DNAJB14 PE=1 SV=1	2.63852	1	1	1	379	42.489	8.59	87.7	92.9	91.9	108.8	108.8	109.9	90.8333	109.167	0.832061	0.000359961
Q96GD0	PDXP	Pyridoxal phosphate phosphatase OS=Homo sapiens OX=9606 GN=PDXP PE=1 SV=2	27.027	7	11	7	296	31.678	6.55	90.3	91.7	90.4	109.9	111.2	106.5	90.8	109.2	0.831502	0.000235591
P61026	RAB10	Ras-related protein Rab-10 OS=Homo sapiens OX=9606 GN=RAB10 PE=1 SV=1	67	14	68	11	200	22.527	8.38	92.2	89.3	90.8	109.1	108.1	110.4	90.7667	109.2	0.831197	6.65635e-05
Q9H0E9	BRD8	Bromodomain-containing protein 8 OS=Homo sapiens OX=9606 GN=BRD8 PE=1 SV=2	1.94332	2	2	2	1235	135.251	4.6	91.6	92.9	87.8	113.3	104.1	110.3	90.7667	109.233	0.830943	0.00403866
Q9H8Y8	GORASP2	Golgi reassembly-stacking protein 2 OS=Homo sapiens OX=9606 GN=GORASP2 PE=1 SV=3	25.4425	8	16	8	452	47.116	4.82	91.8	88.9	91.6	108.7	109.2	109.8	90.7667	109.233	0.830943	4.81797e-05
P0DI82	TRAPPC2B	Trafficking protein particle complex subunit 2B OS=Homo sapiens OX=9606 GN=TRAPPC2B PE=1 SV=1	5.71429	1	1	1	140	16.434	6.52	98.1	90.8	83.4	115.7	112.7	99.3	90.7667	109.233	0.830943	0.0486969
P46778	RPL21	60S ribosomal protein L21 OS=Homo sapiens OX=9606 GN=RPL21 PE=1 SV=2	47.5	9	34	9	160	18.553	10.49	90.1	90.8	91.3	109.7	108.1	110	90.7333	109.267	0.830384	1.10799e-05
O75385	ULK1	Serine/threonine-protein kinase ULK1 OS=Homo sapiens OX=9606 GN=ULK1 PE=1 SV=2	0.666667	1	1	1	1050	112.56	8.79	88.9	97.1	86.2	107.8	114.8	105.3	90.7333	109.3	0.830131	0.0128548
O00400	SLC33A1	Acetyl-coenzyme A transporter 1 OS=Homo sapiens OX=9606 GN=SLC33A1 PE=1 SV=1	4.91803	2	5	2	549	60.87	7.33	90.5	91	90.6	111.6	108.8	107.4	90.7	109.267	0.830079	0.00011742
Q6Y288	B3GLCT	Beta-1,3-glucosyltransferase OS=Homo sapiens OX=9606 GN=B3GLCT PE=1 SV=2	5.62249	2	4	2	498	56.528	7.5	89.4	91	91.7	112	104.6	111.4	90.7	109.333	0.829573	0.00165071
Q9C0E2	XPO4	Exportin-4 OS=Homo sapiens OX=9606 GN=XPO4 PE=1 SV=2	5.90791	6	8	5	1151	130.056	5.05	92.8	89.1	90.1	107.6	109.9	110.4	90.6667	109.3	0.829521	0.000185039
O14529	CUX2	Homeobox protein cut-like 2 OS=Homo sapiens OX=9606 GN=CUX2 PE=1 SV=4	0.471063	1	1	1	1486	161.577	5.48	92.8	84.9	94.3	106.3	109.8	111.9	90.6667	109.333	0.829268	0.00503923
P61224	RAP1B	Ras-related protein Rap-1b OS=Homo sapiens OX=9606 GN=RAP1B PE=1 SV=1	64.1304	10	37	5	184	20.812	5.78	91.7	89.6	90.6	111.1	108	109	90.6333	109.367	0.828711	6.88346e-05
Q8NBJ5	COLGALT1	Procollagen galactosyltransferase 1 OS=Homo sapiens OX=9606 GN=COLGALT1 PE=1 SV=1	31.8328	21	65	21	622	71.59	7.31	90.5	89.6	91.8	106.3	103.7	118.1	90.6333	109.367	0.828711	0.0138641
Q8NB16	MLKL	Mixed lineage kinase domain-like protein OS=Homo sapiens OX=9606 GN=MLKL PE=1 SV=1	10.6157	4	5	4	471	54.445	8.82	89.6	91.5	90.8	107.6	111.6	108.9	90.6333	109.367	0.828711	0.000135661
P49411	TUFM	Elongation factor Tu, mitochondrial OS=Homo sapiens OX=9606 GN=TUFM PE=1 SV=2	67.9204	28	161	28	452	49.51	7.61	89.9	90.5	91.4	108.3	108.2	111.7	90.6	109.4	0.828154	0.000106928
O00592	PODXL	Podocalyxin OS=Homo sapiens OX=9606 GN=PODXL PE=1 SV=2	13.6201	8	16	8	558	58.599	5.49	91.7	88.2	91.9	108.5	109.4	110.3	90.6	109.4	0.828154	0.000136552
Q6P9B6	TLDC1	TLD domain-containing protein 1 OS=Homo sapiens OX=9606 GN=TLDC1 PE=1 SV=2	5.70175	2	2	2	456	50.961	6.24	90.5	94	87.3	110.6	110	107.6	90.6	109.4	0.828154	0.000927342
Q9UMY4	SNX12	Sorting nexin-12 OS=Homo sapiens OX=9606 GN=SNX12 PE=1 SV=3	31.9767	7	17	5	172	19.718	7.87	90.4	90.4	91	111.1	109.6	107.6	90.6	109.433	0.827901	5.33013e-05
Q96F24	NRBF2	Nuclear receptor-binding factor 2 OS=Homo sapiens OX=9606 GN=NRBF2 PE=1 SV=1	3.13589	1	2	1	287	32.358	5.87	84.8	97.2	89.7	109.6	111.6	107	90.5667	109.4	0.827849	0.00804559
Q8ND82	ZNF280C	Zinc finger protein 280C OS=Homo sapiens OX=9606 GN=ZNF280C PE=1 SV=1	2.30665	2	2	2	737	83.042	9.11	89.6	91.5	90.6	110.9	107.4	109.9	90.5667	109.4	0.827849	8.90792e-05
P22059	OSBP	Oxysterol-binding protein 1 OS=Homo sapiens OX=9606 GN=OSBP PE=1 SV=1	25.2788	16	37	15	807	89.365	7.3	91.1	89.5	91.1	111	109	108.3	90.5667	109.433	0.827597	4.10204e-05
P11171	EPB41	Protein 4.1 OS=Homo sapiens OX=9606 GN=EPB41 PE=1 SV=4	11.5741	8	16	7	864	96.957	5.58	91.7	90.8	89	112.4	108.5	107.5	90.5	109.467	0.826736	0.000361043
Q8WU10	PYROXD1	Pyridine nucleotide-disulfide oxidoreductase domain-containing protein 1 OS=Homo sapiens OX=9606 GN=PYROXD1 PE=1 SV=1	14.6	5	5	5	500	55.757	5.85	87.3	93.6	90.6	111.5	108.1	108.9	90.5	109.5	0.826484	0.000810149
Q96GX2	ATXN7L3B	Ataxin-7-like protein 3B OS=Homo sapiens OX=9606 GN=ATXN7L3B PE=1 SV=2	23.7113	2	2	2	97	10.764	4.36	91	90.2	90.3	115.9	106	106.7	90.5	109.533	0.826233	0.00400692
Q9Y584	TIMM22	Mitochondrial import inner membrane translocase subunit Tim22 OS=Homo sapiens OX=9606 GN=TIMM22 PE=1 SV=2	11.8557	2	3	2	194	20.018	7.59	89.6	90.6	91.2	107	112.3	109.3	90.4667	109.533	0.825928	0.000286719
Q14696	MESD	LRP chaperone MESD OS=Homo sapiens OX=9606 GN=MESD PE=1 SV=2	41.0256	10	29	10	234	26.06	7.78	90.3	88.3	92.7	107.2	111	110.3	90.4333	109.5	0.825875	0.000382324
Q86XL3	ANKLE2	Ankyrin repeat and LEM domain-containing protein 2 OS=Homo sapiens OX=9606 GN=ANKLE2 PE=1 SV=4	5.86354	5	7	5	938	104.05	7.09	92	91	88.3	112.4	109.3	106.9	90.4333	109.533	0.825624	0.000594474
O14907	TAX1BP3	Tax1-binding protein 3 OS=Homo sapiens OX=9606 GN=TAX1BP3 PE=1 SV=2	30.6452	3	9	3	124	13.726	8.48	88.9	92.8	89.6	111.2	109.8	107.6	90.4333	109.533	0.825624	0.0002776
P78332	RBM6	RNA-binding protein 6 OS=Homo sapiens OX=9606 GN=RBM6 PE=1 SV=5	5.69902	6	7	5	1123	128.565	6.32	89.9	91.1	90.3	112.7	105.6	110.4	90.4333	109.567	0.825373	0.000836432
P82914	MRPS15	28S ribosomal protein S15, mitochondrial OS=Homo sapiens OX=9606 GN=MRPS15 PE=1 SV=1	23.3463	7	10	7	257	29.823	10.48	88.9	90.4	91.9	106.6	112.5	109.6	90.4	109.567	0.825068	0.000555359
P07205	PGK2	Phosphoglycerate kinase 2 OS=Homo sapiens OX=9606 GN=PGK2 PE=1 SV=3	13.6691	6	47	2	417	44.767	8.54	85.5	92.7	93	109.1	112.8	106.8	90.4	109.567	0.825068	0.00312164
Q5JPH6	EARS2	Probable glutamate--tRNA ligase, mitochondrial OS=Homo sapiens OX=9606 GN=EARS2 PE=1 SV=2	3.25048	2	3	2	523	58.652	8.76	90.8	89.5	90.9	109.5	111	108.3	90.4	109.6	0.824818	2.87821e-05
Q6VN20	RANBP10	Ran-binding protein 10 OS=Homo sapiens OX=9606 GN=RANBP10 PE=1 SV=1	5.80645	2	2	1	620	67.214	6.77	85.6	96.8	88.8	102.7	107	119.1	90.4	109.6	0.824818	0.0317848
Q9BVS5	TRMT61B	tRNA (adenine(58)-N(1))-methyltransferase, mitochondrial OS=Homo sapiens OX=9606 GN=TRMT61B PE=1 SV=2	6.7086	2	2	2	477	52.932	6.62	83.9	91.7	95.6	110	103.4	115.5	90.4	109.633	0.824567	0.0172371
P36871	PGM1	Phosphoglucomutase-1 OS=Homo sapiens OX=9606 GN=PGM1 PE=1 SV=3	43.9502	23	82	23	562	61.411	6.76	91.7	89.1	90.3	112.7	110.8	105.4	90.3667	109.633	0.824263	0.00113325
Q8N697	SLC15A4	Solute carrier family 15 member 4 OS=Homo sapiens OX=9606 GN=SLC15A4 PE=1 SV=1	2.42634	1	1	1	577	61.993	9	83.8	96	91.3	108.7	105.8	114.4	90.3667	109.633	0.824263	0.0115125
O75828	CBR3	Carbonyl reductase [NADPH] 3 OS=Homo sapiens OX=9606 GN=CBR3 PE=1 SV=3	33.213	8	17	5	277	30.831	6.18	86.9	92.7	91.5	113	107.1	108.9	90.3667	109.667	0.824012	0.0014801
Q15121	PEA15	Astrocytic phosphoprotein PEA-15 OS=Homo sapiens OX=9606 GN=PEA15 PE=1 SV=2	62.3077	5	9	5	130	15.031	5.02	91.1	92.2	87.8	107.8	108.1	113.1	90.3667	109.667	0.824012	0.000880714
P01583	IL1A	Interleukin-1 alpha OS=Homo sapiens OX=9606 GN=IL1A PE=1 SV=1	20.6642	3	4	3	271	30.587	5.2	88.6	85.1	97.4	106.3	111.9	110.8	90.3667	109.667	0.824012	0.00879396
P49321	NASP	Nuclear autoantigenic sperm protein OS=Homo sapiens OX=9606 GN=NASP PE=1 SV=2	60.6599	36	114	36	788	85.186	4.3	90.5	91.1	89.4	110.3	109.3	109.3	90.3333	109.633	0.823959	5.53424e-06
Q6P4E1	CASC4	Protein CASC4 OS=Homo sapiens OX=9606 GN=CASC4 PE=1 SV=1	5.08083	2	2	2	433	48.835	5.82	87.9	93.6	89.5	113.3	107.8	107.8	90.3333	109.633	0.823959	0.00151208
P15291	B4GALT1	Beta-1,4-galactosyltransferase 1 OS=Homo sapiens OX=9606 GN=B4GALT1 PE=1 SV=5	14.8241	4	8	4	398	43.892	8.65	88.9	89.3	92.8	108.9	108	112.1	90.3333	109.667	0.823708	0.000386497
Q86SX6	GLRX5	Glutaredoxin-related protein 5, mitochondrial OS=Homo sapiens OX=9606 GN=GLRX5 PE=1 SV=2	28.0255	3	9	3	157	16.618	6.79	87.7	92.5	90.8	113.9	105.1	110	90.3333	109.667	0.823708	0.00265701
Q7Z3J2	C16orf62	UPF0505 protein C16orf62 OS=Homo sapiens OX=9606 GN=C16orf62 PE=1 SV=2	11.9418	10	17	10	963	109.492	7.21	88.4	91.6	91	108.6	110.1	110.4	90.3333	109.7	0.823458	6.77328e-05
Q9Y2R9	MRPS7	28S ribosomal protein S7, mitochondrial OS=Homo sapiens OX=9606 GN=MRPS7 PE=1 SV=2	32.6446	8	15	8	242	28.116	9.99	88.3	92.6	90	107.6	109.3	112.2	90.3	109.7	0.823154	0.000452772
Q9UJV9	DDX41	Probable ATP-dependent RNA helicase DDX41 OS=Homo sapiens OX=9606 GN=DDX41 PE=1 SV=2	12.3794	8	11	8	622	69.793	6.84	89.2	91.4	90.3	109.7	110.5	108.9	90.3	109.7	0.823154	1.59337e-05
Q9Y4B6	DCAF1	DDB1- and CUL4-associated factor 1 OS=Homo sapiens OX=9606 GN=DCAF1 PE=1 SV=3	5.50763	8	15	8	1507	168.9	5.06	89	92.2	89.7	110.2	108	110.9	90.3	109.7	0.823154	0.000119736
P49754	VPS41	Vacuolar protein sorting-associated protein 41 homolog OS=Homo sapiens OX=9606 GN=VPS41 PE=1 SV=3	1.28806	1	1	1	854	98.503	5.85	92	88.7	90.2	109.6	110	109.5	90.3	109.7	0.823154	3.62971e-05
P57088	TMEM33	Transmembrane protein 33 OS=Homo sapiens OX=9606 GN=TMEM33 PE=1 SV=2	13.7652	4	11	4	247	27.96	9.7	91.9	89.7	89.2	102.5	103.9	122.8	90.2667	109.733	0.8226	0.0419559
P61254	RPL26	60S ribosomal protein L26 OS=Homo sapiens OX=9606 GN=RPL26 PE=1 SV=1	35.1724	8	33	2	145	17.248	10.55	90.6	90.6	89.6	108.9	110.1	110.2	90.2667	109.733	0.8226	3.3899e-06
P30825	SLC7A1	High affinity cationic amino acid transporter 1 OS=Homo sapiens OX=9606 GN=SLC7A1 PE=1 SV=1	4.92846	3	5	3	629	67.594	5.43	89.2	94.6	86.9	108.9	112.1	108.2	90.2333	109.733	0.822296	0.00163873
Q14669	TRIP12	E3 ubiquitin-protein ligase TRIP12 OS=Homo sapiens OX=9606 GN=TRIP12 PE=1 SV=1	8.88554	15	19	15	1992	220.296	8.48	89.2	92.9	88.6	109.8	108.4	111.1	90.2333	109.767	0.822047	0.000230658
Q9UKI8	TLK1	Serine/threonine-protein kinase tousled-like 1 OS=Homo sapiens OX=9606 GN=TLK1 PE=1 SV=2	8.22454	6	9	2	766	86.646	8.72	88.7	90.4	91.6	110.3	106.5	112.5	90.2333	109.767	0.822047	0.000551607
P54709	ATP1B3	Sodium/potassium-transporting ATPase subunit beta-3 OS=Homo sapiens OX=9606 GN=ATP1B3 PE=1 SV=1	19.3548	6	13	6	279	31.492	8.35	93.1	88	89.5	104.3	117.3	107.8	90.2	109.8	0.821494	0.00929223
P56589	PEX3	Peroxisomal biogenesis factor 3 OS=Homo sapiens OX=9606 GN=PEX3 PE=1 SV=1	18.2306	5	7	5	373	42.113	8.15	87.6	94.5	88.5	109.9	108.6	110.9	90.2	109.8	0.821494	0.000982189
Q7Z7K6	CENPV	Centromere protein V OS=Homo sapiens OX=9606 GN=CENPV PE=1 SV=1	23.2727	5	15	5	275	29.927	9.73	88.4	90.5	91.7	108.4	108.7	112.4	90.2	109.833	0.821244	0.000258073
P47224	RABIF	Guanine nucleotide exchange factor MSS4 OS=Homo sapiens OX=9606 GN=RABIF PE=1 SV=2	8.94309	1	1	1	123	13.83	5.52	90.1	90.7	89.8	106.8	111.5	111.2	90.2	109.833	0.821244	0.000219213
Q93050	ATP6V0A1	V-type proton ATPase 116 kDa subunit a isoform 1 OS=Homo sapiens OX=9606 GN=ATP6V0A1 PE=1 SV=3	12.7838	9	11	9	837	96.35	6.43	86.9	93.3	90.3	109.6	108.6	111.4	90.1667	109.867	0.820692	0.000621716
Q9NRX5	SERINC1	Serine incorporator 1 OS=Homo sapiens OX=9606 GN=SERINC1 PE=1 SV=1	6.40177	2	2	2	453	50.461	5.85	86	91.1	93.4	106.8	112.6	110.3	90.1667	109.9	0.820443	0.00202815
O00244	ATOX1	Copper transport protein ATOX1 OS=Homo sapiens OX=9606 GN=ATOX1 PE=1 SV=1	25	3	6	3	68	7.397	7.24	88.5	91.9	90	115	107.8	106.8	90.1333	109.867	0.820388	0.00203538
Q9BVK6	TMED9	Transmembrane emp24 domain-containing protein 9 OS=Homo sapiens OX=9606 GN=TMED9 PE=1 SV=2	28.9362	8	24	6	235	27.26	8.02	89.7	88.5	92.2	110.3	106.8	112.6	90.1333	109.9	0.82014	0.000596996
O43731	KDELR3	ER lumen protein-retaining receptor 3 OS=Homo sapiens OX=9606 GN=KDELR3 PE=2 SV=1	7.94393	2	4	2	214	25.01	8.94	94.8	89.8	85.8	118.7	102.8	108.2	90.1333	109.9	0.82014	0.0208675
P61244	MAX	Protein max OS=Homo sapiens OX=9606 GN=MAX PE=1 SV=1	11.875	2	2	2	160	18.264	6.3	91.8	91.7	86.9	111.2	103.7	114.8	90.1333	109.9	0.82014	0.00562
Q12846	STX4	Syntaxin-4 OS=Homo sapiens OX=9606 GN=STX4 PE=1 SV=2	36.0269	7	9	7	297	34.159	6.28	90.7	88.7	90.9	110.9	105.5	113.3	90.1	109.9	0.819836	0.00119835
Q00978	IRF9	Interferon regulatory factor 9 OS=Homo sapiens OX=9606 GN=IRF9 PE=1 SV=1	9.41476	3	5	3	393	43.669	5.77	89	90.5	90.8	108.8	109.6	111.3	90.1	109.9	0.819836	2.8019e-05
P28370	SMARCA1	Probable global transcription activator SNF2L1 OS=Homo sapiens OX=9606 GN=SMARCA1 PE=1 SV=2	13.3776	14	21	2	1054	122.527	8.09	92.4	87.8	90.1	108.4	107.5	113.9	90.1	109.933	0.819588	0.00117166
O43920	NDUFS5	NADH dehydrogenase [ubiquinone] iron-sulfur protein 5 OS=Homo sapiens OX=9606 GN=NDUFS5 PE=1 SV=3	36.7925	4	10	4	106	12.509	9.14	91.7	85.2	93.3	109.2	109.5	111.1	90.0667	109.933	0.819284	0.0014554
P04062	GBA	Glucosylceramidase OS=Homo sapiens OX=9606 GN=GBA PE=1 SV=3	19.2164	10	19	10	536	59.678	7.61	89.6	90.4	90.2	110.6	108	111.2	90.0667	109.933	0.819284	3.95622e-05
P50750	CDK9	Cyclin-dependent kinase 9 OS=Homo sapiens OX=9606 GN=CDK9 PE=1 SV=3	17.2043	7	12	5	372	42.75	8.79	89.6	88.2	92.4	109	110.6	110.3	90.0667	109.967	0.819036	0.000115798
P78344	EIF4G2	Eukaryotic translation initiation factor 4 gamma 2 OS=Homo sapiens OX=9606 GN=EIF4G2 PE=1 SV=1	40.5733	34	84	34	907	102.297	7.14	90.3	90.3	89.5	109	112.9	107.9	90.0333	109.933	0.818981	0.000206967
Q9Y487	ATP6V0A2	V-type proton ATPase 116 kDa subunit a isoform 2 OS=Homo sapiens OX=9606 GN=ATP6V0A2 PE=1 SV=2	3.97196	2	3	2	856	98.018	6.61	94.2	90	85.9	103	118	108.8	90.0333	109.933	0.818981	0.0161969
P35527	KRT9	Keratin, type I cytoskeletal 9 OS=Homo sapiens OX=9606 GN=KRT9 PE=1 SV=3	23.9165	12	24	11	623	62.027	5.24	79.4	91.3	99.4	108.7	114.7	106.6	90.0333	110	0.818485	0.0337952
P09669	COX6C	Cytochrome c oxidase subunit 6C OS=Homo sapiens OX=9606 GN=COX6C PE=1 SV=2	50.6667	5	13	5	75	8.776	10.39	88.5	90.5	91.1	108.8	108.1	113.1	90.0333	110	0.818485	0.000336339
Q86WW8	COA5	Cytochrome c oxidase assembly factor 5 OS=Homo sapiens OX=9606 GN=COA5 PE=1 SV=1	20.2703	1	1	1	74	8.37	8.68	86.9	96.2	87	102.7	113.7	113.6	90.0333	110	0.818485	0.0139328
P19474	TRIM21	E3 ubiquitin-protein ligase TRIM21 OS=Homo sapiens OX=9606 GN=TRIM21 PE=1 SV=1	16.6316	6	7	6	475	54.135	6.38	90.2	91.7	88.1	112	106	112	90	110	0.818182	0.000894322
Q7L5N7	LPCAT2	Lysophosphatidylcholine acyltransferase 2 OS=Homo sapiens OX=9606 GN=LPCAT2 PE=1 SV=1	9.00735	4	5	4	544	60.169	6.55	89.5	91.7	88.8	110.7	111.6	107.7	90	110	0.818182	0.000167813
Q9GZP9	DERL2	Derlin-2 OS=Homo sapiens OX=9606 GN=DERL2 PE=1 SV=1	15.8996	2	3	2	239	27.549	7.28	88.6	89	92.4	107	112.5	110.5	90	110	0.818182	0.000572018
Q96A33	CCDC47	Coiled-coil domain-containing protein 47 OS=Homo sapiens OX=9606 GN=CCDC47 PE=1 SV=1	39.1304	17	35	17	483	55.838	4.87	89	89.9	91.1	109.1	108.4	112.6	90	110.033	0.817934	0.000152487
O95260	ATE1	Arginyl-tRNA--protein transferase 1 OS=Homo sapiens OX=9606 GN=ATE1 PE=1 SV=2	2.3166	1	1	1	518	59.052	7.93	91.4	87.8	90.7	112.3	106.3	111.5	89.9667	110.033	0.817631	0.000773792
Q99638	RAD9A	Cell cycle checkpoint control protein RAD9A OS=Homo sapiens OX=9606 GN=RAD9A PE=1 SV=1	4.34783	1	1	1	391	42.52	5.66	88.9	90.4	90.5	116.8	96.4	116.9	89.9333	110.033	0.817328	0.042382
Q8IWI9	MGA	MAX gene-associated protein OS=Homo sapiens OX=9606 GN=MGA PE=1 SV=3	0.42961	1	1	1	3026	331.631	6.79	82.5	100.3	87	111.5	101.2	117.4	89.9333	110.033	0.817328	0.0480422
Q7LGA3	HS2ST1	Heparan sulfate 2-O-sulfotransferase 1 OS=Homo sapiens OX=9606 GN=HS2ST1 PE=1 SV=1	10.9551	4	5	4	356	41.854	8.69	91.1	90.9	87.8	107.1	110.9	112.2	89.9333	110.067	0.817081	0.000418533
Q9Y5F7	PCDHGC4	Protocadherin gamma-C4 OS=Homo sapiens OX=9606 GN=PCDHGC4 PE=2 SV=1	0.746269	1	1	1	938	101.151	5.35	90.9	87.4	91.5	116.1	110.4	103.7	89.9333	110.067	0.817081	0.0061213
Q6ICB0	DESI1	Desumoylating isopeptidase 1 OS=Homo sapiens OX=9606 GN=DESI1 PE=1 SV=1	9.52381	2	2	2	168	18.251	4.94	91.3	87.7	90.8	110.4	111.8	108	89.9333	110.067	0.817081	0.000218948
Q7Z2W9	MRPL21	39S ribosomal protein L21, mitochondrial OS=Homo sapiens OX=9606 GN=MRPL21 PE=1 SV=2	28.2927	4	8	4	205	22.8	9.89	88.8	90.1	90.9	106.4	107.3	116.5	89.9333	110.067	0.817081	0.0035897
Q9H3Z4	DNAJC5	DnaJ homolog subfamily C member 5 OS=Homo sapiens OX=9606 GN=DNAJC5 PE=1 SV=1	18.6869	3	5	3	198	22.134	5.07	87.4	94.8	87.5	113.8	112.2	104.2	89.9	110.067	0.816778	0.00634744
Q5VZE5	NAA35	N-alpha-acetyltransferase 35, NatC auxiliary subunit OS=Homo sapiens OX=9606 GN=NAA35 PE=1 SV=1	8.82759	5	6	5	725	83.584	7.05	87.3	92.5	90	112.6	109.1	108.7	89.9333	110.133	0.816586	0.000486802
P14618	PKM	Pyruvate kinase PKM OS=Homo sapiens OX=9606 GN=PKM PE=1 SV=4	77.0245	39	592	39	531	57.9	7.84	90.9	89.2	89.6	113.2	109.7	107.4	89.9	110.1	0.81653	0.000330831
P55263	ADK	Adenosine kinase OS=Homo sapiens OX=9606 GN=ADK PE=1 SV=2	38.9503	13	32	13	362	40.52	6.7	90.7	88.5	90.5	111.3	111.9	107.1	89.9	110.1	0.81653	0.000265047
Q15067	ACOX1	Peroxisomal acyl-coenzyme A oxidase 1 OS=Homo sapiens OX=9606 GN=ACOX1 PE=1 SV=3	30.4545	13	25	13	660	74.376	8.16	90.7	88.5	90.5	109.3	109.8	111.3	89.9	110.133	0.816283	2.57769e-05
O60613	SELENOF	Selenoprotein F OS=Homo sapiens OX=9606 GN=SELENOF PE=1 SV=4	24.8485	3	6	3	165	18.081	5.03	93	86	90.6	111.6	109.8	109	89.8667	110.133	0.815981	0.000761994
Q6RW13	AGTRAP	Type-1 angiotensin II receptor-associated protein OS=Homo sapiens OX=9606 GN=AGTRAP PE=1 SV=1	30.1887	3	4	3	159	17.408	6.14	91.7	90.1	87.7	110.8	107.8	111.8	89.8333	110.133	0.815678	0.000264066
O75396	SEC22B	Vesicle-trafficking protein SEC22b OS=Homo sapiens OX=9606 GN=SEC22B PE=1 SV=4	39.0698	9	38	9	215	24.578	6.92	90.2	90	89.3	109.1	109.8	111.6	89.8333	110.167	0.815431	1.37427e-05
Q8IYU8	MICU2	Calcium uptake protein 2, mitochondrial OS=Homo sapiens OX=9606 GN=MICU2 PE=1 SV=2	8.52535	2	3	2	434	49.634	9.09	88.4	94	87.1	109	103.4	118.1	89.8333	110.167	0.815431	0.0130989
Q5H9U9	DDX60L	Probable ATP-dependent RNA helicase DDX60-like OS=Homo sapiens OX=9606 GN=DDX60L PE=2 SV=2	1.7585	3	5	2	1706	197.547	8.29	87.6	91.7	90.2	109.8	107.4	113.3	89.8333	110.167	0.815431	0.000625269
O15541	RNF113A	RING finger protein 113A OS=Homo sapiens OX=9606 GN=RNF113A PE=1 SV=1	11.9534	4	8	4	343	38.763	5.69	88.7	91	89.7	108.8	112.3	109.4	89.8	110.167	0.815129	8.82185e-05
Q8TF74	WIPF2	WAS/WASL-interacting protein family member 2 OS=Homo sapiens OX=9606 GN=WIPF2 PE=1 SV=1	6.36364	3	3	3	440	46.26	10.93	88.2	91.8	89.4	109.6	111	109.9	89.8	110.167	0.815129	5.78193e-05
P30044	PRDX5	Peroxiredoxin-5, mitochondrial OS=Homo sapiens OX=9606 GN=PRDX5 PE=1 SV=4	55.1402	8	74	8	214	22.073	8.7	91.5	87.9	89.9	112.3	109.6	108.7	89.7667	110.2	0.81458	0.000168811
P80303	NUCB2	Nucleobindin-2 OS=Homo sapiens OX=9606 GN=NUCB2 PE=1 SV=3	33.8095	12	38	11	420	50.191	5.12	89.4	88.9	90.9	110.8	107.8	112.2	89.7333	110.267	0.813785	0.000136779
P52735	VAV2	Guanine nucleotide exchange factor VAV2 OS=Homo sapiens OX=9606 GN=VAV2 PE=1 SV=2	15.7175	10	13	10	878	101.224	7.08	90.7	89.2	89.3	111.3	110.2	109.3	89.7333	110.267	0.813785	1.08261e-05
Q96RQ1	ERGIC2	Endoplasmic reticulum-Golgi intermediate compartment protein 2 OS=Homo sapiens OX=9606 GN=ERGIC2 PE=1 SV=2	8.75332	3	8	3	377	42.521	6.77	88.9	90.8	89.5	107.5	112.1	111.2	89.7333	110.267	0.813785	0.000171588
P52594	AGFG1	Arf-GAP domain and FG repeat-containing protein 1 OS=Homo sapiens OX=9606 GN=AGFG1 PE=1 SV=2	9.60854	4	7	3	562	58.224	8.63	90.3	90.4	88.4	115.6	107.1	108.2	89.7	110.3	0.813237	0.00169193
O15530	PDPK1	3-phosphoinositide-dependent protein kinase 1 OS=Homo sapiens OX=9606 GN=PDPK1 PE=1 SV=1	3.23741	2	2	2	556	63.112	7.36	89.6	89.7	89.8	111	110.7	109.2	89.7	110.3	0.813237	3.25507e-06
O15357	INPPL1	Phosphatidylinositol 3,4,5-trisphosphate 5-phosphatase 2 OS=Homo sapiens OX=9606 GN=INPPL1 PE=1 SV=2	19.5548	19	30	19	1258	138.513	6.54	87.9	93.9	87.2	109.2	113.8	107.9	89.6667	110.3	0.812934	0.0017572
O95297	MPZL1	Myelin protein zero-like protein 1 OS=Homo sapiens OX=9606 GN=MPZL1 PE=1 SV=1	15.9851	4	6	4	269	29.064	8.72	90.3	89.6	89.1	110.5	110	110.4	89.6667	110.3	0.812934	6.89118e-07
Q9UKM7	MAN1B1	Endoplasmic reticulum mannosyl-oligosaccharide 1,2-alpha-mannosidase OS=Homo sapiens OX=9606 GN=MAN1B1 PE=1 SV=2	13.0186	7	10	7	699	79.53	7.72	87.6	91.6	89.8	109.6	109.7	111.7	89.6667	110.333	0.812689	0.000104268
O00214	LGALS8	Galectin-8 OS=Homo sapiens OX=9606 GN=LGALS8 PE=1 SV=4	20.5047	6	12	6	317	35.786	8.25	89.4	90.6	89	111	111.8	108.2	89.6667	110.333	0.812689	6.50765e-05
P13667	PDIA4	Protein disulfide-isomerase A4 OS=Homo sapiens OX=9606 GN=PDIA4 PE=1 SV=2	57.5194	37	201	37	645	72.887	5.07	89.5	89.3	90.1	109.4	109.4	112.3	89.6333	110.367	0.812141	3.14803e-05
Q8WWM7	ATXN2L	Ataxin-2-like protein OS=Homo sapiens OX=9606 GN=ATXN2L PE=1 SV=2	26.9767	23	40	22	1075	113.304	8.59	87.8	91	90.1	111	109.5	110.6	89.6333	110.367	0.812141	3.92481e-05
Q9BR76	CORO1B	Coronin-1B OS=Homo sapiens OX=9606 GN=CORO1B PE=1 SV=1	27.1984	13	28	13	489	54.2	5.88	90.1	89.1	89.7	110.9	110.4	109.8	89.6333	110.367	0.812141	1.11474e-06
Q13126	MTAP	S-methyl-5'-thioadenosine phosphorylase OS=Homo sapiens OX=9606 GN=MTAP PE=1 SV=2	52.2968	11	28	11	283	31.216	7.18	89.4	89.4	90	112.5	109	109.7	89.6	110.4	0.811594	4.40793e-05
P61225	RAP2B	Ras-related protein Rap-2b OS=Homo sapiens OX=9606 GN=RAP2B PE=1 SV=1	36.612	6	11	2	183	20.491	4.81	89.2	91.7	87.9	113.5	107.9	109.8	89.6	110.4	0.811594	0.000470325
Q13428	TCOF1	Treacle protein OS=Homo sapiens OX=9606 GN=TCOF1 PE=1 SV=3	31.1156	46	88	46	1488	152.015	9.04	89.6	88.8	90.4	110.8	109.4	111	89.6	110.4	0.811594	6.93098e-06
P02656	APOC3	Apolipoprotein C-III OS=Homo sapiens OX=9606 GN=APOC3 PE=1 SV=1	16.1616	1	2	1	99	10.845	5.41	90.8	91.4	86.6	103.2	110.9	117.1	89.6	110.4	0.811594	0.00837985
Q99487	PAFAH2	Platelet-activating factor acetylhydrolase 2, cytoplasmic OS=Homo sapiens OX=9606 GN=PAFAH2 PE=1 SV=1	3.82653	1	1	1	392	44.007	6.89	85.6	95.1	88.1	114.2	104.6	112.4	89.6	110.4	0.811594	0.0070796
Q8TCE6	FAM45A	Protein FAM45A OS=Homo sapiens OX=9606 GN=FAM45A PE=2 SV=1	15.6863	4	4	4	357	40.487	6.61	86.6	91.8	90.4	112.7	110.1	108.5	89.6	110.433	0.811349	0.000459269
Q15049	MLC1	Membrane protein MLC1 OS=Homo sapiens OX=9606 GN=MLC1 PE=1 SV=5	3.97878	1	3	1	377	41.115	7.49	90	87	91.7	105.3	111.4	114.5	89.5667	110.4	0.811292	0.00234909
Q9BXK5	BCL2L13	Bcl-2-like protein 13 OS=Homo sapiens OX=9606 GN=BCL2L13 PE=1 SV=1	21.0309	7	13	7	485	52.691	4.44	86.9	90.9	90.9	109.7	108.1	113.5	89.5667	110.433	0.811047	0.00055902
P39687	ANP32A	Acidic leucine-rich nuclear phosphoprotein 32 family member A OS=Homo sapiens OX=9606 GN=ANP32A PE=1 SV=1	38.5542	13	73	7	249	28.568	4.09	88.5	92.1	88.1	112.9	111.9	106.5	89.5667	110.433	0.811047	0.000903076
Q9Y399	MRPS2	28S ribosomal protein S2, mitochondrial OS=Homo sapiens OX=9606 GN=MRPS2 PE=1 SV=1	15.2027	5	8	5	296	33.228	9.26	87.3	90.9	90.3	107	111.9	112.6	89.5	110.5	0.809955	0.00054567
Q9BQS8	FYCO1	FYVE and coiled-coil domain-containing protein 1 OS=Homo sapiens OX=9606 GN=FYCO1 PE=1 SV=3	7.10419	8	10	8	1478	166.879	4.92	87.5	92.4	88.5	109.4	111.8	110.3	89.4667	110.5	0.809653	0.0002185
P13804	ETFA	Electron transfer flavoprotein subunit alpha, mitochondrial OS=Homo sapiens OX=9606 GN=ETFA PE=1 SV=1	58.5586	15	66	15	333	35.058	8.38	90.2	87.2	91	109.7	109.7	112.2	89.4667	110.533	0.809409	0.000122058
Q14019	COTL1	Coactosin-like protein OS=Homo sapiens OX=9606 GN=COTL1 PE=1 SV=3	63.3803	9	43	9	142	15.935	5.67	92.2	88.1	88.1	111.8	113.3	106.5	89.4667	110.533	0.809409	0.00104392
Q8TC12	RDH11	Retinol dehydrogenase 11 OS=Homo sapiens OX=9606 GN=RDH11 PE=1 SV=2	28.9308	9	25	9	318	35.363	8.82	89.1	91.6	87.7	109.4	110.5	111.7	89.4667	110.533	0.809409	9.00936e-05
Q969R2	OSBP2	Oxysterol-binding protein 2 OS=Homo sapiens OX=9606 GN=OSBP2 PE=1 SV=2	3.49345	3	5	2	916	101.202	6.54	97.7	84.6	86.1	112.8	112.8	106	89.4667	110.533	0.809409	0.0111268
Q13557	CAMK2D	Calcium/calmodulin-dependent protein kinase type II subunit delta OS=Homo sapiens OX=9606 GN=CAMK2D PE=1 SV=3	21.6433	8	17	6	499	56.334	7.25	89.3	87.6	91.5	112	111.3	108.4	89.4667	110.567	0.809165	0.000180725
Q9Y305	ACOT9	Acyl-coenzyme A thioesterase 9, mitochondrial OS=Homo sapiens OX=9606 GN=ACOT9 PE=1 SV=2	25.7403	9	21	9	439	49.87	8.6	88.1	90.7	89.5	109.5	110.3	111.8	89.4333	110.533	0.809107	3.09512e-05
O75330	HMMR	Hyaluronan mediated motility receptor OS=Homo sapiens OX=9606 GN=HMMR PE=1 SV=2	8.56354	5	7	5	724	84.049	5.83	88.7	90.4	89.2	109.4	105.7	116.5	89.4333	110.533	0.809107	0.002768
P55210	CASP7	Caspase-7 OS=Homo sapiens OX=9606 GN=CASP7 PE=1 SV=1	9.90099	2	2	2	303	34.255	6.07	89.2	88.9	90.1	110.9	111.5	109.4	89.4	110.6	0.808318	7.97025e-06
Q6UW56	ATRAID	All-trans retinoic acid-induced differentiation factor OS=Homo sapiens OX=9606 GN=ATRAID PE=1 SV=2	3.05677	1	2	1	229	24.73	7.25	88.9	94.7	84.6	112.4	113.5	105.9	89.4	110.6	0.808318	0.00490105
P51617	IRAK1	Interleukin-1 receptor-associated kinase 1 OS=Homo sapiens OX=9606 GN=IRAK1 PE=1 SV=2	3.23034	2	2	2	712	76.489	6.62	90	90.3	87.9	109.5	113.9	108.4	89.4	110.6	0.808318	0.00032547
Q7KZI7	MARK2	Serine/threonine-protein kinase MARK2 OS=Homo sapiens OX=9606 GN=MARK2 PE=1 SV=2	6.9797	4	5	1	788	87.856	9.72	92.2	87	89	111.7	109.7	110.4	89.4	110.6	0.808318	0.000198665
P40305	IFI27	Interferon alpha-inducible protein 27, mitochondrial OS=Homo sapiens OX=9606 GN=IFI27 PE=2 SV=3	13.4454	1	1	1	119	11.261	11.06	90.1	95.2	82.8	112.8	107.8	111.2	89.3667	110.6	0.808017	0.00546871
Q15738	NSDHL	Sterol-4-alpha-carboxylate 3-dehydrogenase, decarboxylating OS=Homo sapiens OX=9606 GN=NSDHL PE=1 SV=2	35.9249	12	35	12	373	41.874	8.06	88.6	89	90.5	108.9	112	111	89.3667	110.633	0.807773	3.93962e-05
Q8WYA6	CTNNBL1	Beta-catenin-like protein 1 OS=Homo sapiens OX=9606 GN=CTNNBL1 PE=1 SV=1	17.4067	10	17	10	563	65.132	5.05	89.1	90.5	88.5	113.4	109.8	108.7	89.3667	110.633	0.807773	0.000158572
Q9Y547	HSPB11	Intraflagellar transport protein 25 homolog OS=Homo sapiens OX=9606 GN=HSPB11 PE=1 SV=1	27.7778	3	9	3	144	16.287	5.03	89.2	91	87.9	114	109.3	108.6	89.3667	110.633	0.807773	0.000377017
Q93015	NAT6	N-acetyltransferase 6 OS=Homo sapiens OX=9606 GN=NAT6 PE=2 SV=2	3.84615	1	1	1	286	31.425	7.85	80.5	88.2	99.3	110.8	111	110.2	89.3333	110.667	0.807229	0.0174549
O75582	RPS6KA5	Ribosomal protein S6 kinase alpha-5 OS=Homo sapiens OX=9606 GN=RPS6KA5 PE=1 SV=1	6.23441	4	4	4	802	89.809	7.11	85.4	94.9	87.6	114.8	104.2	113	89.3	110.667	0.806928	0.00800934
P61077	UBE2D3	Ubiquitin-conjugating enzyme E2 D3 OS=Homo sapiens OX=9606 GN=UBE2D3 PE=1 SV=1	28.5714	3	9	3	147	16.676	7.8	88.6	88	91.4	111.4	113	107.8	89.3333	110.733	0.806743	0.000326308
Q9BS26	ERP44	Endoplasmic reticulum resident protein 44 OS=Homo sapiens OX=9606 GN=ERP44 PE=1 SV=1	33.4975	12	36	11	406	46.941	5.26	89.7	87.8	90.4	108.8	113.3	110.1	89.3	110.733	0.806442	0.000157062
Q6NYC8	PPP1R18	Phostensin OS=Homo sapiens OX=9606 GN=PPP1R18 PE=1 SV=1	12.398	7	9	7	613	67.902	5.4	87.3	89	91.5	112.7	110.5	108.9	89.2667	110.7	0.806384	0.000199546
O15173	PGRMC2	Membrane-associated progesterone receptor component 2 OS=Homo sapiens OX=9606 GN=PGRMC2 PE=1 SV=1	35.8744	9	31	8	223	23.804	4.88	88.4	90.8	88.6	110.6	110.7	110.8	89.2667	110.7	0.806384	9.96042e-06
Q8TF68	ZNF384	Zinc finger protein 384 OS=Homo sapiens OX=9606 GN=ZNF384 PE=1 SV=2	1.7331	1	1	1	577	63.179	8.95	90.9	84.6	92.3	100.3	117.9	114.1	89.2667	110.767	0.805898	0.0212696
Q9H0V9	LMAN2L	VIP36-like protein OS=Homo sapiens OX=9606 GN=LMAN2L PE=1 SV=1	16.092	5	5	5	348	39.685	8.38	85.9	92.7	89.2	108.1	111.2	113	89.2667	110.767	0.805898	0.000900193
Q12965	MYO1E	Unconventional myosin-Ie OS=Homo sapiens OX=9606 GN=MYO1E PE=1 SV=2	33.213	35	86	35	1108	126.982	8.92	88.8	90.4	88.5	112.3	110.9	109	89.2333	110.733	0.80584	4.39344e-05
Q9BV86	NTMT1	N-terminal Xaa-Pro-Lys N-methyltransferase 1 OS=Homo sapiens OX=9606 GN=NTMT1 PE=1 SV=3	32.287	5	17	5	223	25.371	5.52	88	90.8	88.7	112.4	108.4	111.6	89.1667	110.8	0.804753	0.000128661
Q04837	SSBP1	Single-stranded DNA-binding protein, mitochondrial OS=Homo sapiens OX=9606 GN=SSBP1 PE=1 SV=1	50	6	36	6	148	17.249	9.6	89	90	88.5	108.8	112.8	110.9	89.1667	110.833	0.804511	6.22822e-05
Q9BW83	IFT27	Intraflagellar transport protein 27 homolog OS=Homo sapiens OX=9606 GN=IFT27 PE=1 SV=1	39.2473	5	8	5	186	20.467	5.41	87.3	89.7	90.5	115.9	107.4	109.3	89.1667	110.867	0.804269	0.00139356
Q9NR31	SAR1A	GTP-binding protein SAR1a OS=Homo sapiens OX=9606 GN=SAR1A PE=1 SV=1	48.9899	8	33	5	198	22.353	6.68	90.6	89	87.8	109.9	113.9	108.8	89.1333	110.867	0.803969	0.00024113
O15258	RER1	Protein RER1 OS=Homo sapiens OX=9606 GN=RER1 PE=1 SV=1	22.449	4	7	4	196	22.943	9.54	90.4	87.4	89.6	107.9	110.2	114.5	89.1333	110.867	0.803969	0.000521745
Q04656	ATP7A	Copper-transporting ATPase 1 OS=Homo sapiens OX=9606 GN=ATP7A PE=1 SV=3	1.66667	2	3	2	1500	163.27	6.24	88.5	89.5	89.4	115.7	105.4	111.5	89.1333	110.867	0.803969	0.00194405
O94905	ERLIN2	Erlin-2 OS=Homo sapiens OX=9606 GN=ERLIN2 PE=1 SV=1	48.9676	15	48	12	339	37.815	5.62	87.9	88.5	90.9	109.3	110.3	113.1	89.1	110.9	0.803427	0.00011737
P61106	RAB14	Ras-related protein Rab-14 OS=Homo sapiens OX=9606 GN=RAB14 PE=1 SV=4	76.2791	13	62	12	215	23.882	6.21	88.8	89.1	89.4	110.9	110.6	111.2	89.1	110.9	0.803427	9.5557e-08
Q12913	PTPRJ	Receptor-type tyrosine-protein phosphatase eta OS=Homo sapiens OX=9606 GN=PTPRJ PE=1 SV=3	2.84218	3	3	3	1337	145.851	5.58	88.5	88.1	90.6	109.9	109.5	113.4	89.0667	110.933	0.802885	0.000116204
O94925	GLS	Glutaminase kidney isoform, mitochondrial OS=Homo sapiens OX=9606 GN=GLS PE=1 SV=1	18.0867	10	22	10	669	73.414	7.77	89.3	89.1	88.8	110.2	108.9	113.8	89.0667	110.967	0.802643	0.000119088
O95453	PARN	Poly(A)-specific ribonuclease PARN OS=Homo sapiens OX=9606 GN=PARN PE=1 SV=1	17.9969	11	20	11	639	73.405	6.2	86.8	92.1	88.2	108.3	113.1	111.5	89.0333	110.967	0.802343	0.000494981
P40855	PEX19	Peroxisomal biogenesis factor 19 OS=Homo sapiens OX=9606 GN=PEX19 PE=1 SV=1	25.0836	6	10	6	299	32.786	4.34	87.4	89.8	89.9	111.9	110.4	110.7	89.0333	111	0.802102	1.96162e-05
Q9Y3E0	GOLT1B	Vesicle transport protein GOT1B OS=Homo sapiens OX=9606 GN=GOLT1B PE=1 SV=1	6.52174	1	1	1	138	15.415	10.36	86.1	91.7	89.3	111.3	110.4	111.3	89.0333	111	0.802102	0.000183837
Q15392	DHCR24	Delta(24)-sterol reductase OS=Homo sapiens OX=9606 GN=DHCR24 PE=1 SV=2	12.0155	6	13	6	516	60.062	8.16	89.6	89.2	88.2	109.4	110.7	112.8	89	110.967	0.802043	3.38022e-05
Q16626	MEA1	Male-enhanced antigen 1 OS=Homo sapiens OX=9606 GN=MEA1 PE=1 SV=2	16.2162	2	4	2	185	19.892	4.22	88.7	93.1	85.2	111.4	111.5	110.1	89	111	0.801802	0.000701039
Q96QC0	PPP1R10	Serine/threonine-protein phosphatase 1 regulatory subunit 10 OS=Homo sapiens OX=9606 GN=PPP1R10 PE=1 SV=1	4.3617	3	6	3	940	98.996	9.17	85	96.1	85.9	114.3	106.2	112.5	89	111	0.801802	0.00704388
O43824	GTPBP6	Putative GTP-binding protein 6 OS=Homo sapiens OX=9606 GN=GTPBP6 PE=2 SV=4	2.13178	1	1	1	516	56.862	9.42	86.8	92.4	87.7	114.3	109.3	109.5	88.9667	111.033	0.801261	0.000758016
P11387	TOP1	DNA topoisomerase 1 OS=Homo sapiens OX=9606 GN=TOP1 PE=1 SV=2	36.9935	28	84	28	765	90.669	9.31	88.4	90.1	88.3	109.8	111	112.3	88.9333	111.033	0.800961	1.8481e-05
Q9HB40	SCPEP1	Retinoid-inducible serine carboxypeptidase OS=Homo sapiens OX=9606 GN=SCPEP1 PE=1 SV=1	6.41593	3	4	3	452	50.798	5.81	87.9	89.4	89.5	107.6	114	111.5	88.9333	111.033	0.800961	0.000333785
O15155	BET1	BET1 homolog OS=Homo sapiens OX=9606 GN=BET1 PE=1 SV=1	15.2542	1	5	1	118	13.281	9.06	91.9	86.5	88.4	111	105.2	117	88.9333	111.067	0.80072	0.00414629
P15529	CD46	Membrane cofactor protein OS=Homo sapiens OX=9606 GN=CD46 PE=1 SV=3	14.5408	6	10	6	392	43.719	6.74	88.2	90.7	87.9	109.2	111.5	112.5	88.9333	111.067	0.80072	7.41214e-05
Q587I9	SFT2D3	Vesicle transport protein SFT2C OS=Homo sapiens OX=9606 GN=SFT2D3 PE=2 SV=1	6.97674	1	1	1	215	21.776	9.89	83.6	95.7	87.5	113.6	105.1	114.6	88.9333	111.1	0.80048	0.0089853
O76095	JTB	Protein JTB OS=Homo sapiens OX=9606 GN=JTB PE=1 SV=1	8.90411	1	3	1	146	16.347	8.28	87.3	90.1	89.4	109.3	113	111	88.9333	111.1	0.80048	8.30587e-05
Q8WW59	SPRYD4	SPRY domain-containing protein 4 OS=Homo sapiens OX=9606 GN=SPRYD4 PE=1 SV=2	38.6473	6	12	6	207	23.114	6.93	88.8	89.5	88.4	107.9	113.1	112.3	88.9	111.1	0.80018	0.0001758
Q7L1W4	LRRC8D	Volume-regulated anion channel subunit LRRC8D OS=Homo sapiens OX=9606 GN=LRRC8D PE=1 SV=1	15.6177	11	13	11	858	98.138	7.72	86.9	91.6	88.2	111	112.5	109.8	88.9	111.1	0.80018	0.000158039
O75695	RP2	Protein XRP2 OS=Homo sapiens OX=9606 GN=RP2 PE=1 SV=4	9.14286	3	4	3	350	39.615	5.12	87.6	90.5	88.5	110.4	109.8	113.2	88.8667	111.133	0.79964	7.99581e-05
Q00169	PITPNA	Phosphatidylinositol transfer protein alpha isoform OS=Homo sapiens OX=9606 GN=PITPNA PE=1 SV=2	46.2963	12	22	8	270	31.786	6.55	90.6	86.3	89.7	112.3	112.1	109	88.8667	111.133	0.79964	0.00019161
Q9BUT1	BDH2	3-hydroxybutyrate dehydrogenase type 2 OS=Homo sapiens OX=9606 GN=BDH2 PE=1 SV=2	19.5918	4	8	4	245	26.707	7.65	86.9	91.6	88	116.6	108.3	108.5	88.8333	111.133	0.79934	0.00193215
Q9NRZ7	AGPAT3	1-acyl-sn-glycerol-3-phosphate acyltransferase gamma OS=Homo sapiens OX=9606 GN=AGPAT3 PE=1 SV=1	7.44681	3	3	3	376	43.353	8.72	90.9	87	88.5	115.4	106.8	111.3	88.8	111.167	0.798801	0.00121057
Q16698	DECR1	2,4-dienoyl-CoA reductase, mitochondrial OS=Homo sapiens OX=9606 GN=DECR1 PE=1 SV=1	48.6567	13	27	13	335	36.045	9.28	87	89.8	89.6	112.4	109.2	112	88.8	111.2	0.798561	7.76265e-05
Q8N5A5	ZGPAT	Zinc finger CCCH-type with G patch domain-containing protein OS=Homo sapiens OX=9606 GN=ZGPAT PE=1 SV=3	11.4878	6	8	6	531	57.324	5.43	87.5	91.2	87.7	112.8	110.2	110.6	88.8	111.2	0.798561	0.00010191
P06213	INSR	Insulin receptor OS=Homo sapiens OX=9606 GN=INSR PE=1 SV=4	1.88133	2	2	2	1382	156.232	6.2	88.3	92.7	85.4	108.1	116.1	109.4	88.8	111.2	0.798561	0.00235787
Q01628	IFITM3	Interferon-induced transmembrane protein 3 OS=Homo sapiens OX=9606 GN=IFITM3 PE=1 SV=2	12.0301	1	8	1	133	14.622	7.01	91.1	87.7	87.5	108.6	110.3	114.8	88.7667	111.233	0.798022	0.000506871
P27144	AK4	Adenylate kinase 4, mitochondrial OS=Homo sapiens OX=9606 GN=AK4 PE=1 SV=1	31.8386	7	13	7	223	25.252	8.4	87.7	90.1	88.4	110.1	113	110.6	88.7333	111.233	0.797723	3.94256e-05
P22307	SCP2	Non-specific lipid-transfer protein OS=Homo sapiens OX=9606 GN=SCP2 PE=1 SV=2	22.4863	11	42	11	547	58.956	6.89	87.6	89	89.6	110.7	109.4	113.6	88.7333	111.233	0.797723	8.1775e-05
P53634	CTSC	Dipeptidyl peptidase 1 OS=Homo sapiens OX=9606 GN=CTSC PE=1 SV=2	13.3909	5	12	5	463	51.82	6.99	86.9	89.8	89.5	113.6	108.7	111.6	88.7333	111.3	0.797245	0.000183752
O00299	CLIC1	Chloride intracellular channel protein 1 OS=Homo sapiens OX=9606 GN=CLIC1 PE=1 SV=4	85.0622	16	93	16	241	26.906	5.17	91.2	87	87.9	115.1	111.3	107.4	88.7	111.267	0.797184	0.000918531
Q9NYJ1	COA4	Cytochrome c oxidase assembly factor 4 homolog, mitochondrial OS=Homo sapiens OX=9606 GN=COA4 PE=1 SV=2	49.4253	5	8	5	87	10.128	6.04	86.9	98.8	80.4	116.6	102.7	114.5	88.7	111.267	0.797184	0.030901
Q9NRM1	ENAM	Enamelin OS=Homo sapiens OX=9606 GN=ENAM PE=1 SV=3	0.963222	1	1	1	1142	128.705	6.83	80.2	90.8	95.1	109.7	122.4	101.8	88.7	111.3	0.796945	0.0387534
P00558	PGK1	Phosphoglycerate kinase 1 OS=Homo sapiens OX=9606 GN=PGK1 PE=1 SV=3	75.5396	31	273	27	417	44.586	8.1	90.8	87.4	87.9	115.3	111.6	107.1	88.7	111.333	0.796707	0.000954686
Q6NUK4	REEP3	Receptor expression-enhancing protein 3 OS=Homo sapiens OX=9606 GN=REEP3 PE=1 SV=1	3.92157	1	2	1	255	29.245	9.57	85.4	90.3	90.3	110.2	113.2	110.5	88.6667	111.3	0.796646	0.00027953
Q8NBZ7	UXS1	UDP-glucuronic acid decarboxylase 1 OS=Homo sapiens OX=9606 GN=UXS1 PE=1 SV=1	8.57143	2	2	2	420	47.547	8.94	85.1	90.6	90.3	113.4	112.9	107.7	88.6667	111.333	0.796407	0.000886741
Q9BYG5	PARD6B	Partitioning defective 6 homolog beta OS=Homo sapiens OX=9606 GN=PARD6B PE=1 SV=1	2.68817	1	1	1	372	41.157	5.58	83	92.4	90.6	116.4	109.8	107.9	88.6667	111.367	0.796169	0.00419499
Q658Y4	FAM91A1	Protein FAM91A1 OS=Homo sapiens OX=9606 GN=FAM91A1 PE=1 SV=3	6.20525	4	7	4	838	93.85	6.39	84.2	87.5	94.2	107.4	111.2	115.4	88.6333	111.333	0.796108	0.00372413
Q9H0P0	NT5C3A	Cytosolic 5'-nucleotidase 3A OS=Homo sapiens OX=9606 GN=NT5C3A PE=1 SV=3	39.5833	12	20	12	336	37.924	7.12	87.1	89.9	88.9	114.6	109.3	110.2	88.6333	111.367	0.79587	0.000241888
Q9NXG2	THUMPD1	THUMP domain-containing protein 1 OS=Homo sapiens OX=9606 GN=THUMPD1 PE=1 SV=2	38.2436	11	20	11	353	39.291	7.88	87.1	90.1	88.7	113.1	112	109	88.6333	111.367	0.79587	0.000110715
Q92599	SEPT8	Septin-8 OS=Homo sapiens OX=9606 GN=SEPT8 PE=1 SV=4	10.766	5	15	1	483	55.721	6.28	84.5	89.2	92.2	107.8	108.3	118	88.6333	111.367	0.79587	0.00475449
Q96PY5	FMNL2	Formin-like protein 2 OS=Homo sapiens OX=9606 GN=FMNL2 PE=1 SV=3	4.97238	5	8	4	1086	123.243	7.4	88.7	90.9	86.3	109.2	113.5	111.5	88.6333	111.4	0.795631	0.0002343
P02771	AFP	Alpha-fetoprotein OS=Homo sapiens OX=9606 GN=AFP PE=1 SV=1	2.95567	2	2	2	609	68.633	5.68	82	98.7	85.1	101.2	119.7	113.2	88.6	111.367	0.79557	0.0379732
O14745	SLC9A3R1	Na(+)/H(+) exchange regulatory cofactor NHE-RF1 OS=Homo sapiens OX=9606 GN=SLC9A3R1 PE=1 SV=4	34.9162	10	21	10	358	38.845	5.77	85.8	91.6	88.4	111.1	113.5	109.6	88.6	111.4	0.795332	0.000354953
Q9BVC5	C2orf49	Ashwin OS=Homo sapiens OX=9606 GN=C2orf49 PE=1 SV=1	10.7759	3	3	3	232	25.843	9.74	89.5	88.4	87.9	110.9	113.7	109.6	88.6	111.4	0.795332	6.18208e-05
Q6YN16	HSDL2	Hydroxysteroid dehydrogenase-like protein 2 OS=Homo sapiens OX=9606 GN=HSDL2 PE=1 SV=1	47.1292	18	40	18	418	45.366	7.99	87.8	89.3	88.7	111.6	109.6	113.1	88.6	111.433	0.795094	3.22313e-05
O43505	B4GAT1	Beta-1,4-glucuronyltransferase 1 OS=Homo sapiens OX=9606 GN=B4GAT1 PE=1 SV=1	9.15663	2	2	2	415	47.089	7.2	85.1	93.6	87	105.6	106.3	122.3	88.5667	111.4	0.795033	0.0193397
Q9UHN6	TMEM2	Cell surface hyaluronidase OS=Homo sapiens OX=9606 GN=TMEM2 PE=1 SV=1	0.939986	1	1	1	1383	154.276	8.15	78	97.4	90.3	108.5	113.5	112.2	88.5667	111.4	0.795033	0.0176093
Q9H832	UBE2Z	Ubiquitin-conjugating enzyme E2 Z OS=Homo sapiens OX=9606 GN=UBE2Z PE=1 SV=2	23.7288	8	13	8	354	38.186	5.62	90.5	87.5	87.7	112.3	113.4	108.6	88.5667	111.433	0.794795	0.000195882
O95406	CNIH1	Protein cornichon homolog 1 OS=Homo sapiens OX=9606 GN=CNIH1 PE=1 SV=1	20.1389	1	1	1	144	16.687	5.71	80.6	90.5	94.6	113.7	110.7	109.9	88.5667	111.433	0.794795	0.00608187
Q9H2H8	PPIL3	Peptidyl-prolyl cis-trans isomerase-like 3 OS=Homo sapiens OX=9606 GN=PPIL3 PE=1 SV=1	31.677	5	9	5	161	18.143	6.79	89.1	89.1	87.5	111.9	110.2	112.3	88.5667	111.467	0.794557	1.05627e-05
Q06787	FMR1	Synaptic functional regulator FMR1 OS=Homo sapiens OX=9606 GN=FMR1 PE=1 SV=1	23.7342	12	22	10	632	71.131	7.42	87.8	88.2	89.6	108.8	113.5	112.1	88.5333	111.467	0.794258	0.000105711
Q9Y371	SH3GLB1	Endophilin-B1 OS=Homo sapiens OX=9606 GN=SH3GLB1 PE=1 SV=1	30.6849	12	21	11	365	40.771	6.04	86.8	88.9	89.9	109.4	113.4	111.6	88.5333	111.467	0.794258	9.95925e-05
Q9BVJ7	DUSP23	Dual specificity protein phosphatase 23 OS=Homo sapiens OX=9606 GN=DUSP23 PE=1 SV=1	20	3	4	3	150	16.578	8.21	87.4	91.1	87.1	116.7	110.2	107.5	88.5333	111.467	0.794258	0.00160939
Q8IXQ5	KLHL7	Kelch-like protein 7 OS=Homo sapiens OX=9606 GN=KLHL7 PE=1 SV=2	1.87713	1	1	1	586	65.949	6.48	84.7	96.4	84.5	112.7	110.7	111	88.5333	111.467	0.794258	0.00451202
Q9NYP7	ELOVL5	Elongation of very long chain fatty acids protein 5 OS=Homo sapiens OX=9606 GN=ELOVL5 PE=1 SV=1	7.02341	2	5	2	299	35.27	9.42	86.6	90.9	88	110.4	109.6	114.4	88.5	111.467	0.793959	0.000298185
P04217	A1BG	Alpha-1B-glycoprotein OS=Homo sapiens OX=9606 GN=A1BG PE=1 SV=4	1.41414	1	1	1	495	54.22	5.86	77.1	95.5	92.9	101.6	117.9	114.9	88.5	111.467	0.793959	0.0394722
Q00535	CDK5	Cyclin-dependent-like kinase 5 OS=Homo sapiens OX=9606 GN=CDK5 PE=1 SV=3	18.8356	6	14	5	292	33.283	7.66	87.1	90.7	87.7	113.4	112.7	108.4	88.5	111.5	0.793722	0.00027786
P10636	MAPT	Microtubule-associated protein tau OS=Homo sapiens OX=9606 GN=MAPT PE=1 SV=5	3.0343	1	1	1	758	78.88	6.71	83.5	87.6	94.4	114	106.2	114.3	88.5	111.5	0.793722	0.00513477
O43583	DENR	Density-regulated protein OS=Homo sapiens OX=9606 GN=DENR PE=1 SV=2	53.5354	9	20	9	198	22.078	5.3	88.4	88.4	88.6	115.9	106.9	111.8	88.4667	111.533	0.793186	0.000894732
Q969M3	YIPF5	Protein YIPF5 OS=Homo sapiens OX=9606 GN=YIPF5 PE=1 SV=1	8.17121	2	4	2	257	27.971	4.36	91.4	84.1	89.8	112.1	112.1	110.6	88.4333	111.6	0.792413	0.000520353
P08729	KRT7	Keratin, type II cytoskeletal 7 OS=Homo sapiens OX=9606 GN=KRT7 PE=1 SV=5	57.9957	31	214	23	469	51.354	5.48	88.3	89.4	87.5	111.9	108.5	114.3	88.4	111.567	0.792351	0.000196922
Q9UH62	ARMCX3	Armadillo repeat-containing X-linked protein 3 OS=Homo sapiens OX=9606 GN=ARMCX3 PE=1 SV=1	2.11082	1	2	1	379	42.474	8.37	89.2	91.8	84.2	111.9	108.5	114.3	88.4	111.567	0.792351	0.00115454
O15514	POLR2D	DNA-directed RNA polymerase II subunit RPB4 OS=Homo sapiens OX=9606 GN=POLR2D PE=1 SV=1	28.8732	3	8	3	142	16.301	4.79	86.4	85.2	93.5	105.4	105	124.5	88.3667	111.633	0.79158	0.028451
Q5QJ74	TBCEL	Tubulin-specific chaperone cofactor E-like protein OS=Homo sapiens OX=9606 GN=TBCEL PE=1 SV=2	2.12264	1	1	1	424	48.164	5.38	88.3	88.4	88.4	111.2	114.6	109.2	88.3667	111.667	0.791343	0.000122021
Q8TE77	SSH3	Protein phosphatase Slingshot homolog 3 OS=Homo sapiens OX=9606 GN=SSH3 PE=1 SV=2	4.09712	2	4	2	659	72.951	5.3	82.2	89	93.8	118.1	106.9	109.9	88.3333	111.633	0.791281	0.00799263
P23284	PPIB	Peptidyl-prolyl cis-trans isomerase B OS=Homo sapiens OX=9606 GN=PPIB PE=1 SV=2	48.6111	13	83	13	216	23.728	9.41	86.7	89.8	88.4	112.8	107.8	114.4	88.3	111.667	0.790746	0.000429698
Q96A35	MRPL24	39S ribosomal protein L24, mitochondrial OS=Homo sapiens OX=9606 GN=MRPL24 PE=1 SV=1	26.3889	5	11	5	216	24.899	9.29	86.3	91.2	87.4	108.8	113.8	112.5	88.3	111.7	0.79051	0.000375148
P60468	SEC61B	Protein transport protein Sec61 subunit beta OS=Homo sapiens OX=9606 GN=SEC61B PE=1 SV=2	30.2083	3	9	3	96	9.968	11.56	86.2	89.7	89	112.4	109.6	113.1	88.3	111.7	0.79051	0.000101788
O95772	STARD3NL	STARD3 N-terminal-like protein OS=Homo sapiens OX=9606 GN=STARD3NL PE=1 SV=1	4.70085	1	1	1	234	26.638	4.81	84.4	94.5	85.9	112.5	104.4	118.2	88.2667	111.7	0.790212	0.0100176
Q9Y5A7	NUB1	NEDD8 ultimate buster 1 OS=Homo sapiens OX=9606 GN=NUB1 PE=1 SV=2	13.8211	6	9	6	615	70.494	5.96	85.8	89.3	89.7	111.6	113.1	110.5	88.2667	111.733	0.789976	8.5257e-05
P98160	HSPG2	Basement membrane-specific heparan sulfate proteoglycan core protein OS=Homo sapiens OX=9606 GN=HSPG2 PE=1 SV=4	0.546573	2	4	2	4391	468.532	6.51	85.6	89.9	89.3	111.2	118	106	88.2667	111.733	0.789976	0.00324634
Q96PC3	AP1S3	AP-1 complex subunit sigma-3 OS=Homo sapiens OX=9606 GN=AP1S3 PE=1 SV=1	10.3896	2	2	1	154	18.269	6.79	87.8	89.3	87.7	111.9	108.3	115.1	88.2667	111.767	0.789741	0.000318801
O75844	ZMPSTE24	CAAX prenyl protease 1 homolog OS=Homo sapiens OX=9606 GN=ZMPSTE24 PE=1 SV=2	27.1579	11	29	11	475	54.778	7.49	89.2	88.4	87.1	112.2	111.6	111.4	88.2333	111.733	0.789678	3.65621e-06
Q8N5I4	DHRSX	Dehydrogenase/reductase SDR family member on chromosome X OS=Homo sapiens OX=9606 GN=DHRSX PE=1 SV=2	5.15152	1	2	1	330	36.42	9	94.2	79.5	91	111.4	118.3	105.5	88.2333	111.733	0.789678	0.0154248
Q8WVY7	UBLCP1	Ubiquitin-like domain-containing CTD phosphatase 1 OS=Homo sapiens OX=9606 GN=UBLCP1 PE=1 SV=2	16.3522	5	9	5	318	36.781	6.46	87.4	92.3	84.9	117.5	109.8	108	88.2	111.767	0.789144	0.00291691
O43760	SYNGR2	Synaptogyrin-2 OS=Homo sapiens OX=9606 GN=SYNGR2 PE=1 SV=1	20.5357	5	6	5	224	24.794	4.94	86.1	89.9	88.6	110.8	110.8	113.7	88.2	111.767	0.789144	8.98912e-05
Q6P1X6	C8orf82	UPF0598 protein C8orf82 OS=Homo sapiens OX=9606 GN=C8orf82 PE=1 SV=2	14.3519	2	2	2	216	23.874	9.14	85.3	91.5	87.8	116.5	112	106.9	88.2	111.8	0.788909	0.00203801
O95571	ETHE1	Persulfide dioxygenase ETHE1, mitochondrial OS=Homo sapiens OX=9606 GN=ETHE1 PE=1 SV=2	31.1024	6	17	6	254	27.855	6.83	85.7	88.9	89.9	114.7	109.1	111.7	88.1667	111.833	0.788376	0.000324466
P10909	CLU	Clusterin OS=Homo sapiens OX=9606 GN=CLU PE=1 SV=1	12.2494	6	13	6	449	52.461	6.27	86.7	88.6	89.2	109.6	110.7	115.2	88.1667	111.833	0.788376	0.000225113
P11117	ACP2	Lysosomal acid phosphatase OS=Homo sapiens OX=9606 GN=ACP2 PE=1 SV=3	10.6383	4	7	4	423	48.313	6.74	83.7	91.2	89.6	109.6	112.6	113.3	88.1667	111.833	0.788376	0.000746663
O15144	ARPC2	Actin-related protein 2/3 complex subunit 2 OS=Homo sapiens OX=9606 GN=ARPC2 PE=1 SV=1	32	11	34	11	300	34.311	7.36	88.3	88.2	88	112.9	115.7	107	88.1667	111.867	0.788141	0.000763332
P17676	CEBPB	CCAAT/enhancer-binding protein beta OS=Homo sapiens OX=9606 GN=CEBPB PE=1 SV=2	12.4638	3	5	3	345	36.083	8.31	87.5	93.6	83.4	118.1	106.7	110.8	88.1667	111.867	0.788141	0.00603246
P30043	BLVRB	Flavin reductase (NADPH) OS=Homo sapiens OX=9606 GN=BLVRB PE=1 SV=3	53.3981	7	30	7	206	22.105	7.65	86.3	88.3	89.8	115	110.5	110.1	88.1333	111.867	0.787843	0.000221815
P23142	FBLN1	Fibulin-1 OS=Homo sapiens OX=9606 GN=FBLN1 PE=1 SV=4	2.56046	2	2	2	703	77.162	5.22	82.5	95.6	86.1	112	105	118.6	88.0667	111.867	0.787247	0.0126812
Q9BYX2	TBC1D2	TBC1 domain family member 2A OS=Homo sapiens OX=9606 GN=TBC1D2 PE=1 SV=3	9.59052	6	13	6	928	105.348	6.58	87.9	89.3	87	114.3	109.9	111.5	88.0667	111.9	0.787012	8.0108e-05
Q9H477	RBKS	Ribokinase OS=Homo sapiens OX=9606 GN=RBKS PE=1 SV=1	16.4596	4	8	4	322	34.121	5.05	86.1	88.7	89.4	114.9	111.2	109.6	88.0667	111.9	0.787012	0.000215209
Q9Y5X2	SNX8	Sorting nexin-8 OS=Homo sapiens OX=9606 GN=SNX8 PE=1 SV=1	7.74194	3	5	3	465	52.536	7.39	86.1	89.6	88.5	110	115.8	109.9	88.0667	111.9	0.787012	0.000417099
Q9Y608	LRRFIP2	Leucine-rich repeat flightless-interacting protein 2 OS=Homo sapiens OX=9606 GN=LRRFIP2 PE=1 SV=1	5.54785	4	4	3	721	82.121	6.95	82.8	93.3	88.1	111.1	111.1	113.7	88.0667	111.967	0.786544	0.00162355
O60830	TIMM17B	Mitochondrial import inner membrane translocase subunit Tim17-B OS=Homo sapiens OX=9606 GN=TIMM17B PE=1 SV=1	30.2326	3	4	3	172	18.261	9.03	88.2	90.3	85.6	113.9	109.9	112.2	88.0333	112	0.786012	0.000178521
Q9GZR7	DDX24	ATP-dependent RNA helicase DDX24 OS=Homo sapiens OX=9606 GN=DDX24 PE=1 SV=1	32.4796	20	35	20	859	96.271	9.06	87.7	89.2	87.1	111.5	109.9	114.6	88	112	0.785714	9.26403e-05
P83111	LACTB	Serine beta-lactamase-like protein LACTB, mitochondrial OS=Homo sapiens OX=9606 GN=LACTB PE=1 SV=2	19.5612	9	13	9	547	60.655	8.53	85	88.6	90.4	110.4	111.9	113.7	88	112	0.785714	0.000204572
O95400	CD2BP2	CD2 antigen cytoplasmic tail-binding protein 2 OS=Homo sapiens OX=9606 GN=CD2BP2 PE=1 SV=1	17.0088	4	6	4	341	37.623	4.61	88.2	88.8	87	110.8	113.4	111.8	88	112	0.785714	1.30397e-05
Q96FX7	TRMT61A	tRNA (adenine(58)-N(1))-methyltransferase catalytic subunit TRMT61A OS=Homo sapiens OX=9606 GN=TRMT61A PE=1 SV=1	6.22837	2	4	2	289	31.362	7.36	85.3	91.6	87.1	112.2	113.9	109.9	88	112	0.785714	0.000403066
Q8NE86	MCU	Calcium uniporter protein, mitochondrial OS=Homo sapiens OX=9606 GN=MCU PE=1 SV=1	35.6125	10	21	10	351	39.842	8.65	86.9	90	87	112.2	109.4	114.5	87.9667	112.033	0.785183	0.000177551
Q16798	ME3	NADP-dependent malic enzyme, mitochondrial OS=Homo sapiens OX=9606 GN=ME3 PE=2 SV=2	3.97351	2	2	2	604	67.026	7.97	88.4	92.4	83	112.1	112.9	111.2	87.9333	112.067	0.784652	0.000952506
Q8N5K1	CISD2	CDGSH iron-sulfur domain-containing protein 2 OS=Homo sapiens OX=9606 GN=CISD2 PE=1 SV=1	45.1852	7	16	7	135	15.268	9.61	88	87.7	88.1	111.6	111.3	113.4	87.9333	112.1	0.784419	3.45716e-06
O14618	CCS	Copper chaperone for superoxide dismutase OS=Homo sapiens OX=9606 GN=CCS PE=1 SV=1	10.9489	3	3	3	274	29.022	5.58	87.2	88	88.6	114.3	113.4	108.6	87.9333	112.1	0.784419	0.000183946
Q9H0L4	CSTF2T	Cleavage stimulation factor subunit 2 tau variant OS=Homo sapiens OX=9606 GN=CSTF2T PE=1 SV=1	20.9416	11	25	3	616	64.396	7.25	85.5	92.1	86.2	113.7	109.2	113.4	87.9333	112.1	0.784419	0.000689301
Q96BW9	TAMM41	Phosphatidate cytidylyltransferase, mitochondrial OS=Homo sapiens OX=9606 GN=TAMM41 PE=1 SV=2	6.63717	2	3	2	452	51.034	7.94	85.4	87.3	91	114.3	110.4	111.6	87.9	112.1	0.784121	0.00027198
P35241	RDX	Radixin OS=Homo sapiens OX=9606 GN=RDX PE=1 SV=1	55.06	35	142	22	583	68.521	6.37	87.8	86.9	88.9	113.6	112.9	109.9	87.8667	112.133	0.783591	4.47092e-05
P49662	CASP4	Caspase-4 OS=Homo sapiens OX=9606 GN=CASP4 PE=1 SV=1	15.6499	4	5	4	377	43.235	6	90.2	86.3	87.1	107.6	116.6	112.2	87.8667	112.133	0.783591	0.0010543
Q13572	ITPK1	Inositol-tetrakisphosphate 1-kinase OS=Homo sapiens OX=9606 GN=ITPK1 PE=1 SV=2	12.5604	4	5	4	414	45.592	6.16	87.8	89.8	86	116	110.6	109.8	87.8667	112.133	0.783591	0.00040842
Q9HC07	TMEM165	Transmembrane protein 165 OS=Homo sapiens OX=9606 GN=TMEM165 PE=1 SV=1	13.2716	2	3	2	324	34.883	7.02	88.1	86.8	88.7	113.4	108.7	114.4	87.8667	112.167	0.783358	0.000191757
P13693	TPT1	Translationally-controlled tumor protein OS=Homo sapiens OX=9606 GN=TPT1 PE=1 SV=1	31.3953	5	37	5	172	19.583	4.93	88.2	87.6	87.7	113.6	112.1	110.9	87.8333	112.2	0.782828	7.01781e-06
O14561	NDUFAB1	Acyl carrier protein, mitochondrial OS=Homo sapiens OX=9606 GN=NDUFAB1 PE=1 SV=3	21.1538	4	19	4	156	17.406	4.93	83.3	92.3	87.8	112.5	104.9	119.2	87.8	112.2	0.782531	0.00748984
P25445	FAS	Tumor necrosis factor receptor superfamily member 6 OS=Homo sapiens OX=9606 GN=FAS PE=1 SV=1	5.07463	2	2	2	335	37.708	7.94	88.1	88.7	86.5	108	114.5	114.1	87.7667	112.2	0.782234	0.000376111
P49427	CDC34	Ubiquitin-conjugating enzyme E2 R1 OS=Homo sapiens OX=9606 GN=CDC34 PE=1 SV=2	9.32203	2	2	2	236	26.72	4.54	85.6	90	87.6	113.2	113.3	110.2	87.7333	112.233	0.781705	0.000113768
Q9HAS0	C17orf75	Protein Njmu-R1 OS=Homo sapiens OX=9606 GN=C17orf75 PE=1 SV=2	4.79798	2	3	2	396	44.593	5.03	81.9	88.3	93	119.2	106.8	110.9	87.7333	112.3	0.781241	0.00722347
Q9H4G0	EPB41L1	Band 4.1-like protein 1 OS=Homo sapiens OX=9606 GN=EPB41L1 PE=1 SV=2	18.5017	13	19	12	881	98.442	5.62	87.2	86.8	89.1	114.2	111.4	111.3	87.7	112.3	0.780944	3.19222e-05
P04075	ALDOA	Fructose-bisphosphate aldolase A OS=Homo sapiens OX=9606 GN=ALDOA PE=1 SV=2	77.7473	26	317	20	364	39.395	8.09	88.9	86.7	87.4	114.3	112.7	110	87.6667	112.333	0.780415	6.31539e-05
P19525	EIF2AK2	Interferon-induced, double-stranded RNA-activated protein kinase OS=Homo sapiens OX=9606 GN=EIF2AK2 PE=1 SV=2	35.5717	17	49	17	551	62.056	8.4	88.1	86.5	88.4	113.4	112.9	110.7	87.6667	112.333	0.780415	1.71848e-05
Q9Y2H6	FNDC3A	Fibronectin type-III domain-containing protein 3A OS=Homo sapiens OX=9606 GN=FNDC3A PE=1 SV=4	7.84641	8	12	8	1198	131.767	6.71	85.1	90.5	87.4	113.7	108.8	114.6	87.6667	112.367	0.780184	0.000491902
Q5VW38	GPR107	Protein GPR107 OS=Homo sapiens OX=9606 GN=GPR107 PE=1 SV=1	1.83333	1	1	1	600	66.948	7.24	86.1	88.7	88	107.4	112.5	117.3	87.6	112.4	0.779359	0.00111292
Q8WVQ1	CANT1	Soluble calcium-activated nucleotidase 1 OS=Homo sapiens OX=9606 GN=CANT1 PE=1 SV=1	14.7132	4	4	4	401	44.812	6.09	84	92.8	86	111.1	116.3	109.9	87.6	112.433	0.779128	0.00168728
O75914	PAK3	Serine/threonine-protein kinase PAK 3 OS=Homo sapiens OX=9606 GN=PAK3 PE=1 SV=2	13.4168	6	14	1	559	62.271	5.45	83.9	91.4	87.4	107.4	115.5	114.4	87.5667	112.433	0.778832	0.00173059
Q96HP4	OXNAD1	Oxidoreductase NAD-binding domain-containing protein 1 OS=Homo sapiens OX=9606 GN=OXNAD1 PE=1 SV=1	14.7436	4	7	4	312	34.832	8.37	86.1	89.7	86.9	121.4	106.2	109.7	87.5667	112.433	0.778832	0.00623596
O43493	TGOLN2	Trans-Golgi network integral membrane protein 2 OS=Homo sapiens OX=9606 GN=TGOLN2 PE=1 SV=3	12.5261	5	6	5	479	50.988	5.73	86.2	94.7	81.6	113.4	110.1	114	87.5	112.5	0.777778	0.00341617
Q16401	PSMD5	26S proteasome non-ATPase regulatory subunit 5 OS=Homo sapiens OX=9606 GN=PSMD5 PE=1 SV=3	58.1349	22	44	22	504	56.16	5.48	87.9	86.1	88.4	113	113.8	110.7	87.4667	112.5	0.777481	2.74943e-05
Q9NX76	CMTM6	CKLF-like MARVEL transmembrane domain-containing protein 6 OS=Homo sapiens OX=9606 GN=CMTM6 PE=1 SV=1	9.28962	2	3	2	183	20.406	5.29	88.7	87.1	86.5	117.3	112	108.4	87.4333	112.567	0.776725	0.000706718
P10619	CTSA	Lysosomal protective protein OS=Homo sapiens OX=9606 GN=CTSA PE=1 SV=2	8.33333	3	10	3	480	54.431	6.61	85.6	89.2	87.4	114	112.7	111.1	87.4	112.6	0.776199	4.64437e-05
P04899	GNAI2	Guanine nucleotide-binding protein G(i) subunit alpha-2 OS=Homo sapiens OX=9606 GN=GNAI2 PE=1 SV=3	51.2676	14	48	7	355	40.425	5.54	87.1	90.4	84.7	112.5	112.7	112.6	87.4	112.6	0.776199	0.000108037
P82673	MRPS35	28S ribosomal protein S35, mitochondrial OS=Homo sapiens OX=9606 GN=MRPS35 PE=1 SV=1	29.4118	6	8	6	323	36.821	8.24	88.5	86	87.7	112.8	108.5	116.5	87.4	112.6	0.776199	0.000485193
Q9NY33	DPP3	Dipeptidyl peptidase 3 OS=Homo sapiens OX=9606 GN=DPP3 PE=1 SV=2	29.0366	16	32	16	737	82.538	5.1	87.2	88.5	86.5	113.8	113	111.1	87.4	112.633	0.775969	1.41962e-05
P78318	IGBP1	Immunoglobulin-binding protein 1 OS=Homo sapiens OX=9606 GN=IGBP1 PE=1 SV=1	31.2684	9	14	9	339	39.198	5.38	86.1	86.8	89.3	113.8	112.2	111.9	87.4	112.633	0.775969	2.43406e-05
Q96K17	BTF3L4	Transcription factor BTF3 homolog 4 OS=Homo sapiens OX=9606 GN=BTF3L4 PE=1 SV=1	27.8481	5	14	3	158	17.26	6.35	89	85.6	87.5	112.5	114.7	110.8	87.3667	112.667	0.775444	7.19369e-05
P61158	ACTR3	Actin-related protein 3 OS=Homo sapiens OX=9606 GN=ACTR3 PE=1 SV=3	53.3493	18	63	18	418	47.341	5.88	87.6	86.8	87.5	113.8	113.2	111.2	87.3	112.733	0.774394	6.60589e-06
O94766	B3GAT3	Galactosylgalactosylxylosylprotein 3-beta-glucuronosyltransferase 3 OS=Homo sapiens OX=9606 GN=B3GAT3 PE=1 SV=2	12.8358	4	4	4	335	37.099	8.27	82.6	89.9	89.4	109.3	114.2	114.7	87.3	112.733	0.774394	0.000953551
Q99519	NEU1	Sialidase-1 OS=Homo sapiens OX=9606 GN=NEU1 PE=1 SV=1	2.40964	1	1	1	415	45.439	5.88	87.1	89.4	85.3	115.9	110.2	112.1	87.2667	112.733	0.774098	0.000242875
P49006	MARCKSL1	MARCKS-related protein OS=Homo sapiens OX=9606 GN=MARCKSL1 PE=1 SV=2	17.9487	3	9	3	195	19.517	4.67	88.1	86.7	87	112.8	113.6	111.9	87.2667	112.767	0.773869	2.51881e-06
P20073	ANXA7	Annexin A7 OS=Homo sapiens OX=9606 GN=ANXA7 PE=1 SV=3	28.2787	12	37	12	488	52.706	5.68	86.8	87.2	87.7	111.2	112.3	114.8	87.2333	112.767	0.773574	2.01544e-05
Q6ZSJ8	C1orf122	Uncharacterized protein C1orf122 OS=Homo sapiens OX=9606 GN=C1orf122 PE=4 SV=2	12.7273	1	1	1	110	11.464	6.73	91.8	86.2	83.7	111.1	104.7	122.5	87.2333	112.767	0.773574	0.0111937
O15305	PMM2	Phosphomannomutase 2 OS=Homo sapiens OX=9606 GN=PMM2 PE=1 SV=1	34.5528	8	20	8	246	28.064	6.77	87.6	84.7	89.1	115.4	113.5	109.6	87.1333	112.833	0.77223	0.000275897
O94903	PLPBP	Pyridoxal phosphate homeostasis protein OS=Homo sapiens OX=9606 GN=PLPBP PE=1 SV=1	16.7273	4	10	4	275	30.325	7.5	83.1	90.6	87.7	117.4	109.8	111.3	87.1333	112.833	0.77223	0.00128723
Q9Y3Z3	SAMHD1	Deoxynucleoside triphosphate triphosphohydrolase SAMHD1 OS=Homo sapiens OX=9606 GN=SAMHD1 PE=1 SV=2	32.2684	16	26	16	626	72.155	7.14	83.7	88.1	89.5	115.4	110.5	112.8	87.1	112.9	0.771479	0.000329398
Q6P4Q7	CNNM4	Metal transporter CNNM4 OS=Homo sapiens OX=9606 GN=CNNM4 PE=1 SV=3	3.48387	2	2	2	775	86.552	6.07	84.4	94.7	82.2	114.7	106.2	117.8	87.1	112.9	0.771479	0.00761074
Q562E7	WDR81	WD repeat-containing protein 81 OS=Homo sapiens OX=9606 GN=WDR81 PE=1 SV=2	1.49408	2	2	2	1941	211.564	5.58	87.4	85.9	88	102.8	126.1	109.8	87.1	112.9	0.771479	0.0204279
O75781	PALM	Paralemmin-1 OS=Homo sapiens OX=9606 GN=PALM PE=1 SV=2	4.90956	1	1	1	387	42.05	5	84.9	84.9	91.5	106.7	115.3	116.7	87.1	112.9	0.771479	0.00251269
Q9UJ83	HACL1	2-hydroxyacyl-CoA lyase 1 OS=Homo sapiens OX=9606 GN=HACL1 PE=1 SV=2	17.301	7	13	7	578	63.687	7.36	85.8	89.1	86.4	112.9	111.1	114.7	87.1	112.9	0.771479	5.90357e-05
Q9HBH0	RHOF	Rho-related GTP-binding protein RhoF OS=Homo sapiens OX=9606 GN=RHOF PE=1 SV=1	57.8199	10	13	10	211	23.61	8.65	86	89.4	85.9	114	112.3	112.5	87.1	112.933	0.771251	3.4413e-05
Q5MNZ6	WDR45B	WD repeat domain phosphoinositide-interacting protein 3 OS=Homo sapiens OX=9606 GN=WDR45B PE=2 SV=2	8.13953	2	2	2	344	38.097	7.59	82.5	88.6	90.1	109.8	114.2	114.7	87.0667	112.9	0.771184	0.000764066
Q86VP1	TAX1BP1	Tax1-binding protein 1 OS=Homo sapiens OX=9606 GN=TAX1BP1 PE=1 SV=2	8.36502	7	9	7	789	90.82	5.43	86.9	89.1	85.2	114.7	111.8	112.3	87.0667	112.933	0.770956	5.65626e-05
Q96IU4	ABHD14B	Protein ABHD14B OS=Homo sapiens OX=9606 GN=ABHD14B PE=1 SV=1	32.8571	5	14	5	210	22.332	6.4	87	87	87.2	116.9	112.6	109.4	87.0667	112.967	0.770729	0.000284271
Q5JTJ3	COA6	Cytochrome c oxidase assembly factor 6 homolog OS=Homo sapiens OX=9606 GN=COA6 PE=1 SV=1	33.6	4	12	4	125	14.107	8.25	87.4	85.5	88.2	115.5	110.1	113.3	87.0333	112.967	0.770434	0.000123568
Q6UXD5	SEZ6L2	Seizure 6-like protein 2 OS=Homo sapiens OX=9606 GN=SEZ6L2 PE=1 SV=2	2.63736	2	2	2	910	97.498	4.89	86.3	89.7	85.1	108.1	117.3	113.5	87.0333	112.967	0.770434	0.000989621
Q93062	RBPMS	RNA-binding protein with multiple splicing OS=Homo sapiens OX=9606 GN=RBPMS PE=1 SV=1	8.67347	2	2	2	196	21.788	8.07	86.6	89.8	84.7	110.2	110.7	118	87.0333	112.967	0.770434	0.000896498
O15145	ARPC3	Actin-related protein 2/3 complex subunit 3 OS=Homo sapiens OX=9606 GN=ARPC3 PE=1 SV=3	25.2809	5	14	5	178	20.533	8.59	87.8	86.4	86.7	112.3	115.8	111	86.9667	113.033	0.76939	6.35497e-05
Q9UHA4	LAMTOR3	Ragulator complex protein LAMTOR3 OS=Homo sapiens OX=9606 GN=LAMTOR3 PE=1 SV=1	8.06452	1	1	1	124	13.614	7.34	89.4	81.5	90	117.6	119.9	101.6	86.9667	113.033	0.76939	0.0149774
Q9NWU1	OXSM	3-oxoacyl-[acyl-carrier-protein] synthase, mitochondrial OS=Homo sapiens OX=9606 GN=OXSM PE=1 SV=1	3.7037	1	2	1	459	48.812	7.66	83.6	95.5	81.8	117.7	106	115.5	86.9667	113.067	0.769163	0.00958563
O95292	VAPB	Vesicle-associated membrane protein-associated protein B/C OS=Homo sapiens OX=9606 GN=VAPB PE=1 SV=3	52.6749	11	33	10	243	27.211	7.3	86.6	85.4	88.7	113.4	111.3	114.6	86.9	113.1	0.768347	4.3268e-05
O95573	ACSL3	Long-chain-fatty-acid--CoA ligase 3 OS=Homo sapiens OX=9606 GN=ACSL3 PE=1 SV=3	34.1667	18	51	17	720	80.368	8.38	86.3	87.8	86.6	113.2	111.6	114.5	86.9	113.1	0.768347	1.05284e-05
Q96BH1	RNF25	E3 ubiquitin-protein ligase RNF25 OS=Homo sapiens OX=9606 GN=RNF25 PE=1 SV=1	3.05011	1	1	1	459	51.187	6.54	75.9	85.1	99.7	120.9	108.9	109.5	86.9	113.1	0.768347	0.0300946
Q9Y4K0	LOXL2	Lysyl oxidase homolog 2 OS=Homo sapiens OX=9606 GN=LOXL2 PE=1 SV=1	3.22997	3	3	3	774	86.668	6.38	83.1	89.3	88.2	109.7	113.8	115.8	86.8667	113.1	0.768052	0.000560303
Q9BRA2	TXNDC17	Thioredoxin domain-containing protein 17 OS=Homo sapiens OX=9606 GN=TXNDC17 PE=1 SV=1	51.2195	5	22	5	123	13.932	5.52	88.9	84.7	86.8	116.7	112.9	110	86.8	113.2	0.766784	0.000322002
A0A1B0GVG4	CCDC194	Coiled-coil domain-containing protein 194 OS=Homo sapiens OX=9606 GN=CCDC194 PE=3 SV=1	2.99145	1	1	1	234	24.939	9.95	76.9	98.8	84.7	113.7	119.1	106.8	86.8	113.2	0.766784	0.0227325
Q9BT22	ALG1	Chitobiosyldiphosphodolichol beta-mannosyltransferase OS=Homo sapiens OX=9606 GN=ALG1 PE=1 SV=2	22.1983	8	17	8	464	52.484	7.23	86	88.6	85.7	111.9	112.4	115.3	86.7667	113.2	0.76649	4.68643e-05
Q9UBV8	PEF1	Peflin OS=Homo sapiens OX=9606 GN=PEF1 PE=1 SV=1	11.9718	3	9	3	284	30.361	6.54	84	90.5	85.8	115.2	110.8	113.7	86.7667	113.233	0.766264	0.000341683
Q6UW68	TMEM205	Transmembrane protein 205 OS=Homo sapiens OX=9606 GN=TMEM205 PE=1 SV=1	22.2222	3	6	3	189	21.184	8.62	85	86.3	89	110.4	111.7	117.7	86.7667	113.267	0.766039	0.000475483
P05534	HLA-A	HLA class I histocompatibility antigen, A-24 alpha chain OS=Homo sapiens OX=9606 GN=HLA-A PE=1 SV=2	30.9589	8	35	1	365	40.663	6.34	87.6	85.9	86.7	112.6	116.4	110.9	86.7333	113.3	0.765519	9.75408e-05
P08758	ANXA5	Annexin A5 OS=Homo sapiens OX=9606 GN=ANXA5 PE=1 SV=2	77.8125	22	135	21	320	35.914	5.05	86.6	86.1	87.4	111.2	115	113.6	86.7	113.267	0.76545	2.24616e-05
P05121	SERPINE1	Plasminogen activator inhibitor 1 OS=Homo sapiens OX=9606 GN=SERPINE1 PE=1 SV=1	2.48756	1	1	1	402	45.031	7.2	91	89.3	79.8	113.1	116.8	109.9	86.7	113.267	0.76545	0.00270412
Q9H488	POFUT1	GDP-fucose protein O-fucosyltransferase 1 OS=Homo sapiens OX=9606 GN=POFUT1 PE=1 SV=1	30.4124	8	20	8	388	43.927	8.53	85.5	88.3	86.3	113.6	112.1	114.2	86.7	113.3	0.765225	1.39229e-05
O15533	TAPBP	Tapasin OS=Homo sapiens OX=9606 GN=TAPBP PE=1 SV=1	9.59821	4	6	4	448	47.596	7.15	85	87.6	87.4	110.9	114.1	114.9	86.6667	113.3	0.764931	5.60902e-05
Q9H9B1	EHMT1	Histone-lysine N-methyltransferase EHMT1 OS=Homo sapiens OX=9606 GN=EHMT1 PE=1 SV=4	1.23267	1	1	1	1298	141.377	5.76	85	90.6	84.4	111.4	109.5	119.1	86.6667	113.333	0.764706	0.00165823
Q8TCT8	SPPL2A	Signal peptide peptidase-like 2A OS=Homo sapiens OX=9606 GN=SPPL2A PE=1 SV=2	2.69231	2	3	2	520	58.104	8.32	87.6	84.1	88.2	112.7	111.7	115.6	86.6333	113.333	0.764412	0.000103489
Q16719	KYNU	Kynureninase OS=Homo sapiens OX=9606 GN=KYNU PE=1 SV=1	40.2151	18	76	18	465	52.318	7.03	89.5	82.6	87.8	114.6	117.1	108.4	86.6333	113.367	0.764187	0.00128555
P49589	CARS	Cysteine--tRNA ligase, cytoplasmic OS=Homo sapiens OX=9606 GN=CARS PE=1 SV=3	37.4332	23	45	23	748	85.419	6.76	85.5	85.6	88.7	113.9	114.1	112.3	86.6	113.433	0.763444	2.32838e-05
Q96BI1	SLC22A18	Solute carrier family 22 member 18 OS=Homo sapiens OX=9606 GN=SLC22A18 PE=1 SV=3	8.96226	4	5	4	424	44.816	9.57	89.1	83.6	86.9	114.3	113.7	112.3	86.5333	113.433	0.762856	9.42027e-05
Q8N9Q2	SREK1IP1	Protein SREK1IP1 OS=Homo sapiens OX=9606 GN=SREK1IP1 PE=1 SV=1	4.51613	1	1	1	155	18.166	9.85	86.8	88.8	84	119.9	110.6	109.9	86.5333	113.467	0.762632	0.00155218
P58557	YBEY	Endoribonuclease YbeY OS=Homo sapiens OX=9606 GN=YBEY PE=1 SV=2	13.7725	2	3	2	167	19.286	7.55	82.5	90.2	86.9	117.1	112.4	110.9	86.5333	113.467	0.762632	0.000756689
P48201	ATP5MC3	ATP synthase F(0) complex subunit C3, mitochondrial OS=Homo sapiens OX=9606 GN=ATP5MC3 PE=2 SV=1	4.92958	1	4	1	142	14.684	9.45	87.8	83.6	88.2	112.6	111.8	116	86.5333	113.467	0.762632	0.000160886
O94992	HEXIM1	Protein HEXIM1 OS=Homo sapiens OX=9606 GN=HEXIM1 PE=1 SV=1	23.9554	7	14	7	359	40.598	4.89	86.3	87.6	85.6	114.4	113.4	112.6	86.5	113.467	0.762338	4.25956e-06
P09110	ACAA1	3-ketoacyl-CoA thiolase, peroxisomal OS=Homo sapiens OX=9606 GN=ACAA1 PE=1 SV=2	25.2358	7	13	7	424	44.264	8.44	86.7	87.9	84.9	113.4	113.4	113.8	86.5	113.533	0.761891	6.74821e-06
P02787	TF	Serotransferrin OS=Homo sapiens OX=9606 GN=TF PE=1 SV=3	3.15186	2	4	2	698	77.014	7.12	84.2	89.9	85.1	109.9	109.4	121.4	86.4	113.567	0.760787	0.00321116
Q13795	ARFRP1	ADP-ribosylation factor-related protein 1 OS=Homo sapiens OX=9606 GN=ARFRP1 PE=1 SV=1	27.8607	5	5	5	201	22.599	7.56	84.8	86.8	87.6	111.4	114.9	114.4	86.4	113.567	0.760787	3.85956e-05
Q9GZP4	PITHD1	PITH domain-containing protein 1 OS=Homo sapiens OX=9606 GN=PITHD1 PE=1 SV=1	19.4313	3	4	3	211	24.163	5.74	93.2	83.5	82.4	116.5	114.5	109.9	86.3667	113.633	0.760047	0.00230692
Q68EM7	ARHGAP17	Rho GTPase-activating protein 17 OS=Homo sapiens OX=9606 GN=ARHGAP17 PE=1 SV=1	12.3723	9	17	9	881	95.377	7.62	86.4	86.6	86	114.6	112	114.3	86.3333	113.633	0.759754	5.34352e-06
Q99653	CHP1	Calcineurin B homologous protein 1 OS=Homo sapiens OX=9606 GN=CHP1 PE=1 SV=3	35.3846	5	10	5	195	22.442	5.1	84.9	87.2	86.9	110.8	113.4	116.7	86.3333	113.633	0.759754	0.00012367
P21580	TNFAIP3	Tumor necrosis factor alpha-induced protein 3 OS=Homo sapiens OX=9606 GN=TNFAIP3 PE=1 SV=1	2.27848	2	2	2	790	89.556	8.22	85.4	85.6	88	114.1	110.9	116	86.3333	113.667	0.759531	8.88439e-05
P12236	SLC25A6	ADP/ATP translocase 3 OS=Homo sapiens OX=9606 GN=SLC25A6 PE=1 SV=4	49.3289	17	88	3	298	32.845	9.74	86.5	87	85.5	113.1	112.9	115.1	86.3333	113.7	0.759308	5.02928e-06
P56945	BCAR1	Breast cancer anti-estrogen resistance protein 1 OS=Homo sapiens OX=9606 GN=BCAR1 PE=1 SV=2	6.32184	4	4	4	870	93.314	5.67	85.3	87.7	86	115.6	114.9	110.6	86.3333	113.7	0.759308	9.07635e-05
Q10713	PMPCA	Mitochondrial-processing peptidase subunit alpha OS=Homo sapiens OX=9606 GN=PMPCA PE=1 SV=2	20.7619	10	18	10	525	58.216	6.92	84.9	86.8	87.2	111.8	112.6	116.7	86.3	113.7	0.759015	8.18057e-05
Q92882	OSTF1	Osteoclast-stimulating factor 1 OS=Homo sapiens OX=9606 GN=OSTF1 PE=1 SV=2	27.5701	4	9	4	214	23.772	5.68	88.2	84.7	86	115	115.4	110.7	86.3	113.7	0.759015	0.000113054
Q9BTU6	PI4K2A	Phosphatidylinositol 4-kinase type 2-alpha OS=Homo sapiens OX=9606 GN=PI4K2A PE=1 SV=1	9.81211	5	8	5	479	53.989	8.29	85.2	88.1	85.6	112.7	115.2	113.2	86.3	113.7	0.759015	2.0803e-05
P12259	F5	Coagulation factor V OS=Homo sapiens OX=9606 GN=F5 PE=1 SV=4	2.33813	5	6	5	2224	251.546	6.05	86.6	89.7	82.6	111.1	111.1	119	86.3	113.733	0.758792	0.00119796
Q02388	COL7A1	Collagen alpha-1(VII) chain OS=Homo sapiens OX=9606 GN=COL7A1 PE=1 SV=2	5.16304	10	11	10	2944	295.041	6.27	83.8	89.5	85.5	112.5	114.1	114.5	86.2667	113.7	0.758722	0.000107282
P78536	ADAM17	Disintegrin and metalloproteinase domain-containing protein 17 OS=Homo sapiens OX=9606 GN=ADAM17 PE=1 SV=1	4.36893	3	3	3	824	92.961	5.76	84	86.6	88.2	114.1	106.7	120.4	86.2667	113.733	0.758499	0.00268777
Q9Y4Y9	LSM5	U6 snRNA-associated Sm-like protein LSm5 OS=Homo sapiens OX=9606 GN=LSM5 PE=1 SV=3	20.8791	1	5	1	91	9.931	4.54	85.8	87.7	85.2	121.3	107	113.1	86.2333	113.8	0.757762	0.00281436
Q9H444	CHMP4B	Charged multivesicular body protein 4b OS=Homo sapiens OX=9606 GN=CHMP4B PE=1 SV=1	37.0536	9	24	9	224	24.935	4.82	85.3	87.9	85.4	114.7	117.2	109.4	86.2	113.767	0.757691	0.00035642
P14406	COX7A2	Cytochrome c oxidase subunit 7A2, mitochondrial OS=Homo sapiens OX=9606 GN=COX7A2 PE=1 SV=1	27.7108	2	9	2	83	9.39	9.76	82.7	88.4	87.5	107.6	116.4	117.3	86.2	113.767	0.757691	0.00150525
Q5BJH7	YIF1B	Protein YIF1B OS=Homo sapiens OX=9606 GN=YIF1B PE=1 SV=1	12.1019	2	4	2	314	34.413	9.16	84.9	86.4	87.3	118.4	110.4	112.5	86.2	113.767	0.757691	0.000381474
Q9NRN9	METTL5	Methyltransferase-like protein 5 OS=Homo sapiens OX=9606 GN=METTL5 PE=1 SV=1	10.5263	2	5	2	209	23.704	6.68	85.3	87.7	85.6	114.3	115.3	111.8	86.2	113.8	0.757469	2.78598e-05
P47736	RAP1GAP	Rap1 GTPase-activating protein 1 OS=Homo sapiens OX=9606 GN=RAP1GAP PE=1 SV=2	1.80995	1	1	1	663	73.315	5.82	85.2	86.7	86.7	114.3	109.3	117.8	86.2	113.8	0.757469	0.00039272
Q9H497	TOR3A	Torsin-3A OS=Homo sapiens OX=9606 GN=TOR3A PE=1 SV=1	1.76322	1	1	1	397	46.169	6.01	87.1	94.3	77.2	115.3	114	112.1	86.2	113.8	0.757469	0.00542436
Q8IYB8	SUPV3L1	ATP-dependent RNA helicase SUPV3L1, mitochondrial OS=Homo sapiens OX=9606 GN=SUPV3L1 PE=1 SV=1	16.0305	10	16	10	786	87.935	7.99	85.2	86.2	87.1	115	112.2	114.2	86.1667	113.8	0.757176	1.00883e-05
Q6P587	FAHD1	Acylpyruvase FAHD1, mitochondrial OS=Homo sapiens OX=9606 GN=FAHD1 PE=1 SV=2	37.0536	6	14	6	224	24.827	7.39	85.4	85.5	87.6	112.5	113.6	115.5	86.1667	113.867	0.756733	1.65705e-05
Q13190	STX5	Syntaxin-5 OS=Homo sapiens OX=9606 GN=STX5 PE=1 SV=2	32.9577	10	15	10	355	39.648	9.16	84.4	90.3	83.7	114.4	115	112.3	86.1333	113.9	0.756219	0.000246658
Q8WZA9	IRGQ	Immunity-related GTPase family Q protein OS=Homo sapiens OX=9606 GN=IRGQ PE=1 SV=1	5.13644	3	3	3	623	62.678	4.88	85.8	87.2	85.3	115.9	113	112.8	86.1	113.9	0.755926	1.748e-05
P48651	PTDSS1	Phosphatidylserine synthase 1 OS=Homo sapiens OX=9606 GN=PTDSS1 PE=1 SV=1	1.69133	1	1	1	473	55.491	8.43	85.4	90.5	82.3	112.1	114.8	114.9	86.0667	113.933	0.755413	0.000404553
Q8TF21	ANKRD24	Ankyrin repeat domain-containing protein 24 OS=Homo sapiens OX=9606 GN=ANKRD24 PE=2 SV=2	0.61082	1	1	1	1146	124.111	5.01	78.6	95.8	83.8	123.1	111.1	107.6	86.0667	113.933	0.755413	0.0158165
P51648	ALDH3A2	Fatty aldehyde dehydrogenase OS=Homo sapiens OX=9606 GN=ALDH3A2 PE=1 SV=1	27.0103	12	46	12	485	54.813	7.88	86.1	85.5	86.6	112.6	113.6	115.7	86.0667	113.967	0.755192	8.59809e-06
Q8NDC0	MAPK1IP1L	MAPK-interacting and spindle-stabilizing protein-like OS=Homo sapiens OX=9606 GN=MAPK1IP1L PE=1 SV=4	6.93878	1	4	1	245	24.254	5.62	85.9	87.4	84.8	116.3	108.3	117.2	86.0333	113.933	0.75512	0.000676652
Q92887	ABCC2	Canalicular multispecific organic anion transporter 1 OS=Homo sapiens OX=9606 GN=ABCC2 PE=1 SV=3	4.40129	6	7	6	1545	174.096	8.32	85.7	83.7	88.7	115.4	114.3	112.2	86.0333	113.967	0.754899	8.60252e-05
P00403	MT-CO2	Cytochrome c oxidase subunit 2 OS=Homo sapiens OX=9606 GN=MT-CO2 PE=1 SV=1	30.837	6	29	6	227	25.548	4.82	87.8	84.6	85.6	115	109.3	117.6	86	113.967	0.754607	0.000440862
Q16762	TST	Thiosulfate sulfurtransferase OS=Homo sapiens OX=9606 GN=TST PE=1 SV=4	34.6801	8	19	7	297	33.408	7.25	85.4	86.7	85.9	115	109.1	117.8	86	113.967	0.754607	0.000418381
Q8NBQ5	HSD17B11	Estradiol 17-beta-dehydrogenase 11 OS=Homo sapiens OX=9606 GN=HSD17B11 PE=1 SV=3	28	8	12	8	300	32.915	9.07	85.8	86	86.1	112.4	114.9	114.8	85.9667	114.033	0.753873	4.38764e-06
Q12974	PTP4A2	Protein tyrosine phosphatase type IVA 2 OS=Homo sapiens OX=9606 GN=PTP4A2 PE=1 SV=1	34.1317	6	9	3	167	19.115	8.37	88.4	83.2	86.2	112.1	116.6	113.6	85.9333	114.1	0.753141	0.000149062
P16083	NQO2	Ribosyldihydronicotinamide dehydrogenase [quinone] OS=Homo sapiens OX=9606 GN=NQO2 PE=1 SV=5	26.8398	6	13	6	231	25.902	6.29	85	84.7	88	115.4	115	111.9	85.9	114.1	0.752848	5.06595e-05
O14653	GOSR2	Golgi SNAP receptor complex member 2 OS=Homo sapiens OX=9606 GN=GOSR2 PE=1 SV=2	25	4	4	4	212	24.76	8.06	82.4	92.4	82.9	114.4	113.3	114.7	85.9	114.133	0.752629	0.00100222
O95391	SLU7	Pre-mRNA-splicing factor SLU7 OS=Homo sapiens OX=9606 GN=SLU7 PE=1 SV=2	6.99659	4	5	4	586	68.344	7.14	83.8	87.9	85.9	114.8	115.1	112.5	85.8667	114.133	0.752336	3.97958e-05
Q7Z434	MAVS	Mitochondrial antiviral-signaling protein OS=Homo sapiens OX=9606 GN=MAVS PE=1 SV=2	16.1111	6	13	6	540	56.493	5.52	84.7	86.2	86.6	113.3	113.4	115.7	85.8333	114.133	0.752044	8.35629e-06
O43805	SSNA1	Sjoegren syndrome nuclear autoantigen 1 OS=Homo sapiens OX=9606 GN=SSNA1 PE=1 SV=2	30.2521	3	5	3	119	13.588	5.38	86.8	85.5	85.2	114.1	118.7	109.6	85.8333	114.133	0.752044	0.000450074
P17275	JUNB	Transcription factor jun-B OS=Homo sapiens OX=9606 GN=JUNB PE=1 SV=1	14.121	3	4	2	347	35.857	9.22	83.5	82.5	91.5	116	110.8	115.6	85.8333	114.133	0.752044	0.00101769
Q14689	DIP2A	Disco-interacting protein 2 homolog A OS=Homo sapiens OX=9606 GN=DIP2A PE=1 SV=2	0.827498	1	1	1	1571	170.261	8.03	75.6	92.8	89.1	105.6	122.5	114.4	85.8333	114.167	0.751825	0.016647
P61421	ATP6V0D1	V-type proton ATPase subunit d 1 OS=Homo sapiens OX=9606 GN=ATP6V0D1 PE=1 SV=1	47.0085	14	29	14	351	40.303	5	85.6	87.1	84.7	113.3	115	114.4	85.8	114.233	0.751094	4.96654e-06
Q9BUH6	PAXX	Protein PAXX OS=Homo sapiens OX=9606 GN=PAXX PE=1 SV=2	23.5294	4	4	4	204	21.626	5.48	84.8	83.6	88.9	115.1	113.9	113.7	85.7667	114.233	0.750802	6.83207e-05
Q13325	IFIT5	Interferon-induced protein with tetratricopeptide repeats 5 OS=Homo sapiens OX=9606 GN=IFIT5 PE=1 SV=1	23.444	9	18	8	482	55.812	7.4	87.5	84.5	85.3	118	111.9	112.9	85.7667	114.267	0.750583	0.000167784
Q12929	EPS8	Epidermal growth factor receptor kinase substrate 8 OS=Homo sapiens OX=9606 GN=EPS8 PE=1 SV=1	6.44769	3	4	3	822	91.824	7.5	82.5	87.9	86.8	108.6	102.1	132	85.7333	114.233	0.750511	0.0366257
Q9NQ88	TIGAR	Fructose-2,6-bisphosphatase TIGAR OS=Homo sapiens OX=9606 GN=TIGAR PE=1 SV=1	25.9259	4	11	4	270	30.043	7.69	85.8	85.1	86.3	116.9	111.6	114.4	85.7333	114.3	0.750073	5.36362e-05
P40306	PSMB10	Proteasome subunit beta type-10 OS=Homo sapiens OX=9606 GN=PSMB10 PE=1 SV=1	13.5531	3	4	3	273	28.918	7.81	79.8	87.2	90	117	114.5	111.5	85.6667	114.333	0.749271	0.0011244
Q9H1C4	UNC93B1	Protein unc-93 homolog B1 OS=Homo sapiens OX=9606 GN=UNC93B1 PE=1 SV=2	1.34003	1	1	1	597	66.588	6.96	84.2	87.9	84.9	124.2	107.8	111	85.6667	114.333	0.749271	0.00508709
Q53S33	BOLA3	BolA-like protein 3 OS=Homo sapiens OX=9606 GN=BOLA3 PE=1 SV=1	14.0187	1	2	1	107	12.106	9.64	87.8	81	88.1	112.7	115.7	114.7	85.6333	114.367	0.748761	0.000317248
Q5JS37	NHLRC3	NHL repeat-containing protein 3 OS=Homo sapiens OX=9606 GN=NHLRC3 PE=2 SV=1	3.45821	1	1	1	347	38.258	6.43	72.4	93.7	90.7	114	114.2	115	85.6	114.4	0.748252	0.0124278
P17900	GM2A	Ganglioside GM2 activator OS=Homo sapiens OX=9606 GN=GM2A PE=1 SV=4	12.9534	3	4	3	193	20.825	5.31	85.2	85.8	85.6	112.4	115.6	115.4	85.5333	114.467	0.747234	1.03108e-05
Q5VWZ2	LYPLAL1	Lysophospholipase-like protein 1 OS=Homo sapiens OX=9606 GN=LYPLAL1 PE=1 SV=3	2.95359	1	1	1	237	26.299	7.84	83.7	92.5	80.4	110	128.7	104.7	85.5333	114.467	0.747234	0.0235719
Q6NXT1	ANKRD54	Ankyrin repeat domain-containing protein 54 OS=Homo sapiens OX=9606 GN=ANKRD54 PE=1 SV=2	5.66667	2	2	2	300	32.485	6.28	85.5	82.2	88.8	110.6	115.1	117.7	85.5	114.467	0.746942	0.000503897
Q9UL15	BAG5	BAG family molecular chaperone regulator 5 OS=Homo sapiens OX=9606 GN=BAG5 PE=1 SV=1	25.7271	8	15	8	447	51.168	6.05	84.3	85	87.2	118.4	111.7	113.4	85.5	114.5	0.746725	0.000188746
P23458	JAK1	Tyrosine-protein kinase JAK1 OS=Homo sapiens OX=9606 GN=JAK1 PE=1 SV=2	5.19931	5	6	5	1154	133.191	7.55	83.2	88.5	84.8	113.7	115.2	114.6	85.5	114.5	0.746725	5.84875e-05
Q9NQC3	RTN4	Reticulon-4 OS=Homo sapiens OX=9606 GN=RTN4 PE=1 SV=2	14.3456	10	77	10	1192	129.851	4.5	84.9	84.9	86.7	112.3	113.9	117.4	85.5	114.533	0.746508	5.71174e-05
O15460	P4HA2	Prolyl 4-hydroxylase subunit alpha-2 OS=Homo sapiens OX=9606 GN=P4HA2 PE=1 SV=1	16.2617	8	12	8	535	60.864	5.71	85.5	87.4	83.6	113.9	106.2	123.5	85.5	114.533	0.746508	0.00478049
Q53G44	IFI44L	Interferon-induced protein 44-like OS=Homo sapiens OX=9606 GN=IFI44L PE=2 SV=3	9.95575	3	7	3	452	51.289	6.79	83.3	85.8	87.4	113.6	115.1	114.9	85.5	114.533	0.746508	2.25411e-05
Q9Y2T3	GDA	Guanine deaminase OS=Homo sapiens OX=9606 GN=GDA PE=1 SV=1	53.7445	20	64	20	454	50.971	5.68	86.5	84.5	85.4	117.7	115.8	110.1	85.4667	114.533	0.746217	0.000247858
Q8WXA3	RUFY2	RUN and FYVE domain-containing protein 2 OS=Homo sapiens OX=9606 GN=RUFY2 PE=1 SV=3	4.29043	3	3	2	606	69.966	5.83	87.7	86	82.7	115	116.1	112.5	85.4667	114.533	0.746217	8.86097e-05
P07355	ANXA2	Annexin A2 OS=Homo sapiens OX=9606 GN=ANXA2 PE=1 SV=2	73.7463	27	259	27	339	38.58	7.75	84.7	86.5	85.1	113.7	114	116.1	85.4333	114.6	0.745492	6.20117e-06
Q9H0X4	FAM234A	Protein FAM234A OS=Homo sapiens OX=9606 GN=FAM234A PE=1 SV=1	3.98551	2	3	2	552	59.622	6.28	80.9	88.9	86.4	115.7	112.6	115.5	85.4	114.6	0.745201	0.000340337
Q02040	AKAP17A	A-kinase anchor protein 17A OS=Homo sapiens OX=9606 GN=AKAP17A PE=1 SV=2	4.46043	3	4	3	695	80.686	9.73	85.7	83.1	87.4	116	111.4	116.4	85.4	114.6	0.745201	0.000136774
P50452	SERPINB8	Serpin B8 OS=Homo sapiens OX=9606 GN=SERPINB8 PE=1 SV=2	22.4599	7	11	6	374	42.739	5.57	83.3	88.1	84.6	119.1	113.1	111.7	85.3333	114.633	0.744402	0.000400034
Q15714	TSC22D1	TSC22 domain family protein 1 OS=Homo sapiens OX=9606 GN=TSC22D1 PE=1 SV=3	7.54893	5	9	3	1073	109.61	5.64	88.4	83.3	84.3	119.7	112.8	111.5	85.3333	114.667	0.744186	0.000601111
P02768	ALB	Serum albumin OS=Homo sapiens OX=9606 GN=ALB PE=1 SV=2	10.0164	7	42	7	609	69.321	6.28	79.7	91.1	85.1	107.6	113.8	122.7	85.3	114.7	0.743679	0.00583143
Q53LP3	SOWAHC	Ankyrin repeat domain-containing protein SOWAHC OS=Homo sapiens OX=9606 GN=SOWAHC PE=1 SV=1	4.7619	2	2	2	525	55.638	7.03	79.2	94.6	82.1	117.8	116.5	109.8	85.3	114.7	0.743679	0.0052921
Q5TZA2	CROCC	Rootletin OS=Homo sapiens OX=9606 GN=CROCC PE=1 SV=1	0.793257	2	4	1	2017	228.388	5.5	88.6	85.2	82.1	113.8	114.3	116	85.3	114.7	0.743679	0.000122586
Q9BYJ9	YTHDF1	YTH domain-containing family protein 1 OS=Homo sapiens OX=9606 GN=YTHDF1 PE=1 SV=1	10.7335	6	8	3	559	60.836	8.79	82.3	90.9	82.6	120.6	111.6	112.1	85.2667	114.767	0.742957	0.00190237
P09104	ENO2	Gamma-enolase OS=Homo sapiens OX=9606 GN=ENO2 PE=1 SV=3	36.1751	9	133	6	434	47.239	5.03	84.4	84.2	87	117.7	111.6	115.1	85.2	114.8	0.74216	0.000117583
Q92478	CLEC2B	C-type lectin domain family 2 member B OS=Homo sapiens OX=9606 GN=CLEC2B PE=1 SV=2	30.2013	3	4	3	149	17.295	8.75	89	80.9	85.5	119.8	110.1	114.7	85.1333	114.867	0.741149	0.00124042
Q9H6B4	CLMP	CXADR-like membrane protein OS=Homo sapiens OX=9606 GN=CLMP PE=1 SV=1	1.87668	1	1	1	373	41.255	7.99	88.1	88.3	79	109.8	118	116.8	85.1333	114.867	0.741149	0.00173764
Q99685	MGLL	Monoglyceride lipase OS=Homo sapiens OX=9606 GN=MGLL PE=1 SV=2	8.58086	2	2	2	303	33.24	6.99	83.5	87.8	84.1	114	111.8	118.9	85.1333	114.9	0.740934	0.000281541
Q96JK2	DCAF5	DDB1- and CUL4-associated factor 5 OS=Homo sapiens OX=9606 GN=DCAF5 PE=1 SV=2	0.7431	1	1	1	942	103.899	5.76	92	78.1	85.1	114.2	112.7	117.9	85.0667	114.933	0.740139	0.00225672
Q05655	PRKCD	Protein kinase C delta type OS=Homo sapiens OX=9606 GN=PRKCD PE=1 SV=2	5.17751	4	4	3	676	77.455	7.75	83.8	85.8	85.5	116.2	115.5	113.1	85.0333	114.933	0.739849	1.19733e-05
O95833	CLIC3	Chloride intracellular channel protein 3 OS=Homo sapiens OX=9606 GN=CLIC3 PE=1 SV=2	7.62712	1	1	1	236	26.632	6.43	93.2	87.3	74.5	121.4	99	124.6	85	115	0.73913	0.0371907
P30085	CMPK1	UMP-CMP kinase OS=Homo sapiens OX=9606 GN=CMPK1 PE=1 SV=3	46.9388	8	30	8	196	22.208	5.57	85.9	83.5	85.5	119.8	112.5	112.7	84.9667	115	0.738841	0.000280806
P51159	RAB27A	Ras-related protein Rab-27A OS=Homo sapiens OX=9606 GN=RAB27A PE=1 SV=3	14.0271	3	6	3	221	24.852	5.22	84.4	86.3	84.2	113.3	118.1	113.7	84.9667	115.033	0.738626	5.68795e-05
O15504	NUPL2	Nucleoporin-like protein 2 OS=Homo sapiens OX=9606 GN=NUPL2 PE=1 SV=1	11.5839	4	4	4	423	44.844	9.19	81.1	86.8	86.9	114	112.7	118.4	84.9333	115.033	0.738337	0.000307914
Q6PIU2	NCEH1	Neutral cholesterol ester hydrolase 1 OS=Homo sapiens OX=9606 GN=NCEH1 PE=1 SV=3	32.8431	11	23	11	408	45.779	7.23	82.3	85	87.5	113.5	116.4	115.4	84.9333	115.1	0.737909	6.28654e-05
Q9BPX5	ARPC5L	Actin-related protein 2/3 complex subunit 5-like protein OS=Homo sapiens OX=9606 GN=ARPC5L PE=1 SV=1	37.9085	5	9	5	153	16.931	6.6	83.8	86.7	84.2	112.3	120.1	112.9	84.9	115.1	0.737619	0.000345802
O43772	SLC25A20	Mitochondrial carnitine/acylcarnitine carrier protein OS=Homo sapiens OX=9606 GN=SLC25A20 PE=1 SV=1	22.9236	5	6	5	301	32.922	9.41	83	88.3	83.2	114.3	116.8	114.4	84.8333	115.167	0.736614	9.32478e-05
Q9UIC8	LCMT1	Leucine carboxyl methyltransferase 1 OS=Homo sapiens OX=9606 GN=LCMT1 PE=1 SV=2	9.58084	3	3	3	334	38.354	6.04	83.8	85.5	85.1	119.7	112.8	113	84.8	115.167	0.736324	0.000198282
Q9H3K6	BOLA2	BolA-like protein 2 OS=Homo sapiens OX=9606 GN=BOLA2 PE=1 SV=1	69.7674	5	18	5	86	10.11	6.52	86.9	83.2	84.3	119.1	114	112.5	84.8	115.2	0.736111	0.000182579
Q9BW60	ELOVL1	Elongation of very long chain fatty acids protein 1 OS=Homo sapiens OX=9606 GN=ELOVL1 PE=1 SV=1	9.67742	2	6	2	279	32.641	9.6	85.3	86.3	82.8	115.7	113.6	116.3	84.8	115.2	0.736111	2.13262e-05
Q86UY6	NAA40	N-alpha-acetyltransferase 40 OS=Homo sapiens OX=9606 GN=NAA40 PE=1 SV=1	12.2363	2	5	2	237	27.176	7.39	82.9	90	81.5	122.5	107.6	115.6	84.8	115.233	0.735898	0.00380825
O14548	COX7A2L	Cytochrome c oxidase subunit 7A-related protein, mitochondrial OS=Homo sapiens OX=9606 GN=COX7A2L PE=1 SV=2	19.2982	2	5	2	114	12.607	9.42	85.1	87.2	82	113.3	119.8	112.5	84.7667	115.2	0.735822	0.000385215
Q5T0N5	FNBP1L	Formin-binding protein 1-like OS=Homo sapiens OX=9606 GN=FNBP1L PE=1 SV=3	10.5785	5	8	5	605	70.021	6.64	83.9	87.7	82.7	115	114.9	115.8	84.7667	115.233	0.735609	3.78884e-05
P61619	SEC61A1	Protein transport protein Sec61 subunit alpha isoform 1 OS=Homo sapiens OX=9606 GN=SEC61A1 PE=1 SV=2	20.3782	9	20	9	476	52.231	8.06	85.2	84.2	84.8	116.9	113.1	115.8	84.7333	115.267	0.735107	1.26245e-05
O95340	PAPSS2	Bifunctional 3'-phosphoadenosine 5'-phosphosulfate synthase 2 OS=Homo sapiens OX=9606 GN=PAPSS2 PE=1 SV=2	38.1107	20	57	20	614	69.457	8.03	84.5	84.6	85	115	116.9	114	84.7	115.3	0.734605	3.79502e-06
P38571	LIPA	Lysosomal acid lipase/cholesteryl ester hydrolase OS=Homo sapiens OX=9606 GN=LIPA PE=1 SV=2	6.76692	2	2	2	399	45.39	6.92	85.3	87.5	81.3	119.6	116.2	110.1	84.7	115.3	0.734605	0.000769214
Q9Y287	ITM2B	Integral membrane protein 2B OS=Homo sapiens OX=9606 GN=ITM2B PE=1 SV=1	3.7594	1	1	1	266	30.318	5.14	81	87.6	85.5	108.1	123.9	113.9	84.7	115.3	0.734605	0.00363245
P62699	YPEL5	Protein yippee-like 5 OS=Homo sapiens OX=9606 GN=YPEL5 PE=1 SV=1	18.1818	2	2	2	121	13.833	7.31	88.7	86.6	78.7	115.1	115.3	115.5	84.6667	115.3	0.734316	0.000550133
Q9H3M7	TXNIP	Thioredoxin-interacting protein OS=Homo sapiens OX=9606 GN=TXNIP PE=1 SV=1	14.0665	5	6	5	391	43.633	7.5	85.3	82.8	85.9	119	110.6	116.4	84.6667	115.333	0.734104	0.000322354
Q07960	ARHGAP1	Rho GTPase-activating protein 1 OS=Homo sapiens OX=9606 GN=ARHGAP1 PE=1 SV=1	47.1526	16	43	16	439	50.404	6.29	84.1	84.7	85.1	116.3	115.2	114.6	84.6333	115.367	0.733603	7.40546e-07
Q8NFW8	CMAS	N-acylneuraminate cytidylyltransferase OS=Homo sapiens OX=9606 GN=CMAS PE=1 SV=2	17.2811	8	9	8	434	48.349	7.93	82.8	85.9	85.1	116.1	114.3	115.8	84.6	115.4	0.733102	9.10371e-06
P82921	MRPS21	28S ribosomal protein S21, mitochondrial OS=Homo sapiens OX=9606 GN=MRPS21 PE=1 SV=3	29.8851	2	4	2	87	10.681	9.92	82.1	85.3	86.4	118.3	112.7	115.2	84.6	115.4	0.733102	0.00011891
Q8IWL3	HSCB	Iron-sulfur cluster co-chaperone protein HscB, mitochondrial OS=Homo sapiens OX=9606 GN=HSCB PE=1 SV=3	11.4894	3	3	3	235	27.405	7.69	85.3	83	85.3	115.3	117.4	113.7	84.5333	115.467	0.732102	1.95024e-05
Q9UJ70	NAGK	N-acetyl-D-glucosamine kinase OS=Homo sapiens OX=9606 GN=NAGK PE=1 SV=4	26.7442	8	12	8	344	37.352	6.24	82.2	90.1	81.2	117.2	116.7	112.5	84.5	115.467	0.731813	0.000626622
O14562	UBFD1	Ubiquitin domain-containing protein UBFD1 OS=Homo sapiens OX=9606 GN=UBFD1 PE=1 SV=2	23.301	6	14	6	309	33.361	5.77	84.9	83.9	84.7	118.8	114.6	113.1	84.5	115.5	0.731602	5.74007e-05
Q96E11	MRRF	Ribosome-recycling factor, mitochondrial OS=Homo sapiens OX=9606 GN=MRRF PE=1 SV=1	43.1298	8	17	8	262	29.259	9.79	82.1	88.3	83	117	112.7	116.8	84.4667	115.5	0.731313	0.000202445
O15304	SIVA1	Apoptosis regulatory protein Siva OS=Homo sapiens OX=9606 GN=SIVA1 PE=1 SV=2	7.42857	1	1	1	175	18.682	7.61	85.5	88.8	79	120	117.1	109.6	84.4333	115.567	0.730603	0.00181461
Q16363	LAMA4	Laminin subunit alpha-4 OS=Homo sapiens OX=9606 GN=LAMA4 PE=1 SV=4	0.82282	1	1	1	1823	202.397	6.28	82.2	87.9	83	117.6	104.1	125.1	84.3667	115.6	0.729815	0.00814693
P26038	MSN	Moesin OS=Homo sapiens OX=9606 GN=MSN PE=1 SV=3	62.0451	45	265	35	577	67.778	6.4	84.3	84.5	84.2	117.7	115.8	113.4	84.3333	115.633	0.729317	1.49679e-05
Q8WY22	BRI3BP	BRI3-binding protein OS=Homo sapiens OX=9606 GN=BRI3BP PE=1 SV=1	17.1315	3	6	3	251	27.818	9.44	80.7	86.3	85.9	115.4	112.4	119.3	84.3	115.7	0.728608	0.000308555
Q96B01	RAD51AP1	RAD51-associated protein 1 OS=Homo sapiens OX=9606 GN=RAD51AP1 PE=1 SV=1	3.40909	1	1	1	352	38.434	9.11	75.6	88.1	89.2	108.4	118.7	120.1	84.3	115.733	0.728399	0.00531876
P03897	MT-ND3	NADH-ubiquinone oxidoreductase chain 3 OS=Homo sapiens OX=9606 GN=MT-ND3 PE=1 SV=1	13.0435	1	3	1	115	13.177	4.44	84.6	82.5	85.7	117.4	114.3	115.5	84.2667	115.733	0.728111	1.73952e-05
O75027	ABCB7	ATP-binding cassette sub-family B member 7, mitochondrial OS=Homo sapiens OX=9606 GN=ABCB7 PE=1 SV=2	15.5585	8	14	8	752	82.589	9.33	84.4	83	85.4	115.5	114.8	116.9	84.2667	115.733	0.728111	4.55839e-06
P51798	CLCN7	H(+)/Cl(-) exchange transporter 7 OS=Homo sapiens OX=9606 GN=CLCN7 PE=1 SV=2	4.2236	3	3	3	805	88.622	8.43	81.3	87.5	84	114.8	113.3	119.2	84.2667	115.767	0.727901	0.000235991
Q86SQ0	PHLDB2	Pleckstrin homology-like domain family B member 2 OS=Homo sapiens OX=9606 GN=PHLDB2 PE=1 SV=2	10.3751	12	15	12	1253	142.07	7.43	82.6	86.4	83.7	116.8	115	115.5	84.2333	115.767	0.727613	1.46562e-05
O15143	ARPC1B	Actin-related protein 2/3 complex subunit 1B OS=Homo sapiens OX=9606 GN=ARPC1B PE=1 SV=3	26.6129	8	18	7	372	40.923	8.35	82.6	85.7	84.3	114.8	119.5	113.1	84.2	115.8	0.727116	0.000116554
P28290	SSFA2	Sperm-specific antigen 2 OS=Homo sapiens OX=9606 GN=SSFA2 PE=1 SV=3	6.91025	7	8	7	1259	138.3	5.19	80.7	86.5	85.4	116.9	113.5	117	84.2	115.8	0.727116	0.000117585
Q02952	AKAP12	A-kinase anchor protein 12 OS=Homo sapiens OX=9606 GN=AKAP12 PE=1 SV=4	2.97419	5	5	5	1782	191.367	4.41	85.4	84.5	82.7	115.6	114.4	117.4	84.2	115.8	0.727116	1.1519e-05
Q53H12	AGK	Acylglycerol kinase, mitochondrial OS=Homo sapiens OX=9606 GN=AGK PE=1 SV=2	13.5071	5	17	5	422	47.107	8.09	83.9	84.8	83.9	114.9	114.7	117.9	84.2	115.833	0.726906	8.01617e-06
Q96HE7	ERO1A	ERO1-like protein alpha OS=Homo sapiens OX=9606 GN=ERO1A PE=1 SV=2	40.3846	16	44	16	468	54.358	5.68	84.5	83.2	84.8	116.2	114.7	116.5	84.1667	115.8	0.726828	1.81325e-06
O14656	TOR1A	Torsin-1A OS=Homo sapiens OX=9606 GN=TOR1A PE=1 SV=1	19.8795	6	15	6	332	37.784	6.99	82.2	84.7	85.6	113.8	116.6	117	84.1667	115.8	0.726828	2.47876e-05
Q9ULD2	MTUS1	Microtubule-associated tumor suppressor 1 OS=Homo sapiens OX=9606 GN=MTUS1 PE=1 SV=2	1.88976	2	2	2	1270	141.309	7.5	79	89.9	83.6	108.6	117	121.9	84.1667	115.833	0.726619	0.0031965
Q9C0D9	SELENOI	Ethanolaminephosphotransferase 1 OS=Homo sapiens OX=9606 GN=SELENOI PE=1 SV=3	4.03023	1	8	1	397	45.2	6.6	80.2	87.1	85.2	112.9	112	122.7	84.1667	115.867	0.72641	0.00136818
O00469	PLOD2	Procollagen-lysine,2-oxoglutarate 5-dioxygenase 2 OS=Homo sapiens OX=9606 GN=PLOD2 PE=1 SV=2	25.7802	17	36	17	737	84.632	6.71	85.3	82.9	84.2	114.6	115.7	117.3	84.1333	115.867	0.726122	7.0504e-06
Q9NS93	TM7SF3	Transmembrane 7 superfamily member 3 OS=Homo sapiens OX=9606 GN=TM7SF3 PE=2 SV=1	1.57895	1	1	1	570	64.125	7.01	82.3	85.9	84.1	110.7	115.9	121	84.1	115.867	0.725834	0.000543805
Q9Y6N5	SQOR	Sulfide:quinone oxidoreductase, mitochondrial OS=Homo sapiens OX=9606 GN=SQOR PE=1 SV=1	40	19	50	19	450	49.929	9.11	83.8	83.6	84.8	116.5	113.4	117.8	84.0667	115.9	0.725338	1.95677e-05
Q9BTV4	TMEM43	Transmembrane protein 43 OS=Homo sapiens OX=9606 GN=TMEM43 PE=1 SV=1	45.25	14	35	14	400	44.847	8.13	82.7	84.9	84.6	116.4	114.7	116.6	84.0667	115.9	0.725338	4.07841e-06
P26641	EEF1G	Elongation factor 1-gamma OS=Homo sapiens OX=9606 GN=EEF1G PE=1 SV=3	51.4874	24	155	24	437	50.087	6.67	84.8	83.7	83.7	116.3	116.5	114.9	84.0667	115.9	0.725338	8.76358e-07
P00966	ASS1	Argininosuccinate synthase OS=Homo sapiens OX=9606 GN=ASS1 PE=1 SV=2	41.7476	15	64	15	412	46.501	8.02	85.8	82.5	83.9	119.1	116.5	112.2	84.0667	115.933	0.725129	0.00013872
Q8IZW8	TNS4	Tensin-4 OS=Homo sapiens OX=9606 GN=TNS4 PE=1 SV=3	1.67832	1	1	1	715	76.715	7.34	80.4	90.5	81.3	115	114.8	118	84.0667	115.933	0.725129	0.000712937
Q99650	OSMR	Oncostatin-M-specific receptor subunit beta OS=Homo sapiens OX=9606 GN=OSMR PE=1 SV=1	1.02145	1	1	1	979	110.438	5.82	83.3	84.7	84.2	111.2	113.3	123.3	84.0667	115.933	0.725129	0.00105732
Q9Y6M7	SLC4A7	Sodium bicarbonate cotransporter 3 OS=Homo sapiens OX=9606 GN=SLC4A7 PE=1 SV=2	8.15486	7	10	7	1214	135.957	6.71	84.4	80.4	87.3	115.7	115.2	116.9	84.0333	115.933	0.724842	0.000102068
O60637	TSPAN3	Tetraspanin-3 OS=Homo sapiens OX=9606 GN=TSPAN3 PE=2 SV=1	6.32411	2	2	2	253	27.999	5.81	81.1	89.9	81.1	114.2	118.7	115	84.0333	115.967	0.724634	0.000597524
Q70UQ0	IKBIP	Inhibitor of nuclear factor kappa-B kinase-interacting protein OS=Homo sapiens OX=9606 GN=IKBIP PE=1 SV=1	45.1429	17	34	17	350	39.285	9.17	82.6	85.3	84.1	116.1	114.7	117	84	115.933	0.724554	6.41159e-06
Q6NYC1	JMJD6	Bifunctional arginine demethylase and lysyl-hydroxylase JMJD6 OS=Homo sapiens OX=9606 GN=JMJD6 PE=1 SV=1	11.6625	4	7	4	403	46.433	8.69	81.7	86.3	84	114.7	115.9	117.4	84	116	0.724138	3.17386e-05
Q9UMW8	USP18	Ubl carboxyl-terminal hydrolase 18 OS=Homo sapiens OX=9606 GN=USP18 PE=1 SV=1	3.49462	1	1	1	372	42.983	7.8	90.1	81.2	80.7	110.4	118.3	119.3	84	116	0.724138	0.00152653
Q9UII2	ATP5IF1	ATPase inhibitor, mitochondrial OS=Homo sapiens OX=9606 GN=ATP5IF1 PE=1 SV=1	24.5283	4	22	4	106	12.241	9.35	83.1	85.4	83.4	116.6	116.2	115.3	83.9667	116.033	0.723643	2.52792e-06
P21589	NT5E	5'-nucleotidase OS=Homo sapiens OX=9606 GN=NT5E PE=1 SV=1	11.6725	5	8	5	574	63.327	7.03	84.1	83.4	84.4	117	111.6	119.5	83.9667	116.033	0.723643	0.000167022
P20908	COL5A1	Collagen alpha-1(V) chain OS=Homo sapiens OX=9606 GN=COL5A1 PE=1 SV=3	3.37323	5	6	5	1838	183.447	5.06	80.6	87.6	83.7	115.4	115.3	117.4	83.9667	116.033	0.723643	0.000115027
O15027	SEC16A	Protein transport protein Sec16A OS=Homo sapiens OX=9606 GN=SEC16A PE=1 SV=3	13.6301	22	32	22	2179	233.373	5.63	82.3	85.1	84.4	116	115.9	116.1	83.9333	116	0.723563	2.85635e-06
Q9BQE5	APOL2	Apolipoprotein L2 OS=Homo sapiens OX=9606 GN=APOL2 PE=1 SV=1	24.6291	9	15	9	337	37.069	6.74	82.9	86.3	82.5	120.2	112.1	115.9	83.9	116.067	0.72286	0.00025738
O14735	CDIPT	CDP-diacylglycerol--inositol 3-phosphatidyltransferase OS=Homo sapiens OX=9606 GN=CDIPT PE=1 SV=1	15.0235	3	4	3	213	23.523	8.03	83	82.7	86	116.6	110.1	121.6	83.9	116.1	0.722653	0.000768543
P08912	CHRM5	Muscarinic acetylcholine receptor M5 OS=Homo sapiens OX=9606 GN=CHRM5 PE=2 SV=2	1.50376	1	1	1	532	60.035	9.28	82.3	79.9	89.4	111.9	121.4	115.1	83.8667	116.133	0.722158	0.0012709
Q9NZD2	GLTP	Glycolipid transfer protein OS=Homo sapiens OX=9606 GN=GLTP PE=1 SV=3	16.2679	3	4	3	209	23.834	7.39	80.9	91.1	79.5	119.3	120.2	109	83.8333	116.167	0.721664	0.00322904
Q8NG68	TTL	Tubulin--tyrosine ligase OS=Homo sapiens OX=9606 GN=TTL PE=1 SV=2	3.18302	1	1	1	377	43.185	6.74	75.7	99.2	76.5	120.2	114.9	113.5	83.8	116.2	0.72117	0.0152769
P04080	CSTB	Cystatin-B OS=Homo sapiens OX=9606 GN=CSTB PE=1 SV=2	70.4082	4	31	4	98	11.133	7.56	84.5	83.6	83.3	117.3	120.2	111.2	83.8	116.233	0.720964	0.000266124
Q13137	CALCOCO2	Calcium-binding and coiled-coil domain-containing protein 2 OS=Homo sapiens OX=9606 GN=CALCOCO2 PE=1 SV=1	5.8296	3	3	3	446	52.221	5.02	85.8	85	80.1	114.5	122.9	111.7	83.6333	116.367	0.718705	0.00100615
Q5SGD2	PPM1L	Protein phosphatase 1L OS=Homo sapiens OX=9606 GN=PPM1L PE=1 SV=1	3.61111	1	1	1	360	41.027	5.87	80	83.6	87.2	116.9	116.3	116	83.6	116.4	0.718213	9.72438e-05
P04114	APOB	Apolipoprotein B-100 OS=Homo sapiens OX=9606 GN=APOB PE=1 SV=2	1.00811	5	7	4	4563	515.283	7.05	84.2	82.7	83.9	111.2	119.1	118.9	83.6	116.4	0.718213	0.000241546
Q3KR37	GRAMD1B	GRAM domain-containing protein 1B OS=Homo sapiens OX=9606 GN=GRAMD1B PE=1 SV=1	3.79404	2	3	2	738	85.346	6.21	78.8	84	87.9	114.5	113.5	121.2	83.5667	116.4	0.717927	0.00078183
Q2PZI1	DPY19L1	Probable C-mannosyltransferase DPY19L1 OS=Homo sapiens OX=9606 GN=DPY19L1 PE=2 SV=1	1.33333	1	1	1	675	77.267	8.95	81.4	84.7	84.6	115.2	118.1	115.9	83.5667	116.4	0.717927	1.91564e-05
Q92805	GOLGA1	Golgin subfamily A member 1 OS=Homo sapiens OX=9606 GN=GOLGA1 PE=1 SV=3	5.3455	3	3	3	767	88.13	5.27	81	89.6	80	114.6	115.2	119.6	83.5333	116.467	0.71723	0.00065811
Q9NS00	C1GALT1	Glycoprotein-N-acetylgalactosamine 3-beta-galactosyltransferase 1 OS=Homo sapiens OX=9606 GN=C1GALT1 PE=1 SV=1	8.53994	2	3	2	363	42.176	6.64	84.5	83	82.9	113.8	113.7	122.2	83.4667	116.567	0.716042	0.000320134
Q8NF37	LPCAT1	Lysophosphatidylcholine acyltransferase 1 OS=Homo sapiens OX=9606 GN=LPCAT1 PE=1 SV=2	27.5281	11	29	11	534	59.113	6.02	83.8	83.1	83.3	116.2	115.5	118.1	83.4	116.6	0.715266	2.05714e-06
O00194	RAB27B	Ras-related protein Rab-27B OS=Homo sapiens OX=9606 GN=RAB27B PE=1 SV=4	26.6055	5	9	5	218	24.592	5.52	80.7	86.4	83.1	115.1	116.9	117.9	83.4	116.633	0.715061	5.57485e-05
Q9NYG2	ZDHHC3	Palmitoyltransferase ZDHHC3 OS=Homo sapiens OX=9606 GN=ZDHHC3 PE=1 SV=2	5.35117	1	1	1	299	34.147	8.18	86.7	83.3	80.1	110	121.5	118.3	83.3667	116.6	0.71498	0.00106216
Q9NRX4	PHPT1	14 kDa phosphohistidine phosphatase OS=Homo sapiens OX=9606 GN=PHPT1 PE=1 SV=1	57.6	6	18	6	125	13.824	6.07	85.9	81.2	82.8	120.3	118.1	111.7	83.3	116.7	0.713796	0.00033565
Q9NRG1	PRTFDC1	Phosphoribosyltransferase domain-containing protein 1 OS=Homo sapiens OX=9606 GN=PRTFDC1 PE=1 SV=1	7.55556	2	2	1	225	25.657	6.15	75.7	90.8	83.4	121.6	115.8	112.7	83.3	116.7	0.713796	0.00276983
O43399	TPD52L2	Tumor protein D54 OS=Homo sapiens OX=9606 GN=TPD52L2 PE=1 SV=2	56.3107	13	46	13	206	22.224	5.36	81.7	85.7	82.4	118.3	117.7	114.1	83.2667	116.7	0.71351	4.94848e-05
Q08623	PUDP	Pseudouridine-5'-phosphatase OS=Homo sapiens OX=9606 GN=PUDP PE=1 SV=3	20.1754	3	4	3	228	25.233	5.31	85	81.4	83.4	119.9	115.1	115.2	83.2667	116.733	0.713307	6.04225e-05
Q8IZA0	KIAA0319L	Dyslexia-associated protein KIAA0319-like protein OS=Homo sapiens OX=9606 GN=KIAA0319L PE=1 SV=2	0.667302	1	1	1	1049	115.586	6.05	82.3	87.8	79.7	122.7	114	113.5	83.2667	116.733	0.713307	0.000939385
Q5GLZ8	HERC4	Probable E3 ubiquitin-protein ligase HERC4 OS=Homo sapiens OX=9606 GN=HERC4 PE=1 SV=1	7.37938	6	8	6	1057	118.487	6.19	82.8	83.6	83.4	118.3	115.5	116.4	83.2667	116.733	0.713307	2.59987e-06
A0AVT1	UBA6	Ubiquitin-like modifier-activating enzyme 6 OS=Homo sapiens OX=9606 GN=UBA6 PE=1 SV=1	29.943	28	50	28	1052	117.895	6.14	83.8	82.6	83.4	118.3	117.9	114.1	83.2667	116.767	0.713103	1.72837e-05
Q9Y2G5	POFUT2	GDP-fucose protein O-fucosyltransferase 2 OS=Homo sapiens OX=9606 GN=POFUT2 PE=1 SV=3	3.2634	1	1	1	429	49.944	6.6	73.3	95.5	80.9	109.2	117.6	123.5	83.2333	116.767	0.712818	0.0122339
Q8N6T3	ARFGAP1	ADP-ribosylation factor GTPase-activating protein 1 OS=Homo sapiens OX=9606 GN=ARFGAP1 PE=1 SV=2	25.8621	7	16	7	406	44.64	5.66	83.2	82.5	83.8	117	116	117.5	83.1667	116.833	0.71184	5.24835e-07
Q99988	GDF15	Growth/differentiation factor 15 OS=Homo sapiens OX=9606 GN=GDF15 PE=1 SV=3	9.09091	2	3	2	308	34.119	9.66	80.9	83.2	85.3	117.4	115.6	117.6	83.1333	116.867	0.711352	1.86646e-05
Q8N5B7	CERS5	Ceramide synthase 5 OS=Homo sapiens OX=9606 GN=CERS5 PE=2 SV=1	1.78571	1	1	1	392	45.722	7.97	82.3	81.3	85.8	117.1	111.6	121.9	83.1333	116.867	0.711352	0.000500219
O75521	ECI2	Enoyl-CoA delta isomerase 2, mitochondrial OS=Homo sapiens OX=9606 GN=ECI2 PE=1 SV=4	30.203	9	21	9	394	43.557	9	83.4	83.7	82.1	116.3	116.7	117.7	83.0667	116.9	0.710579	7.84616e-07
Q96PC5	MIA2	Melanoma inhibitory activity protein 2 OS=Homo sapiens OX=9606 GN=MIA2 PE=1 SV=4	6.51558	9	13	9	1412	159.737	4.69	82.1	82.9	84.2	116.4	115.5	118.8	83.0667	116.9	0.710579	8.2123e-06
P52209	PGD	6-phosphogluconate dehydrogenase, decarboxylating OS=Homo sapiens OX=9606 GN=PGD PE=1 SV=3	44.3064	20	97	20	483	53.106	7.23	85.4	80.9	82.9	120	117.6	113.2	83.0667	116.933	0.710376	0.000141375
Q9HD45	TM9SF3	Transmembrane 9 superfamily member 3 OS=Homo sapiens OX=9606 GN=TM9SF3 PE=1 SV=2	12.9032	8	17	8	589	67.843	7.21	83.3	82.7	83.2	116.8	113.3	120.7	83.0667	116.933	0.710376	9.40735e-05
O95793	STAU1	Double-stranded RNA-binding protein Staufen homolog 1 OS=Homo sapiens OX=9606 GN=STAU1 PE=1 SV=2	18.8908	9	12	7	577	63.143	9.44	82.8	84.7	81.7	116.5	118.3	116	83.0667	116.933	0.710376	7.1379e-06
Q8N5C7	DTWD1	DTW domain-containing protein 1 OS=Homo sapiens OX=9606 GN=DTWD1 PE=1 SV=1	4.27632	1	1	1	304	35.226	8.38	78.2	83.1	87.7	112.2	120.2	118.6	83	117	0.709402	0.000757913
P45880	VDAC2	Voltage-dependent anion-selective channel protein 2 OS=Homo sapiens OX=9606 GN=VDAC2 PE=1 SV=2	65.3061	14	103	14	294	31.547	7.56	82.7	82.9	83.3	116.6	114.5	120	82.9667	117.033	0.708915	2.9645e-05
Q07817	BCL2L1	Bcl-2-like protein 1 OS=Homo sapiens OX=9606 GN=BCL2L1 PE=1 SV=1	12.0172	3	3	3	233	26.033	4.93	81.4	83.3	84.2	112.1	119.3	119.7	82.9667	117.033	0.708915	0.000196981
P15509	CSF2RA	Granulocyte-macrophage colony-stimulating factor receptor subunit alpha OS=Homo sapiens OX=9606 GN=CSF2RA PE=1 SV=1	6.25	2	3	2	400	46.177	7.75	81	85.5	82.4	104.6	107.7	138.8	82.9667	117.033	0.708915	0.0363347
O75976	CPD	Carboxypeptidase D OS=Homo sapiens OX=9606 GN=CPD PE=1 SV=2	8.26087	10	13	10	1380	152.835	6.05	81.8	86	81.1	113.5	120.6	117.1	82.9667	117.067	0.708713	0.000183007
P23634	ATP2B4	Plasma membrane calcium-transporting ATPase 4 OS=Homo sapiens OX=9606 GN=ATP2B4 PE=1 SV=2	22.8848	22	50	12	1241	137.833	6.6	81.1	83.5	84.1	116.6	114.4	120.4	82.9	117.133	0.70774	6.53662e-05
P12814	ACTN1	Alpha-actinin-1 OS=Homo sapiens OX=9606 GN=ACTN1 PE=1 SV=2	67.1525	51	306	35	892	102.993	5.41	82	83.8	82.8	119.2	115.8	116.5	82.8667	117.167	0.707255	7.78886e-06
Q03519	TAP2	Antigen peptide transporter 2 OS=Homo sapiens OX=9606 GN=TAP2 PE=1 SV=1	10.3499	6	9	5	686	75.616	8.02	81.2	83.6	83.7	115.3	118.5	117.6	82.8333	117.133	0.707171	1.06653e-05
Q8N4J0	CARNMT1	Carnosine N-methyltransferase OS=Homo sapiens OX=9606 GN=CARNMT1 PE=1 SV=1	2.20049	1	1	1	409	47.155	6.32	81.9	85.1	81.5	124.1	114.8	112.5	82.8333	117.133	0.707171	0.000772461
Q8TBR7	FAM57A	Protein FAM57A OS=Homo sapiens OX=9606 GN=FAM57A PE=1 SV=2	3.11284	1	1	1	257	29.363	9.41	80.6	85.9	81.9	119.8	108.3	123.5	82.8	117.2	0.706485	0.00208053
Q9Y6I9	TEX264	Testis-expressed protein 264 OS=Homo sapiens OX=9606 GN=TEX264 PE=1 SV=1	17.8914	4	5	4	313	34.167	4.86	82.4	83.8	82.1	119.8	114.6	117.2	82.7667	117.2	0.7062	2.68884e-05
P55061	TMBIM6	Bax inhibitor 1 OS=Homo sapiens OX=9606 GN=TMBIM6 PE=1 SV=2	3.79747	2	4	2	237	26.52	8.54	84.3	81.3	82.6	113	121.7	117.1	82.7333	117.267	0.705514	0.000202735
Q9BY41	HDAC8	Histone deacetylase 8 OS=Homo sapiens OX=9606 GN=HDAC8 PE=1 SV=2	5.03979	1	1	1	377	41.731	5.63	82.6	84.8	80.8	127.4	113.2	111.3	82.7333	117.3	0.705314	0.0026774
Q12797	ASPH	Aspartyl/asparaginyl beta-hydroxylase OS=Homo sapiens OX=9606 GN=ASPH PE=1 SV=3	36.2797	28	85	28	758	85.809	5.01	81.6	83.1	83.4	115.5	115.3	121	82.7	117.267	0.70523	5.93517e-05
P27105	STOM	Erythrocyte band 7 integral membrane protein OS=Homo sapiens OX=9606 GN=STOM PE=1 SV=3	50	11	51	11	288	31.711	7.88	82.1	82.1	83.7	115.8	116.7	119.6	82.6333	117.367	0.704061	1.04466e-05
P01008	SERPINC1	Antithrombin-III OS=Homo sapiens OX=9606 GN=SERPINC1 PE=1 SV=1	3.44828	2	3	2	464	52.569	6.71	80	82.2	85.7	117.1	118.5	116.6	82.6333	117.4	0.703861	3.82505e-05
Q8NI22	MCFD2	Multiple coagulation factor deficiency protein 2 OS=Homo sapiens OX=9606 GN=MCFD2 PE=1 SV=1	11.6438	1	3	1	146	16.38	4.63	82	80.4	85.3	119	116.2	117	82.5667	117.4	0.703294	3.08981e-05
A1L188	NDUFAF8	NADH dehydrogenase [ubiquinone] 1 alpha subcomplex assembly factor 8 OS=Homo sapiens OX=9606 GN=NDUFAF8 PE=1 SV=1	10.8108	1	1	1	74	7.751	9.32	83	81	83.7	118.4	114	119.9	82.5667	117.433	0.703094	5.70904e-05
O75815	BCAR3	Breast cancer anti-estrogen resistance protein 3 OS=Homo sapiens OX=9606 GN=BCAR3 PE=1 SV=1	5.69697	3	3	3	825	92.507	7.96	79.4	87.1	81.2	119.1	118.9	114.4	82.5667	117.467	0.702894	0.000233664
Q9Y624	F11R	Junctional adhesion molecule A OS=Homo sapiens OX=9606 GN=F11R PE=1 SV=1	23.0769	6	8	6	299	32.562	7.9	81.8	81.3	84.2	118.1	117.9	116.8	82.4333	117.6	0.700964	3.63016e-06
Q9NZI8	IGF2BP1	Insulin-like growth factor 2 mRNA-binding protein 1 OS=Homo sapiens OX=9606 GN=IGF2BP1 PE=1 SV=2	39.1681	22	53	18	577	63.441	9.2	81	83.7	82.5	118.5	116.7	117.6	82.4	117.6	0.70068	3.01226e-06
Q9Y696	CLIC4	Chloride intracellular channel protein 4 OS=Homo sapiens OX=9606 GN=CLIC4 PE=1 SV=4	59.2885	10	22	10	253	28.754	5.59	82.9	82.7	81.6	118.9	116.5	117.4	82.4	117.6	0.70068	1.66236e-06
Q3YEC7	RABL6	Rab-like protein 6 OS=Homo sapiens OX=9606 GN=RABL6 PE=1 SV=2	6.58436	4	5	4	729	79.5	5.22	79.9	85.8	81.2	116.7	120	116.4	82.3	117.7	0.699235	7.66605e-05
P09601	HMOX1	Heme oxygenase 1 OS=Homo sapiens OX=9606 GN=HMOX1 PE=1 SV=1	26.3889	5	8	5	288	32.798	8.25	80.3	84.9	81.7	115.2	121.4	116.6	82.3	117.733	0.699037	0.000107006
O75146	HIP1R	Huntingtin-interacting protein 1-related protein OS=Homo sapiens OX=9606 GN=HIP1R PE=1 SV=2	10.4869	10	11	9	1068	119.315	6.67	80.4	84.8	81.6	119.2	117.8	116.2	82.2667	117.733	0.698754	2.29371e-05
Q8IY95	TMEM192	Transmembrane protein 192 OS=Homo sapiens OX=9606 GN=TMEM192 PE=1 SV=1	12.9151	3	4	3	271	30.903	7.99	81.4	81.4	84	112.7	119.2	121.3	82.2667	117.733	0.698754	0.000202526
Q15691	MAPRE1	Microtubule-associated protein RP/EB family member 1 OS=Homo sapiens OX=9606 GN=MAPRE1 PE=1 SV=3	55.2239	13	40	11	268	29.98	5.14	82.4	83	81.3	119.2	118.2	115.9	82.2333	117.767	0.698273	5.40537e-06
P08962	CD63	CD63 antigen OS=Homo sapiens OX=9606 GN=CD63 PE=1 SV=2	7.56303	2	12	2	238	25.619	7.81	82	83.7	80.9	115.6	119.8	118.1	82.2	117.833	0.697595	1.70279e-05
Q9BYN0	SRXN1	Sulfiredoxin-1 OS=Homo sapiens OX=9606 GN=SRXN1 PE=1 SV=2	31.3869	4	5	4	137	14.25	8.19	82.9	80	83.5	120.2	119.9	113.4	82.1333	117.833	0.69703	0.000132693
Q92526	CCT6B	T-complex protein 1 subunit zeta-2 OS=Homo sapiens OX=9606 GN=CCT6B PE=1 SV=5	11.3208	6	12	1	530	57.785	7.24	79.6	85.7	81	118.8	115.5	119.3	82.1	117.867	0.69655	8.32322e-05
O95070	YIF1A	Protein YIF1A OS=Homo sapiens OX=9606 GN=YIF1A PE=1 SV=2	4.09556	1	2	1	293	31.991	8.95	83	81.7	81.6	117.2	117.5	118.9	82.1	117.867	0.69655	8.3485e-07
O43688	PLPP2	Phospholipid phosphatase 2 OS=Homo sapiens OX=9606 GN=PLPP2 PE=1 SV=1	12.1528	3	3	3	288	32.553	8.35	82.8	79.3	84.2	116.9	120.5	116.3	82.1	117.9	0.696353	5.28935e-05
Q10471	GALNT2	Polypeptide N-acetylgalactosaminyltransferase 2 OS=Homo sapiens OX=9606 GN=GALNT2 PE=1 SV=1	39.0543	19	56	19	571	64.691	8.35	82.2	82	82	116.7	118.4	118.6	82.0667	117.9	0.69607	4.91297e-07
Q9NPJ3	ACOT13	Acyl-coenzyme A thioesterase 13 OS=Homo sapiens OX=9606 GN=ACOT13 PE=1 SV=1	25	3	15	3	140	14.951	9.14	81.8	81.9	82.5	117.9	116.9	119	82.0667	117.933	0.695873	6.24756e-07
Q03518	TAP1	Antigen peptide transporter 1 OS=Homo sapiens OX=9606 GN=TAP1 PE=1 SV=2	12.8713	7	10	7	808	87.163	8.02	79.3	83.2	83.6	119.6	114.2	120	82.0333	117.933	0.695591	0.000101665
Q494V2	CFAP100	Cilia- and flagella-associated protein 100 OS=Homo sapiens OX=9606 GN=CFAP100 PE=2 SV=1	1.14566	1	4	1	611	71.073	7.11	82.6	81.6	81.9	107.8	125.2	120.9	82.0333	117.967	0.695394	0.00236935
Q15910	EZH2	Histone-lysine N-methyltransferase EZH2 OS=Homo sapiens OX=9606 GN=EZH2 PE=1 SV=2	4.69169	3	4	3	746	85.309	7.02	82	83.1	80.9	112.6	118.4	123	82	118	0.694915	0.000304496
Q9BQ04	RBM4B	RNA-binding protein 4B OS=Homo sapiens OX=9606 GN=RBM4B PE=1 SV=1	32.0334	11	16	1	359	40.124	6.74	78	90	77.9	126.6	110.4	117.2	81.9667	118.067	0.694241	0.00428205
Q8TD55	PLEKHO2	Pleckstrin homology domain-containing family O member 2 OS=Homo sapiens OX=9606 GN=PLEKHO2 PE=1 SV=1	4.69388	1	1	1	490	53.317	5.43	74	82.1	89.7	106.4	125.4	122.3	81.9333	118.033	0.694154	0.00828121
P02774	GC	Vitamin D-binding protein OS=Homo sapiens OX=9606 GN=GC PE=1 SV=1	6.32911	2	5	2	474	52.929	5.54	81.4	86.9	77.5	115.7	114.3	124.3	81.9333	118.1	0.693762	0.000953249
P23497	SP100	Nuclear autoantigen Sp-100 OS=Homo sapiens OX=9606 GN=SP100 PE=1 SV=3	7.281	6	14	4	879	100.354	8.22	83.2	79.8	82.7	117.4	116.3	120.5	81.9	118.067	0.693676	2.52994e-05
O95685	PPP1R3D	Protein phosphatase 1 regulatory subunit 3D OS=Homo sapiens OX=9606 GN=PPP1R3D PE=1 SV=1	7.02341	2	3	2	299	32.538	8.07	81.1	82.9	81.7	123.3	113.8	117.3	81.9	118.133	0.693284	0.000212684
P51809	VAMP7	Vesicle-associated membrane protein 7 OS=Homo sapiens OX=9606 GN=VAMP7 PE=1 SV=3	33.1818	7	13	7	220	24.919	8.6	81	81.4	83	118.5	118.8	117.3	81.8	118.2	0.692047	1.15959e-06
P62072	TIMM10	Mitochondrial import inner membrane translocase subunit Tim10 OS=Homo sapiens OX=9606 GN=TIMM10 PE=1 SV=1	23.3333	2	4	2	90	10.326	6.29	80	84.5	80.7	118.7	115.4	120.7	81.7333	118.267	0.691094	6.21523e-05
A0PJW6	TMEM223	Transmembrane protein 223 OS=Homo sapiens OX=9606 GN=TMEM223 PE=1 SV=1	9.40594	2	2	2	202	22.035	11.02	80.6	94.2	70.2	110.6	128.4	116	81.6667	118.333	0.690141	0.0136452
Q86SE9	PCGF5	Polycomb group RING finger protein 5 OS=Homo sapiens OX=9606 GN=PCGF5 PE=1 SV=1	4.29688	1	1	1	256	29.694	6.52	71.9	87.2	85.9	115.5	115.5	124.1	81.6667	118.367	0.689946	0.00294514
P01130	LDLR	Low-density lipoprotein receptor OS=Homo sapiens OX=9606 GN=LDLR PE=1 SV=1	3.95349	3	3	3	860	95.314	5.05	78.3	82.7	83.9	116.1	117	122	81.6333	118.367	0.689665	0.000125459
Q9NXH8	TOR4A	Torsin-4A OS=Homo sapiens OX=9606 GN=TOR4A PE=1 SV=2	3.07329	1	4	1	423	46.885	9.94	81	87.2	76.7	122.6	112	120.6	81.6333	118.4	0.689471	0.00117749
P17931	LGALS3	Galectin-3 OS=Homo sapiens OX=9606 GN=LGALS3 PE=1 SV=5	37.6	9	48	9	250	26.136	8.56	81.9	82.2	80.7	121.5	118.9	114.7	81.6	118.367	0.689383	5.50003e-05
O95671	ASMTL	N-acetylserotonin O-methyltransferase-like protein OS=Homo sapiens OX=9606 GN=ASMTL PE=1 SV=3	20.934	10	13	10	621	68.813	6.07	79.8	82.5	82.5	123	115.3	116.8	81.6	118.367	0.689383	0.000128927
A6NKT7	RGPD3	RanBP2-like and GRIP domain-containing protein 3 OS=Homo sapiens OX=9606 GN=RGPD3 PE=3 SV=2	19.9659	31	58	2	1758	197.364	6.33	79.3	80.5	84.9	114	112.6	128.7	81.5667	118.433	0.688714	0.00244612
Q13685	AAMP	Angio-associated migratory cell protein OS=Homo sapiens OX=9606 GN=AAMP PE=1 SV=2	14.0553	5	5	5	434	46.721	4.42	84	82.6	77.9	119.9	119.3	116.2	81.5	118.467	0.687957	6.98964e-05
Q96L58	B3GALT6	Beta-1,3-galactosyltransferase 6 OS=Homo sapiens OX=9606 GN=B3GALT6 PE=1 SV=2	2.73556	1	1	1	329	37.114	9.66	82.7	87	74.8	114.5	121.9	119.1	81.5	118.5	0.687764	0.000893942
Q9NWT6	HIF1AN	Hypoxia-inducible factor 1-alpha inhibitor OS=Homo sapiens OX=9606 GN=HIF1AN PE=1 SV=2	10.3152	3	4	3	349	40.26	5.57	82.1	83.3	79.1	120.9	115.1	119.5	81.5	118.5	0.687764	6.66315e-05
O14730	RIOK3	Serine/threonine-protein kinase RIO3 OS=Homo sapiens OX=9606 GN=RIOK3 PE=1 SV=2	5.58767	2	2	2	519	59.055	5.76	83.6	78.8	81.9	124.2	118.3	113.2	81.4333	118.567	0.686815	0.000434481
Q53EP0	FNDC3B	Fibronectin type III domain-containing protein 3B OS=Homo sapiens OX=9606 GN=FNDC3B PE=1 SV=2	11.3787	10	16	10	1204	132.803	5.95	80.5	83.9	79.8	118.9	114.5	122.4	81.4	118.6	0.686341	0.000141334
Q9NW15	ANO10	Anoctamin-10 OS=Homo sapiens OX=9606 GN=ANO10 PE=1 SV=2	3.33333	2	3	2	660	76.28	7.4	76.7	81.7	85.8	123.2	115.7	116.9	81.4	118.6	0.686341	0.000449539
P11137	MAP2	Microtubule-associated protein 2 OS=Homo sapiens OX=9606 GN=MAP2 PE=1 SV=4	1.91571	3	3	3	1827	199.404	4.91	76.8	86	81.2	121.3	120.4	114.4	81.3333	118.7	0.685201	0.000401929
Q8IUH4	ZDHHC13	Palmitoyltransferase ZDHHC13 OS=Homo sapiens OX=9606 GN=ZDHHC13 PE=1 SV=3	1.92926	1	1	1	622	70.814	8.07	76.2	81.5	86.2	116.9	120.1	119.1	81.3	118.7	0.68492	0.000250504
Q969E2	SCAMP4	Secretory carrier-associated membrane protein 4 OS=Homo sapiens OX=9606 GN=SCAMP4 PE=1 SV=1	8.29694	2	2	2	229	25.711	8.82	82.3	78	83.5	120.4	119.3	116.4	81.2667	118.7	0.684639	5.31202e-05
Q9NVU7	SDAD1	Protein SDA1 homolog OS=Homo sapiens OX=9606 GN=SDAD1 PE=1 SV=3	13.1004	9	13	9	687	79.82	9.25	81.3	81.1	81.4	117.7	118.3	120.2	81.2667	118.733	0.684447	1.00591e-06
P51784	USP11	Ubiquitin carboxyl-terminal hydrolase 11 OS=Homo sapiens OX=9606 GN=USP11 PE=1 SV=3	5.29595	5	6	5	963	109.747	5.45	78.9	81.6	82.9	121.7	120.4	114.4	81.1333	118.833	0.682749	0.000119632
Q56VL3	OCIAD2	OCIA domain-containing protein 2 OS=Homo sapiens OX=9606 GN=OCIAD2 PE=1 SV=1	23.3766	4	6	4	154	16.943	9.03	79	83	81.4	121	118.5	117.1	81.1333	118.867	0.682557	2.05635e-05
Q9Y6M5	SLC30A1	Zinc transporter 1 OS=Homo sapiens OX=9606 GN=SLC30A1 PE=1 SV=3	22.6824	9	18	9	507	55.264	6.48	81	81.2	81.1	120.1	116.1	120.4	81.1	118.867	0.682277	1.08251e-05
Q99502	EYA1	Eyes absent homolog 1 OS=Homo sapiens OX=9606 GN=EYA1 PE=1 SV=2	2.02703	1	1	1	592	64.553	6.21	80.4	83.5	79.3	114.3	126.5	115.9	81.0667	118.9	0.681805	0.000716775
P16930	FAH	Fumarylacetoacetase OS=Homo sapiens OX=9606 GN=FAH PE=1 SV=2	13.8425	6	9	6	419	46.344	6.95	80.5	83.6	79.1	119.3	121.4	116.1	81.0667	118.933	0.681614	4.91215e-05
P43155	CRAT	Carnitine O-acetyltransferase OS=Homo sapiens OX=9606 GN=CRAT PE=1 SV=5	1.4377	1	2	1	626	70.812	8.44	79.6	83.6	80	117	116.6	123.3	81.0667	118.967	0.681423	0.000113018
P35237	SERPINB6	Serpin B6 OS=Homo sapiens OX=9606 GN=SERPINB6 PE=1 SV=3	61.1702	17	61	16	376	42.594	5.27	80.7	80.5	81.9	121.7	116.5	118.7	81.0333	118.967	0.681143	1.73694e-05
P07711	CTSL	Cathepsin L1 OS=Homo sapiens OX=9606 GN=CTSL PE=1 SV=2	10.8108	3	6	3	333	37.54	5.45	78.2	82	82.7	116.6	124.1	116.3	80.9667	119	0.680392	0.000197668
Q96EC8	YIPF6	Protein YIPF6 OS=Homo sapiens OX=9606 GN=YIPF6 PE=1 SV=2	5.08475	1	2	1	236	26.239	5.64	77.1	81.7	84.1	120.9	115.9	120.4	80.9667	119.067	0.680011	0.000125647
Q9BV44	THUMPD3	THUMP domain-containing protein 3 OS=Homo sapiens OX=9606 GN=THUMPD3 PE=1 SV=1	19.1321	9	18	9	507	56.967	6.37	81.5	82.2	79.1	120.2	121.2	115.8	80.9333	119.067	0.679731	3.68196e-05
Q8N3F8	MICALL1	MICAL-like protein 1 OS=Homo sapiens OX=9606 GN=MICALL1 PE=1 SV=2	7.30012	6	7	6	863	93.383	7.25	78	84.3	80.3	118.9	120.4	118.1	80.8667	119.133	0.678791	4.05952e-05
P60903	S100A10	Protein S100-A10 OS=Homo sapiens OX=9606 GN=S100A10 PE=1 SV=2	35.0515	4	26	4	97	11.196	7.37	81.5	79.8	81.2	118.4	116.3	122.7	80.8333	119.133	0.678511	4.00388e-05
Q14573	ITPR3	Inositol 1,4,5-trisphosphate receptor type 3 OS=Homo sapiens OX=9606 GN=ITPR3 PE=1 SV=2	15.8742	36	60	29	2671	303.912	6.48	80.3	81.4	80.7	119.7	118.1	119.9	80.8	119.233	0.677663	5.02247e-07
Q9H330	TMEM245	Transmembrane protein 245 OS=Homo sapiens OX=9606 GN=TMEM245 PE=1 SV=3	3.9818	3	7	3	879	97.295	8.91	81.3	79.1	81.9	117.3	120.6	119.8	80.7667	119.233	0.677383	7.97242e-06
P02042	HBD	Hemoglobin subunit delta OS=Homo sapiens OX=9606 GN=HBD PE=1 SV=2	12.9252	2	6	2	147	16.045	8.05	78.8	81.5	81.9	115.1	124.9	117.6	80.7333	119.2	0.677293	0.000241553
Q9BRQ8	AIFM2	Apoptosis-inducing factor 2 OS=Homo sapiens OX=9606 GN=AIFM2 PE=1 SV=1	31.0992	10	17	10	373	40.501	9.11	80.9	80.5	80.7	120.3	118.9	118.6	80.7	119.267	0.676635	2.24315e-07
Q86X29	LSR	Lipolysis-stimulated lipoprotein receptor OS=Homo sapiens OX=9606 GN=LSR PE=1 SV=4	1.69492	1	1	1	649	71.394	7.97	66.1	99	76.8	114.4	128.8	114.9	80.6333	119.367	0.67551	0.0228781
Q03405	PLAUR	Urokinase plasminogen activator surface receptor OS=Homo sapiens OX=9606 GN=PLAUR PE=1 SV=1	27.7612	6	7	6	335	36.953	6.65	80	84.8	77.1	120.2	114.4	123.6	80.6333	119.4	0.675321	0.000378144
Q9BXT2	CACNG6	Voltage-dependent calcium channel gamma-6 subunit OS=Homo sapiens OX=9606 GN=CACNG6 PE=1 SV=1	2.69231	1	2	1	260	28.111	9.17	82.4	76.5	82.9	114.6	120.7	122.9	80.6	119.4	0.675042	0.000272936
Q96BD0	SLCO4A1	Solute carrier organic anion transporter family member 4A1 OS=Homo sapiens OX=9606 GN=SLCO4A1 PE=1 SV=2	3.1856	2	3	2	722	77.143	7.83	75.4	82.4	83.9	127	112.6	118.7	80.5667	119.433	0.674574	0.00139646
Q9H223	EHD4	EH domain-containing protein 4 OS=Homo sapiens OX=9606 GN=EHD4 PE=1 SV=1	35.4898	17	29	15	541	61.137	6.76	79.9	81.5	80.2	122.3	116.8	119.3	80.5333	119.467	0.674107	1.97791e-05
P35869	AHR	Aryl hydrocarbon receptor OS=Homo sapiens OX=9606 GN=AHR PE=1 SV=2	1.65094	1	1	1	848	96.086	6.38	72.1	85.6	83.9	117.1	131.5	109.8	80.5333	119.467	0.674107	0.00706462
Q9HAU0	PLEKHA5	Pleckstrin homology domain-containing family A member 5 OS=Homo sapiens OX=9606 GN=PLEKHA5 PE=1 SV=1	6.09319	7	8	7	1116	127.385	7.53	79	83	79.3	121.8	118.4	118.5	80.4333	119.567	0.672707	2.12793e-05
Q5SXM8	DNLZ	DNL-type zinc finger protein OS=Homo sapiens OX=9606 GN=DNLZ PE=1 SV=1	15.7303	2	2	2	178	19.192	9.8	82.3	82.1	76.8	125.4	114.9	118.5	80.4	119.6	0.672241	0.000390187
P62256	UBE2H	Ubiquitin-conjugating enzyme E2 H OS=Homo sapiens OX=9606 GN=UBE2H PE=1 SV=1	26.776	4	12	4	183	20.642	4.67	79.3	82.9	78.8	121.6	122.6	114.7	80.3333	119.633	0.671496	0.000149339
Q96AQ6	PBXIP1	Pre-B-cell leukemia transcription factor-interacting protein 1 OS=Homo sapiens OX=9606 GN=PBXIP1 PE=1 SV=1	18.7415	10	17	10	731	80.594	5.33	79.2	82.1	79.7	120.1	116.2	122.7	80.3333	119.667	0.671309	4.69589e-05
Q9BYK8	HELZ2	Helicase with zinc finger domain 2 OS=Homo sapiens OX=9606 GN=HELZ2 PE=1 SV=6	10.117	19	22	19	2649	294.465	7.49	78.7	81.7	80.4	119.8	120.3	119	80.2667	119.7	0.670565	1.99235e-06
Q15646	OASL	2'-5'-oligoadenylate synthase-like protein OS=Homo sapiens OX=9606 GN=OASL PE=1 SV=2	39.4942	15	32	15	514	59.189	7.87	79.9	80.6	80.3	121.5	117.4	120.3	80.2667	119.733	0.670379	5.69326e-06
P52429	DGKE	Diacylglycerol kinase epsilon OS=Homo sapiens OX=9606 GN=DGKE PE=1 SV=1	3.7037	2	2	2	567	63.885	7.74	77.6	82.6	80.6	122.6	116.9	119.8	80.2667	119.767	0.670192	5.60747e-05
P16671	CD36	Platelet glycoprotein 4 OS=Homo sapiens OX=9606 GN=CD36 PE=1 SV=2	3.81356	1	1	1	472	53.019	7.96	88.1	78.1	74.5	110.5	120.1	128.8	80.2333	119.8	0.669727	0.00404663
Q9HB65	ELL3	RNA polymerase II elongation factor ELL3 OS=Homo sapiens OX=9606 GN=ELL3 PE=1 SV=2	3.02267	1	1	1	397	45.333	6.06	79.9	79.5	81.2	117	124.3	118	80.2	119.767	0.669635	7.19487e-05
Q7Z7N9	TMEM179B	Transmembrane protein 179B OS=Homo sapiens OX=9606 GN=TMEM179B PE=1 SV=1	7.30594	1	2	1	219	23.535	7.85	78.1	79	83.5	121.1	113	125.3	80.2	119.8	0.669449	0.000571643
P55268	LAMB2	Laminin subunit beta-2 OS=Homo sapiens OX=9606 GN=LAMB2 PE=1 SV=2	4.44939	6	6	6	1798	195.854	6.52	78.3	82	80.2	121.9	114.7	122.9	80.1667	119.833	0.668985	0.000143139
Q86WV6	TMEM173	Stimulator of interferon genes protein OS=Homo sapiens OX=9606 GN=TMEM173 PE=1 SV=1	5.80475	2	2	2	379	42.166	7.05	78.5	83.3	78.7	130.7	113.5	115.3	80.1667	119.833	0.668985	0.00220978
Q9NUM4	TMEM106B	Transmembrane protein 106B OS=Homo sapiens OX=9606 GN=TMEM106B PE=1 SV=2	7.66423	2	2	2	274	31.108	6.99	79.9	80.5	80.1	121.7	116.9	121	80.1667	119.867	0.668799	1.23517e-05
P00734	F2	Prothrombin OS=Homo sapiens OX=9606 GN=F2 PE=1 SV=2	8.84244	5	11	5	622	69.992	5.9	79.8	81.3	79.2	114	115.2	130.5	80.1	119.9	0.668057	0.00174102
Q8WTV0	SCARB1	Scavenger receptor class B member 1 OS=Homo sapiens OX=9606 GN=SCARB1 PE=1 SV=1	8.87681	5	14	5	552	60.838	8.24	78.2	82.1	79.8	119.8	119	121.2	80.0333	120	0.666944	6.70423e-06
P29590	PML	Protein PML OS=Homo sapiens OX=9606 GN=PML PE=1 SV=3	18.8209	15	20	15	882	97.489	6.21	78.9	79.8	81.2	119.9	119.3	120.9	79.9667	120.033	0.666204	1.02846e-06
Q96FW1	OTUB1	Ubiquitin thioesterase OTUB1 OS=Homo sapiens OX=9606 GN=OTUB1 PE=1 SV=2	49.8155	10	33	10	271	31.264	4.94	80.1	79.8	79.9	123.3	119.6	117.2	79.9333	120.033	0.665926	2.28068e-05
P15289	ARSA	Arylsulfatase A OS=Homo sapiens OX=9606 GN=ARSA PE=1 SV=3	12.6233	4	5	4	507	53.554	6.07	78.2	82.8	78.8	116.9	121.7	121.7	79.9333	120.1	0.665556	4.87828e-05
Q7Z6M1	RABEPK	Rab9 effector protein with kelch motifs OS=Homo sapiens OX=9606 GN=RABEPK PE=1 SV=1	9.13978	3	3	3	372	40.539	6.25	79.2	77.4	83.1	125	120.3	115	79.9	120.1	0.665279	0.000274066
Q86WC4	OSTM1	Osteopetrosis-associated transmembrane protein 1 OS=Homo sapiens OX=9606 GN=OSTM1 PE=1 SV=1	3.29341	1	1	1	334	37.233	6.01	70.9	91.4	77.4	114	127.6	118.7	79.9	120.1	0.665279	0.00516071
Q6ZRP7	QSOX2	Sulfhydryl oxidase 2 OS=Homo sapiens OX=9606 GN=QSOX2 PE=1 SV=3	20.9169	12	27	12	698	77.48	7.72	79.3	80	80.1	118.4	120.1	122.1	79.8	120.2	0.663894	3.26334e-06
Q96EQ0	SGTB	Small glutamine-rich tetratricopeptide repeat-containing protein beta OS=Homo sapiens OX=9606 GN=SGTB PE=1 SV=1	3.94737	1	1	1	304	33.408	4.92	80.8	84.1	74.3	111.4	127.3	122.1	79.7333	120.267	0.662971	0.00180038
O75874	IDH1	Isocitrate dehydrogenase [NADP] cytoplasmic OS=Homo sapiens OX=9606 GN=IDH1 PE=1 SV=2	56.7633	23	85	22	414	46.63	7.01	80.4	79	79.7	123.1	122.7	115.1	79.7	120.3	0.66251	0.000103338
P30536	TSPO	Translocator protein OS=Homo sapiens OX=9606 GN=TSPO PE=1 SV=3	23.0769	3	8	3	169	18.816	9.36	80.4	79.5	79.1	119.6	122.4	119	79.6667	120.333	0.66205	3.38646e-06
Q00059	TFAM	Transcription factor A, mitochondrial OS=Homo sapiens OX=9606 GN=TFAM PE=1 SV=1	40.6504	12	37	12	246	29.078	9.72	79.4	80	79.5	119.9	118.7	122.4	79.6333	120.333	0.661773	3.25043e-06
Q12979	ABR	Active breakpoint cluster region-related protein OS=Homo sapiens OX=9606 GN=ABR PE=2 SV=2	4.07451	3	3	3	859	97.536	6.55	75.5	86.9	76.5	128.3	119.7	113.2	79.6333	120.4	0.661406	0.0020127
P69905	HBA1	Hemoglobin subunit alpha OS=Homo sapiens OX=9606 GN=HBA1 PE=1 SV=2	15.493	2	8	2	142	15.248	8.68	80.1	78.4	80.4	120.1	117.1	124	79.6333	120.4	0.661406	4.09119e-05
O60701	UGDH	UDP-glucose 6-dehydrogenase OS=Homo sapiens OX=9606 GN=UGDH PE=1 SV=1	72.0648	25	85	25	494	54.989	7.12	78.8	79.9	80.1	121.5	122.4	117.4	79.6	120.433	0.660947	1.36877e-05
P46063	RECQL	ATP-dependent DNA helicase Q1 OS=Homo sapiens OX=9606 GN=RECQL PE=1 SV=3	45.7627	25	82	25	649	73.41	7.88	79.2	79.4	79.9	120.6	122	118.9	79.5	120.5	0.659751	1.51699e-06
P07099	EPHX1	Epoxide hydrolase 1 OS=Homo sapiens OX=9606 GN=EPHX1 PE=1 SV=1	40.6593	17	47	17	455	52.915	7.25	78.2	80.2	80.1	121.5	119.5	120.5	79.5	120.5	0.659751	1.21206e-06
Q14533	KRT81	Keratin, type II cuticular Hb1 OS=Homo sapiens OX=9606 GN=KRT81 PE=1 SV=3	9.50495	4	14	3	505	54.893	5.47	80.4	82.1	76	128.7	114.3	118.5	79.5	120.5	0.659751	0.000909837
Q9NVJ2	ARL8B	ADP-ribosylation factor-like protein 8B OS=Homo sapiens OX=9606 GN=ARL8B PE=1 SV=1	50	8	21	3	186	21.525	8.43	77	81.9	79.5	121.3	114.8	125.6	79.4667	120.567	0.65911	0.000282212
O75369	FLNB	Filamin-B OS=Homo sapiens OX=9606 GN=FLNB PE=1 SV=2	59.2237	124	592	110	2602	277.99	5.73	78.4	80.3	79.5	121.5	117.8	122.5	79.4	120.6	0.658375	1.13625e-05
P26006	ITGA3	Integrin alpha-3 OS=Homo sapiens OX=9606 GN=ITGA3 PE=1 SV=5	16.746	16	43	16	1051	116.538	6.77	78	80.1	80.1	121.1	120.6	120.2	79.4	120.633	0.658193	6.44363e-07
P30405	PPIF	Peptidyl-prolyl cis-trans isomerase F, mitochondrial OS=Homo sapiens OX=9606 GN=PPIF PE=1 SV=1	41.5459	9	23	7	207	22.026	9.38	78	80	79.8	122.8	118.3	121.1	79.2667	120.733	0.656543	9.09346e-06
Q96HQ2	CDKN2AIPNL	CDKN2AIP N-terminal-like protein OS=Homo sapiens OX=9606 GN=CDKN2AIPNL PE=1 SV=1	31.8966	2	9	2	116	13.187	5	77.6	78.4	81.8	128.3	110.3	123.6	79.2667	120.733	0.656543	0.00170591
Q9Y5W8	SNX13	Sorting nexin-13 OS=Homo sapiens OX=9606 GN=SNX13 PE=1 SV=4	1.34298	1	1	1	968	112.117	6.58	86.1	74.6	76.8	116.8	124.3	121.4	79.1667	120.833	0.655172	0.00055126
P52943	CRIP2	Cysteine-rich protein 2 OS=Homo sapiens OX=9606 GN=CRIP2 PE=1 SV=1	12.5	2	2	2	208	22.478	8.72	81	77.5	78.9	124.5	120	118.1	79.1333	120.867	0.654716	4.17595e-05
P14209	CD99	CD99 antigen OS=Homo sapiens OX=9606 GN=CD99 PE=1 SV=1	5.40541	1	2	1	185	18.836	4.75	80.8	77.4	79.2	125.7	117.4	119.6	79.1333	120.9	0.654535	9.74994e-05
P51572	BCAP31	B-cell receptor-associated protein 31 OS=Homo sapiens OX=9606 GN=BCAP31 PE=1 SV=3	54.4715	16	47	16	246	27.974	8.44	80.7	78	78.3	119.9	121.2	121.9	79	121	0.652893	2.2124e-06
P17301	ITGA2	Integrin alpha-2 OS=Homo sapiens OX=9606 GN=ITGA2 PE=1 SV=1	19.3903	18	29	18	1181	129.214	5.31	78.4	77.6	81	120.8	121.7	120.5	79	121	0.652893	2.688e-06
P16144	ITGB4	Integrin beta-4 OS=Homo sapiens OX=9606 GN=ITGB4 PE=1 SV=5	11.7453	15	25	15	1822	202.039	6.09	77.3	81.3	78.3	121	118.8	123.3	78.9667	121.033	0.652437	1.85779e-05
P01891	HLA-A	HLA class I histocompatibility antigen, A-68 alpha chain OS=Homo sapiens OX=9606 GN=HLA-A PE=1 SV=4	44.3836	13	57	5	365	40.883	6.7	79.4	76.5	80.9	122.2	121	120	78.9333	121.067	0.651982	8.11238e-06
P49023	PXN	Paxillin OS=Homo sapiens OX=9606 GN=PXN PE=1 SV=3	19.4585	10	18	10	591	64.464	6.19	77.5	80.7	78.3	123.2	122.1	118.2	78.8333	121.167	0.650619	1.9206e-05
P05556	ITGB1	Integrin beta-1 OS=Homo sapiens OX=9606 GN=ITGB1 PE=1 SV=2	30.2005	22	115	22	798	88.357	5.39	79.5	77.9	78.9	121.9	119	122.8	78.7667	121.233	0.649711	4.30672e-06
Q9ULC5	ACSL5	Long-chain-fatty-acid--CoA ligase 5 OS=Homo sapiens OX=9606 GN=ACSL5 PE=1 SV=1	9.80966	5	6	4	683	75.942	6.92	76.3	81.8	78	121.9	115.6	126.4	78.7	121.3	0.648805	0.000270068
O95274	LYPD3	Ly6/PLAUR domain-containing protein 3 OS=Homo sapiens OX=9606 GN=LYPD3 PE=1 SV=2	2.89017	1	1	1	346	35.948	7.75	78	74.9	83	128.3	120.3	115.5	78.6333	121.367	0.647899	0.000638398
P11717	IGF2R	Cation-independent mannose-6-phosphate receptor OS=Homo sapiens OX=9606 GN=IGF2R PE=1 SV=3	29.2654	60	115	60	2491	274.199	5.94	77.9	78.7	79	119.7	122.3	122.4	78.5333	121.467	0.646542	1.39083e-06
P13674	P4HA1	Prolyl 4-hydroxylase subunit alpha-1 OS=Homo sapiens OX=9606 GN=P4HA1 PE=1 SV=2	43.4457	21	51	21	534	61.011	6.01	79.2	77.2	79	120.3	121.4	122.8	78.4667	121.5	0.645816	1.50096e-06
Q6ZSR9		Uncharacterized protein FLJ45252 OS=Homo sapiens OX=9606 PE=2 SV=2	9.57746	2	2	2	355	37.953	5.26	79.5	77.2	78.5	125.7	111	128	78.4	121.567	0.644914	0.00129659
Q7Z7F7	MRPL55	39S ribosomal protein L55, mitochondrial OS=Homo sapiens OX=9606 GN=MRPL55 PE=1 SV=1	12.5	1	4	1	128	15.119	11.15	73.9	80.6	80.5	107.5	123.8	133.7	78.3333	121.667	0.643836	0.00551214
Q9Y2D5	AKAP2	A-kinase anchor protein 2 OS=Homo sapiens OX=9606 GN=AKAP2 PE=1 SV=3	10.1281	8	8	8	859	94.603	5.11	76.2	81.9	76.4	121.6	119.9	124	78.1667	121.833	0.641587	3.89879e-05
Q9BV68	RNF126	E3 ubiquitin-protein ligase RNF126 OS=Homo sapiens OX=9606 GN=RNF126 PE=1 SV=1	4.29448	1	1	1	326	35.562	5.72	83.9	67.6	82.7	120.6	132	113.2	78.0667	121.933	0.640241	0.00442315
Q9NP84	TNFRSF12A	Tumor necrosis factor receptor superfamily member 12A OS=Homo sapiens OX=9606 GN=TNFRSF12A PE=1 SV=1	7.75194	1	2	1	129	13.902	8.95	76.9	82	75.2	117.6	124.8	123.5	78.0333	121.967	0.639792	0.000128782
P50454	SERPINH1	Serpin H1 OS=Homo sapiens OX=9606 GN=SERPINH1 PE=1 SV=2	61.0048	23	141	23	418	46.411	8.69	77.3	78.4	78.1	120.8	122	123.5	77.9333	122.1	0.638275	8.10379e-07
P35052	GPC1	Glypican-1 OS=Homo sapiens OX=9606 GN=GPC1 PE=1 SV=2	3.04659	1	1	1	558	61.641	7.3	73.5	88	72.2	122.2	114.6	129.6	77.9	122.133	0.637828	0.00267186
P01023	A2M	Alpha-2-macroglobulin OS=Homo sapiens OX=9606 GN=A2M PE=1 SV=3	2.51018	4	5	4	1474	163.188	6.46	76.8	79.6	77.2	117.3	125.1	124	77.8667	122.133	0.637555	6.86863e-05
Q9BRR6	ADPGK	ADP-dependent glucokinase OS=Homo sapiens OX=9606 GN=ADPGK PE=1 SV=1	6.84105	3	5	3	497	54.055	6.2	78.2	78.6	76.8	123	118.1	125.4	77.8667	122.167	0.637381	3.69726e-05
Q13641	TPBG	Trophoblast glycoprotein OS=Homo sapiens OX=9606 GN=TPBG PE=1 SV=1	10.7143	4	6	4	420	46.003	6.83	74.1	80.5	78.8	118.8	122.8	125	77.8	122.2	0.636661	7.29916e-05
Q93096	PTP4A1	Protein tyrosine phosphatase type IVA 1 OS=Homo sapiens OX=9606 GN=PTP4A1 PE=1 SV=2	31.2139	5	8	2	173	19.802	8.97	82	74.3	76.9	122.6	121.9	122.2	77.7333	122.233	0.635942	3.99725e-05
O00488	ZNF593	Zinc finger protein 593 OS=Homo sapiens OX=9606 GN=ZNF593 PE=1 SV=2	13.4328	1	2	1	134	15.19	9.82	73.7	78.7	80.6	119.7	122.6	124.7	77.6667	122.333	0.634877	5.92445e-05
P16435	POR	NADPH--cytochrome P450 reductase OS=Homo sapiens OX=9606 GN=POR PE=1 SV=2	49.0399	27	66	27	677	76.641	5.58	75.9	78.3	78.6	120.3	123	123.9	77.6	122.4	0.633987	5.34331e-06
Q08AF3	SLFN5	Schlafen family member 5 OS=Homo sapiens OX=9606 GN=SLFN5 PE=1 SV=1	18.5185	15	31	13	891	100.99	8.22	76.6	79	77.1	123.8	122.7	120.8	77.5667	122.433	0.633542	2.50009e-06
O43657	TSPAN6	Tetraspanin-6 OS=Homo sapiens OX=9606 GN=TSPAN6 PE=1 SV=1	4.4898	1	1	1	245	27.545	8.1	81.3	76.3	75.1	114.6	131.8	120.9	77.5667	122.433	0.633542	0.0011226
Q16881	TXNRD1	Thioredoxin reductase 1, cytoplasmic OS=Homo sapiens OX=9606 GN=TXNRD1 PE=1 SV=3	49.3066	27	141	26	649	70.862	7.39	76.8	77.9	77.5	124.6	123.9	119.2	77.4	122.567	0.631493	1.26605e-05
O95470	SGPL1	Sphingosine-1-phosphate lyase 1 OS=Homo sapiens OX=9606 GN=SGPL1 PE=1 SV=3	17.7817	9	16	9	568	63.483	9.16	75.5	81	75.7	119.7	124.1	124	77.4	122.6	0.631321	4.03854e-05
P56199	ITGA1	Integrin alpha-1 OS=Homo sapiens OX=9606 GN=ITGA1 PE=1 SV=2	11.1959	15	17	15	1179	130.765	6.29	75.3	80.8	75.7	123.4	123.9	120.9	77.2667	122.733	0.629549	2.21288e-05
Q9NXW2	DNAJB12	DnaJ homolog subfamily B member 12 OS=Homo sapiens OX=9606 GN=DNAJB12 PE=1 SV=4	6.66667	2	2	2	375	41.793	8.53	78.1	78.6	74.8	115.8	120	132.6	77.1667	122.8	0.628393	0.000920569
Q2M2I8	AAK1	AP2-associated protein kinase 1 OS=Homo sapiens OX=9606 GN=AAK1 PE=1 SV=3	8.84495	5	7	5	961	103.821	6.6	75.4	76.1	80	123.4	122.8	122.3	77.1667	122.833	0.628223	6.3271e-06
P0DMN0	SULT1A4	Sulfotransferase 1A4 OS=Homo sapiens OX=9606 GN=SULT1A4 PE=1 SV=1	27.1186	6	16	3	295	34.174	6.01	79	77.8	74.6	127.4	121.7	119.5	77.1333	122.867	0.627781	7.07565e-05
Q02410	APBA1	Amyloid-beta A4 precursor protein-binding family A member 1 OS=Homo sapiens OX=9606 GN=APBA1 PE=1 SV=3	0.955795	1	6	1	837	92.807	4.93	71.9	82	77.3	119.2	127.5	122.1	77.0667	122.933	0.626898	0.000269791
Q9BYX4	IFIH1	Interferon-induced helicase C domain-containing protein 1 OS=Homo sapiens OX=9606 GN=IFIH1 PE=1 SV=3	7.31707	6	6	6	1025	116.615	5.52	74.4	80.6	76.2	123.6	124.2	121	77.0667	122.933	0.626898	2.53676e-05
Q9Y3P4	RHBDD3	Rhomboid domain-containing protein 3 OS=Homo sapiens OX=9606 GN=RHBDD3 PE=2 SV=1	4.40415	1	2	1	386	40.458	6.58	75.7	75	80.3	130.1	119.8	119.1	77	123	0.626016	0.000303211
Q96N66	MBOAT7	Lysophospholipid acyltransferase 7 OS=Homo sapiens OX=9606 GN=MBOAT7 PE=1 SV=2	18.0085	8	19	8	472	52.73	8.97	77	76.4	77.5	121	123.1	125	76.9667	123.033	0.625576	2.7333e-06
P11021	HSPA5	Endoplasmic reticulum chaperone BiP OS=Homo sapiens OX=9606 GN=HSPA5 PE=1 SV=2	59.4801	43	476	40	654	72.288	5.16	76.2	78	76.7	123.5	119	126.6	76.9667	123.033	0.625576	3.48461e-05
Q9H553	ALG2	Alpha-1,3/1,6-mannosyltransferase ALG2 OS=Homo sapiens OX=9606 GN=ALG2 PE=1 SV=1	12.9808	5	6	5	416	47.061	7.05	75.1	77.2	78.4	118.8	125.3	125.3	76.9	123.133	0.624526	4.08234e-05
P51668	UBE2D1	Ubiquitin-conjugating enzyme E2 D1 OS=Homo sapiens OX=9606 GN=UBE2D1 PE=1 SV=1	7.48299	1	5	1	147	16.591	7.42	73.1	83.9	73.7	124.1	123.6	121.7	76.9	123.133	0.624526	0.000207286
Q08380	LGALS3BP	Galectin-3-binding protein OS=Homo sapiens OX=9606 GN=LGALS3BP PE=1 SV=1	32.4786	14	42	14	585	65.289	5.27	76.4	79	75.2	122.7	121.9	124.8	76.8667	123.133	0.624256	5.23408e-06
Q00013	MPP1	55 kDa erythrocyte membrane protein OS=Homo sapiens OX=9606 GN=MPP1 PE=1 SV=2	5.15021	2	6	2	466	52.264	7.37	73	81.6	75.8	125.3	121.2	123	76.8	123.167	0.623545	7.75183e-05
P48506	GCLC	Glutamate--cysteine ligase catalytic subunit OS=Homo sapiens OX=9606 GN=GCLC PE=1 SV=2	40.3454	21	52	20	637	72.719	6.09	76.1	76.7	77.1	124.3	126.9	118.8	76.6333	123.333	0.621351	4.14889e-05
P46821	MAP1B	Microtubule-associated protein 1B OS=Homo sapiens OX=9606 GN=MAP1B PE=1 SV=2	22.4068	42	87	42	2468	270.468	4.81	75.6	77.2	77.1	123.6	123	123.5	76.6333	123.367	0.621183	1.14788e-07
Q14108	SCARB2	Lysosome membrane protein 2 OS=Homo sapiens OX=9606 GN=SCARB2 PE=1 SV=2	12.7615	6	25	6	478	54.255	5.14	74.8	80.4	74.6	122.1	124	124.2	76.6	123.433	0.620578	2.03179e-05
P07093	SERPINE2	Glia-derived nexin OS=Homo sapiens OX=9606 GN=SERPINE2 PE=1 SV=1	18.3417	5	8	5	398	43.974	9.29	73.2	78.4	78.1	123.5	123.7	123.1	76.5667	123.433	0.620308	1.01708e-05
P09382	LGALS1	Galectin-1 OS=Homo sapiens OX=9606 GN=LGALS1 PE=1 SV=2	91.1111	10	146	10	135	14.706	5.5	77	76.5	76.2	125.7	124.3	120.3	76.5667	123.433	0.620308	8.80899e-06
Q13563	PKD2	Polycystin-2 OS=Homo sapiens OX=9606 GN=PKD2 PE=1 SV=3	2.37603	2	2	2	968	109.622	5.69	73.9	78.3	77.4	101.8	120.5	147.9	76.5333	123.4	0.620205	0.0252708
Q9BXS9	SLC26A6	Solute carrier family 26 member 6 OS=Homo sapiens OX=9606 GN=SLC26A6 PE=1 SV=1	3.16206	3	3	3	759	82.914	8.37	72.7	79.7	77.2	130	113.1	127.3	76.5333	123.467	0.61987	0.00112972
Q9H2H9	SLC38A1	Sodium-coupled neutral amino acid transporter 1 OS=Homo sapiens OX=9606 GN=SLC38A1 PE=1 SV=1	8.82957	5	9	5	487	54.012	7.02	80.4	72.7	76.3	123.4	126.3	120.9	76.4667	123.533	0.618996	6.51755e-05
P48507	GCLM	Glutamate--cysteine ligase regulatory subunit OS=Homo sapiens OX=9606 GN=GCLM PE=1 SV=1	31.0219	7	17	7	274	30.708	6.02	75.1	78.7	75.6	124.3	126	120.3	76.4667	123.533	0.618996	2.05207e-05
Q8NHU6	TDRD7	Tudor domain-containing protein 7 OS=Homo sapiens OX=9606 GN=TDRD7 PE=1 SV=2	4.82696	4	7	4	1098	123.506	7.21	72	79	78.2	120.2	122.9	127.7	76.4	123.6	0.618123	0.000110591
Q13492	PICALM	Phosphatidylinositol-binding clathrin assembly protein OS=Homo sapiens OX=9606 GN=PICALM PE=1 SV=2	28.5276	13	23	13	652	70.71	7.9	76.4	76.6	76	125.8	125.6	119.7	76.3333	123.7	0.617084	1.91707e-05
Q03468	ERCC6	DNA excision repair protein ERCC-6 OS=Homo sapiens OX=9606 GN=ERCC6 PE=1 SV=1	6.02813	7	8	7	1493	168.311	8.09	74.3	78.5	76.2	126.9	122.5	121.7	76.3333	123.7	0.617084	1.96779e-05
P42224	STAT1	Signal transducer and activator of transcription 1-alpha/beta OS=Homo sapiens OX=9606 GN=STAT1 PE=1 SV=2	49.2	31	104	31	750	87.28	6.05	76.6	76	76.3	125.6	122.7	122.8	76.3	123.7	0.616815	1.03255e-06
P05091	ALDH2	Aldehyde dehydrogenase, mitochondrial OS=Homo sapiens OX=9606 GN=ALDH2 PE=1 SV=2	51.0638	20	71	19	517	56.346	7.05	75.6	77	75.8	123.1	123.7	125	76.1333	123.933	0.614309	2.93317e-07
Q8WUD1	RAB2B	Ras-related protein Rab-2B OS=Homo sapiens OX=9606 GN=RAB2B PE=1 SV=1	34.2593	7	22	1	216	24.199	7.83	78.8	67.2	82.2	126.7	122.2	122.9	76.0667	123.933	0.613771	0.00054597
Q9GZT6	CCDC90B	Coiled-coil domain-containing protein 90B, mitochondrial OS=Homo sapiens OX=9606 GN=CCDC90B PE=1 SV=2	4.33071	1	1	1	254	29.487	7.55	70.3	79.7	78	136.4	117.9	117.6	76	123.967	0.613068	0.00219761
Q96EM0	L3HYPDH	Trans-3-hydroxy-L-proline dehydratase OS=Homo sapiens OX=9606 GN=L3HYPDH PE=1 SV=2	3.9548	1	1	1	354	38.113	6.68	70.5	77.3	80.2	122.1	124.9	125	76	124	0.612903	9.25075e-05
P33527	ABCC1	Multidrug resistance-associated protein 1 OS=Homo sapiens OX=9606 GN=ABCC1 PE=1 SV=3	24.2325	31	60	30	1531	171.481	7.11	75.2	76.9	75.9	126.3	120.5	125.3	76	124.033	0.612739	1.32661e-05
Q9Y3A6	TMED5	Transmembrane emp24 domain-containing protein 5 OS=Homo sapiens OX=9606 GN=TMED5 PE=1 SV=1	17.4672	4	17	4	229	25.988	4.84	74.6	76.7	76.6	124.1	123.5	124.4	75.9667	124	0.612634	3.2547e-07
P12110	COL6A2	Collagen alpha-2(VI) chain OS=Homo sapiens OX=9606 GN=COL6A2 PE=1 SV=4	0.785083	1	1	1	1019	108.512	6.21	76.4	76.5	75	121.8	125.9	124.4	75.9667	124.033	0.61247	3.1156e-06
Q6P1A2	LPCAT3	Lysophospholipid acyltransferase 5 OS=Homo sapiens OX=9606 GN=LPCAT3 PE=1 SV=1	19.0965	7	23	7	487	55.998	8.69	77.3	74.5	76	123.2	125	124	75.9333	124.067	0.612037	9.55029e-07
O95352	ATG7	Ubiquitin-like modifier-activating enzyme ATG7 OS=Homo sapiens OX=9606 GN=ATG7 PE=1 SV=1	19.3457	12	22	12	703	77.909	6.24	74.6	75.3	77.3	125.4	124	123.3	75.7333	124.233	0.609606	1.15946e-06
P35555	FBN1	Fibrillin-1 OS=Homo sapiens OX=9606 GN=FBN1 PE=1 SV=3	2.54267	7	8	6	2871	312.022	4.93	74	81.7	71.1	124.4	121.9	126.9	75.6	124.4	0.607717	0.000149462
P04083	ANXA1	Annexin A1 OS=Homo sapiens OX=9606 GN=ANXA1 PE=1 SV=2	73.1214	24	183	24	346	38.69	7.02	75.4	75.3	76	124	123.2	126.2	75.5667	124.467	0.607124	7.60309e-07
P15559	NQO1	NAD(P)H dehydrogenase [quinone] 1 OS=Homo sapiens OX=9606 GN=NQO1 PE=1 SV=1	33.2117	11	48	11	274	30.848	8.88	76.1	74	76.1	126.2	126.9	120.6	75.4	124.567	0.605298	2.0215e-05
Q96FJ2	DYNLL2	Dynein light chain 2, cytoplasmic OS=Homo sapiens OX=9606 GN=DYNLL2 PE=1 SV=1	44.9438	3	8	2	89	10.343	7.37	74.3	74.2	77.6	123.9	127.2	122.8	75.3667	124.633	0.604707	9.06418e-06
P08473	MME	Neprilysin OS=Homo sapiens OX=9606 GN=MME PE=1 SV=2	10.9333	8	10	8	750	85.46	5.73	74.7	76.5	74.6	124.1	124.8	125.2	75.2667	124.7	0.603582	2.35497e-07
Q96F63	CCDC97	Coiled-coil domain-containing protein 97 OS=Homo sapiens OX=9606 GN=CCDC97 PE=1 SV=1	4.37318	1	2	1	343	38.923	4.59	73.6	72.8	79.3	133.2	121.6	119.6	75.2333	124.8	0.602831	0.000460151
Q9NWK9	ZNHIT6	Box C/D snoRNA protein 1 OS=Homo sapiens OX=9606 GN=ZNHIT6 PE=1 SV=1	2.76596	1	1	1	470	53.884	5.8	61.7	84.6	79.4	118.5	115.6	140.3	75.2333	124.8	0.602831	0.00895844
P00813	ADA	Adenosine deaminase OS=Homo sapiens OX=9606 GN=ADA PE=1 SV=3	22.865	7	18	7	363	40.739	5.95	75.2	75	75.3	128.6	124.8	121.1	75.1667	124.833	0.602136	2.14671e-05
P10599	TXN	Thioredoxin OS=Homo sapiens OX=9606 GN=TXN PE=1 SV=3	77.1429	7	75	7	105	11.73	4.92	77.4	73.5	74.3	129.6	127	118.2	75.0667	124.933	0.600854	0.000165985
Q8N142	ADSSL1	Adenylosuccinate synthetase isozyme 1 OS=Homo sapiens OX=9606 GN=ADSSL1 PE=1 SV=1	9.62801	4	7	3	457	50.177	8.59	75.9	75	74.2	130.9	117.6	126.4	75.0333	124.967	0.600427	0.000222444
Q99732	LITAF	Lipopolysaccharide-induced tumor necrosis factor-alpha factor OS=Homo sapiens OX=9606 GN=LITAF PE=1 SV=2	4.34783	1	2	1	161	17.095	6.44	73.7	73.9	77.4	116.8	133.3	124.7	75	124.933	0.60032	0.000528073
Q96CV9	OPTN	Optineurin OS=Homo sapiens OX=9606 GN=OPTN PE=1 SV=3	12.4783	6	7	6	577	65.881	5.17	73.5	75.8	75.7	131.3	120.6	123.3	75	125.067	0.59968	0.000109926
P05362	ICAM1	Intercellular adhesion molecule 1 OS=Homo sapiens OX=9606 GN=ICAM1 PE=1 SV=2	19.3609	8	20	8	532	57.789	7.99	73.6	74.7	76.6	124.9	123	127.2	74.9667	125.033	0.599573	4.77231e-06
Q9ULG6	CCPG1	Cell cycle progression protein 1 OS=Homo sapiens OX=9606 GN=CCPG1 PE=1 SV=3	6.20872	4	6	4	757	87.286	5.95	72.9	78.7	73.2	122.7	124.4	128	74.9333	125.033	0.599307	3.36957e-05
O94913	PCF11	Pre-mRNA cleavage complex 2 protein Pcf11 OS=Homo sapiens OX=9606 GN=PCF11 PE=1 SV=3	0.771704	1	1	1	1555	172.944	8.48	76.2	74.8	73.3	122.5	129.2	124	74.7667	125.233	0.597019	2.12405e-05
Q460N5	PARP14	Poly [ADP-ribose] polymerase 14 OS=Homo sapiens OX=9606 GN=PARP14 PE=1 SV=3	12.9928	15	23	15	1801	202.672	7.18	74	75.7	74.5	124.7	123	128.1	74.7333	125.267	0.596594	5.72347e-06
Q13642	FHL1	Four and a half LIM domains protein 1 OS=Homo sapiens OX=9606 GN=FHL1 PE=1 SV=4	15.1703	4	6	4	323	36.239	8.97	73.2	77.1	73.7	128.8	125.6	121.7	74.6667	125.367	0.595586	2.92298e-05
Q9Y6K5	OAS3	2'-5'-oligoadenylate synthase 3 OS=Homo sapiens OX=9606 GN=OAS3 PE=1 SV=3	27.6909	27	58	27	1087	121.093	8.4	73.6	74.8	75.4	126.1	126.6	123.5	74.6	125.4	0.594896	1.30053e-06
Q6IAN0	DHRS7B	Dehydrogenase/reductase SDR family member 7B OS=Homo sapiens OX=9606 GN=DHRS7B PE=1 SV=2	23.6923	6	10	6	325	35.097	9.55	74.7	72.9	75.8	124.6	122.8	129.2	74.4667	125.533	0.593202	1.64772e-05
Q13501	SQSTM1	Sequestosome-1 OS=Homo sapiens OX=9606 GN=SQSTM1 PE=1 SV=1	36.8182	9	35	9	440	47.657	5.22	72	76.5	74.5	125.6	125.4	126	74.3333	125.667	0.591512	2.56164e-06
Q92930	RAB8B	Ras-related protein Rab-8B OS=Homo sapiens OX=9606 GN=RAB8B PE=1 SV=2	35.2657	8	41	2	207	23.569	9.07	73.5	74.4	74.8	124.8	124.5	128	74.2333	125.767	0.590246	1.66688e-06
P28065	PSMB9	Proteasome subunit beta type-9 OS=Homo sapiens OX=9606 GN=PSMB9 PE=1 SV=2	25.1142	4	6	4	219	23.25	5.03	73.5	75.3	73.7	127.8	123.1	126.5	74.1667	125.8	0.58956	4.39317e-06
Q9UNQ0	ABCG2	ATP-binding cassette sub-family G member 2 OS=Homo sapiens OX=9606 GN=ABCG2 PE=1 SV=3	7.48092	5	9	5	655	72.267	8.69	72.7	75.7	73.8	126.7	126.2	124.9	74.0667	125.933	0.588142	9.21351e-07
P24390	KDELR1	ER lumen protein-retaining receptor 1 OS=Homo sapiens OX=9606 GN=KDELR1 PE=1 SV=1	12.7358	2	5	2	212	24.526	8.62	79.3	71	71.9	131.9	120.5	125.5	74.0667	125.967	0.587986	0.000250827
P27449	ATP6V0C	V-type proton ATPase 16 kDa proteolipid subunit OS=Homo sapiens OX=9606 GN=ATP6V0C PE=1 SV=1	11.6129	1	4	1	155	15.725	8.44	70	76.4	75.5	126.2	123.3	128.7	73.9667	126.067	0.586727	3.32001e-05
P00390	GSR	Glutathione reductase, mitochondrial OS=Homo sapiens OX=9606 GN=GSR PE=1 SV=2	38.6973	16	63	16	522	56.221	8.5	73.9	73.2	74.6	129.7	125.5	123.1	73.9	126.1	0.586043	1.20716e-05
P30466	HLA-B	HLA class I histocompatibility antigen, B-18 alpha chain OS=Homo sapiens OX=9606 GN=HLA-B PE=1 SV=1	43.9227	12	37	2	362	40.25	6.76	72.2	74	75.5	129.3	128.2	120.8	73.9	126.1	0.586043	5.11414e-05
O15120	AGPAT2	1-acyl-sn-glycerol-3-phosphate acyltransferase beta OS=Homo sapiens OX=9606 GN=AGPAT2 PE=1 SV=1	5.03597	1	2	1	278	30.894	9.01	70	79.3	72.4	123	124.7	130.7	73.9	126.133	0.585888	0.000136524
Q9UKK3	PARP4	Poly [ADP-ribose] polymerase 4 OS=Homo sapiens OX=9606 GN=PARP4 PE=1 SV=3	5.45244	8	8	8	1724	192.472	5.66	72.8	76.1	72.6	128.3	124.5	125.7	73.8333	126.167	0.585205	5.1513e-06
O14657	TOR1B	Torsin-1B OS=Homo sapiens OX=9606 GN=TOR1B PE=1 SV=2	11.9048	4	6	4	336	37.955	8.54	71.4	75.8	74	128.7	123.6	126.5	73.7333	126.267	0.583949	1.13443e-05
P02788	LTF	Lactotransferrin OS=Homo sapiens OX=9606 GN=LTF PE=1 SV=6	2.8169	2	7	2	710	78.132	8.12	71.2	79	71	116.1	132.2	130.5	73.7333	126.267	0.583949	0.000794449
Q9NYT0	PLEK2	Pleckstrin-2 OS=Homo sapiens OX=9606 GN=PLEK2 PE=1 SV=1	2.54958	1	1	1	353	39.946	9.41	72.4	74.5	74.1	129.5	127	122.5	73.6667	126.333	0.583113	1.63834e-05
Q5EBL8	PDZD11	PDZ domain-containing protein 11 OS=Homo sapiens OX=9606 GN=PDZD11 PE=1 SV=2	17.1429	1	1	1	140	16.121	7.21	67.9	76.5	76.3	134.5	113.2	131.6	73.5667	126.433	0.581861	0.00187678
Q01581	HMGCS1	Hydroxymethylglutaryl-CoA synthase, cytoplasmic OS=Homo sapiens OX=9606 GN=HMGCS1 PE=1 SV=2	24.6154	11	20	11	520	57.257	5.41	73.9	74.9	71.7	126.7	133.7	119.1	73.5	126.5	0.581028	0.000253619
P23229	ITGA6	Integrin alpha-6 OS=Homo sapiens OX=9606 GN=ITGA6 PE=1 SV=5	16.4602	15	22	15	1130	126.526	6.61	72.3	74.9	73.2	124.6	127.2	127.8	73.4667	126.533	0.580611	1.80072e-06
P02749	APOH	Beta-2-glycoprotein 1 OS=Homo sapiens OX=9606 GN=APOH PE=1 SV=3	2.6087	1	2	1	345	38.273	7.97	73.7	73.6	73.1	111.5	108	160.2	73.4667	126.567	0.580458	0.0344574
Q8NCL4	GALNT6	Polypeptide N-acetylgalactosaminyltransferase 6 OS=Homo sapiens OX=9606 GN=GALNT6 PE=2 SV=2	10.6109	5	6	5	622	71.113	8.18	70.8	78.8	70.5	134.5	116.9	128.5	73.3667	126.633	0.579363	0.000800088
Q9P0S9	TMEM14C	Transmembrane protein 14C OS=Homo sapiens OX=9606 GN=TMEM14C PE=1 SV=1	8.92857	1	1	1	112	11.557	9.88	80	74.6	65.5	127.1	127.3	125.5	73.3667	126.633	0.579363	0.000237311
P11166	SLC2A1	Solute carrier family 2, facilitated glucose transporter member 1 OS=Homo sapiens OX=9606 GN=SLC2A1 PE=1 SV=2	11.1789	5	9	5	492	54.049	8.72	73.3	72.7	74	124.5	126.3	129.1	73.3333	126.633	0.5791	2.76306e-06
P09913	IFIT2	Interferon-induced protein with tetratricopeptide repeats 2 OS=Homo sapiens OX=9606 GN=IFIT2 PE=1 SV=1	25.6356	11	21	11	472	54.597	6.76	71.7	74.9	73.3	127.9	127.5	124.8	73.3	126.733	0.57838	2.37771e-06
Q13586	STIM1	Stromal interaction molecule 1 OS=Homo sapiens OX=9606 GN=STIM1 PE=1 SV=3	9.19708	6	11	6	685	77.375	6.67	71.7	74.4	73.5	131.7	123.6	125.2	73.2	126.833	0.577135	3.26662e-05
P02533	KRT14	Keratin, type I cytoskeletal 14 OS=Homo sapiens OX=9606 GN=KRT14 PE=1 SV=4	22.6695	14	48	1	472	51.529	5.16	63.1	88.5	67.9	121.9	139.1	119.5	73.1667	126.833	0.576873	0.00569493
Q13287	NMI	N-myc-interactor OS=Homo sapiens OX=9606 GN=NMI PE=1 SV=2	22.1498	5	6	5	307	35.035	5.34	73.6	72.8	72.8	125.2	129.2	126.6	73.0667	127	0.575328	1.47465e-06
O76024	WFS1	Wolframin OS=Homo sapiens OX=9606 GN=WFS1 PE=1 SV=2	16.9663	12	20	12	890	100.227	8.05	73.4	71.2	74.5	125.3	128.5	127.1	73.0333	126.967	0.575217	2.2853e-06
Q9UPY5	SLC7A11	Cystine/glutamate transporter OS=Homo sapiens OX=9606 GN=SLC7A11 PE=1 SV=1	6.18762	3	7	3	501	55.387	9.19	69.7	75	73.9	128.3	126.2	126.9	72.8667	127.133	0.573152	6.13911e-06
P08648	ITGA5	Integrin alpha-5 OS=Homo sapiens OX=9606 GN=ITGA5 PE=1 SV=2	11.7255	11	29	11	1049	114.465	5.77	71.3	74	73.1	126.8	123.7	131.1	72.8	127.2	0.572327	1.85443e-05
O15018	PDZD2	PDZ domain-containing protein 2 OS=Homo sapiens OX=9606 GN=PDZD2 PE=1 SV=4	0.563579	1	1	1	2839	301.455	7.43	72.3	73.7	72.1	125.4	120.2	136.4	72.7	127.333	0.570942	0.00034034
O15118	NPC1	NPC intracellular cholesterol transporter 1 OS=Homo sapiens OX=9606 GN=NPC1 PE=1 SV=2	6.57277	7	9	7	1278	142.074	5.36	69.4	76.5	72.1	128.9	123.5	129.6	72.6667	127.333	0.570681	4.21941e-05
Q9H237	PORCN	Protein-serine O-palmitoleoyltransferase porcupine OS=Homo sapiens OX=9606 GN=PORCN PE=1 SV=2	1.73536	1	1	1	461	52.283	8.84	69.4	72.8	75.4	125.5	130.8	126.1	72.5333	127.467	0.569038	2.20756e-05
O95786	DDX58	Probable ATP-dependent RNA helicase DDX58 OS=Homo sapiens OX=9606 GN=DDX58 PE=1 SV=2	24.5405	19	26	19	925	106.531	6.4	72.2	72.8	72.4	131.5	124.2	126.8	72.4667	127.5	0.568366	1.36689e-05
Q5K651	SAMD9	Sterile alpha motif domain-containing protein 9 OS=Homo sapiens OX=9606 GN=SAMD9 PE=1 SV=1	15.4185	19	26	18	1589	184.165	7.83	71.3	73.1	73	126.7	129.6	126.3	72.4667	127.533	0.568217	1.31575e-06
P48200	IREB2	Iron-responsive element-binding protein 2 OS=Homo sapiens OX=9606 GN=IREB2 PE=1 SV=3	3.53063	3	6	3	963	104.978	7.05	71.8	74.9	70.5	130.2	128.3	124.2	72.4	127.567	0.567546	1.50019e-05
P00973	OAS1	2'-5'-oligoadenylate synthase 1 OS=Homo sapiens OX=9606 GN=OAS1 PE=1 SV=4	20.75	6	11	6	400	45.999	8.22	72.6	75.5	69.1	129.6	125.9	127.4	72.4	127.633	0.56725	1.33759e-05
P18031	PTPN1	Tyrosine-protein phosphatase non-receptor type 1 OS=Homo sapiens OX=9606 GN=PTPN1 PE=1 SV=1	40.2299	16	36	16	435	49.935	6.27	71.4	73.6	72.1	128.7	124.6	129.7	72.3667	127.667	0.566841	5.19916e-06
Q96HR9	REEP6	Receptor expression-enhancing protein 6 OS=Homo sapiens OX=9606 GN=REEP6 PE=1 SV=2	9.95261	2	5	2	211	23.403	8.56	70.8	75.1	71.1	128.1	129.5	125.4	72.3333	127.667	0.56658	7.21105e-06
Q13277	STX3	Syntaxin-3 OS=Homo sapiens OX=9606 GN=STX3 PE=1 SV=3	4.49827	1	1	1	289	33.134	5.44	67.6	74.5	74.8	125.8	128.3	129	72.3	127.7	0.566171	2.632e-05
P42330	AKR1C3	Aldo-keto reductase family 1 member C3 OS=Homo sapiens OX=9606 GN=AKR1C3 PE=1 SV=4	60.3715	19	81	8	323	36.83	7.94	72.5	72.4	71.8	131.3	127.7	124.4	72.2333	127.8	0.565206	1.00718e-05
Q8IXQ6	PARP9	Poly [ADP-ribose] polymerase 9 OS=Homo sapiens OX=9606 GN=PARP9 PE=1 SV=2	9.13349	7	9	7	854	96.281	7.91	71.2	72.2	73.1	132.3	124	127.2	72.1667	127.833	0.564537	2.32651e-05
P33121	ACSL1	Long-chain-fatty-acid--CoA ligase 1 OS=Homo sapiens OX=9606 GN=ACSL1 PE=1 SV=1	10.8883	7	11	6	698	77.893	7.15	68	76	72.4	130	124.7	128.9	72.1333	127.867	0.564129	3.8727e-05
P43490	NAMPT	Nicotinamide phosphoribosyltransferase OS=Homo sapiens OX=9606 GN=NAMPT PE=1 SV=1	60.8961	24	81	24	491	55.487	7.15	72.3	71.8	72	130.9	130.5	122.6	72.0333	128	0.56276	3.2303e-05
Q9Y291	MRPS33	28S ribosomal protein S33, mitochondrial OS=Homo sapiens OX=9606 GN=MRPS33 PE=1 SV=1	8.49057	1	1	1	106	12.621	10.11	69	72.2	74.8	122.5	135	126.5	72	128	0.5625	0.000158461
P16455	MGMT	Methylated-DNA--protein-cysteine methyltransferase OS=Homo sapiens OX=9606 GN=MGMT PE=1 SV=1	13.5266	2	2	2	207	21.632	8.1	74.2	72.4	69	123.3	135.3	125.8	71.8667	128.133	0.560874	0.00014254
O95379	TNFAIP8	Tumor necrosis factor alpha-induced protein 8 OS=Homo sapiens OX=9606 GN=TNFAIP8 PE=1 SV=1	27.2727	5	6	5	198	22.989	7.93	67.6	77	70.8	130.9	126.5	127.2	71.8	128.2	0.560062	5.22119e-05
O14879	IFIT3	Interferon-induced protein with tetratricopeptide repeats 3 OS=Homo sapiens OX=9606 GN=IFIT3 PE=1 SV=1	24.6939	11	29	10	490	55.95	5.2	72.2	71.8	71.4	132.9	124.7	127	71.8	128.2	0.560062	2.11978e-05
P05413	FABP3	Fatty acid-binding protein, heart OS=Homo sapiens OX=9606 GN=FABP3 PE=1 SV=4	27.0677	5	7	5	133	14.849	6.8	69.4	74.5	71.4	129.5	131	124.2	71.7667	128.233	0.559657	2.42667e-05
Q96RD7	PANX1	Pannexin-1 OS=Homo sapiens OX=9606 GN=PANX1 PE=1 SV=4	1.87793	1	1	1	426	48.019	6.01	69.7	71.5	74.1	131.7	124.2	128.8	71.7667	128.233	0.559657	2.38453e-05
O43653	PSCA	Prostate stem cell antigen OS=Homo sapiens OX=9606 GN=PSCA PE=1 SV=1	8.13008	1	2	1	123	12.903	5.29	69.5	74.4	71.4	136	125.1	123.6	71.7667	128.233	0.559657	0.000170465
P52895	AKR1C2	Aldo-keto reductase family 1 member C2 OS=Homo sapiens OX=9606 GN=AKR1C2 PE=1 SV=3	50.4644	14	93	2	323	36.712	7.49	55	86.9	73	118.7	139.3	127.1	71.6333	128.367	0.558037	0.00671243
Q9BQA9	CYBC1	Cytochrome b-245 chaperone 1 OS=Homo sapiens OX=9606 GN=CYBC1 PE=1 SV=1	4.27807	1	1	1	187	20.761	6.8	73.3	67.5	74	129.6	124.6	131.1	71.6	128.433	0.557488	3.71497e-05
Q9H299	SH3BGRL3	SH3 domain-binding glutamic acid-rich-like protein 3 OS=Homo sapiens OX=9606 GN=SH3BGRL3 PE=1 SV=1	38.7097	4	15	4	93	10.431	4.93	73.1	71.3	70.1	132.1	130.3	123.2	71.5	128.533	0.556276	3.69651e-05
Q9UKI2	CDC42EP3	Cdc42 effector protein 3 OS=Homo sapiens OX=9606 GN=CDC42EP3 PE=1 SV=1	3.93701	1	1	1	254	27.661	5.78	68.7	73.7	71.8	131.5	123.2	131	71.4	128.567	0.555354	4.81341e-05
Q9H4I9	SMDT1	Essential MCU regulator, mitochondrial OS=Homo sapiens OX=9606 GN=SMDT1 PE=1 SV=1	6.54206	1	2	1	107	11.434	7.27	74.7	70.2	69.1	136.2	125.4	124.3	71.3333	128.633	0.554548	0.000161782
P31949	S100A11	Protein S100-A11 OS=Homo sapiens OX=9606 GN=S100A11 PE=1 SV=2	49.5238	5	59	5	105	11.733	7.12	71.7	69.2	71.7	129	131.4	127	70.8667	129.133	0.548787	2.77051e-06
P02795	MT2A	Metallothionein-2 OS=Homo sapiens OX=9606 GN=MT2A PE=1 SV=1	67.2131	4	15	4	61	6.037	7.83	73.9	70.1	68.3	140.8	123.3	123.6	70.7667	129.233	0.547588	0.000627177
Q9HB58	SP110	Sp110 nuclear body protein OS=Homo sapiens OX=9606 GN=SP110 PE=1 SV=5	2.03193	1	1	1	689	78.345	8.87	67.2	74.8	70.3	131.3	123.9	132.5	70.7667	129.233	0.547588	7.34227e-05
P02689	PMP2	Myelin P2 protein OS=Homo sapiens OX=9606 GN=PMP2 PE=1 SV=3	9.09091	1	1	1	132	14.9	9.83	66	68.9	77.2	132.8	126.2	128.9	70.7	129.3	0.54679	0.000110252
Q8N357	SLC35F6	Solute carrier family 35 member F6 OS=Homo sapiens OX=9606 GN=SLC35F6 PE=1 SV=1	8.89488	3	7	3	371	40.188	6.93	71.9	71	68.3	134.3	125.3	129.2	70.4	129.6	0.54321	3.0489e-05
Q9NZU5	LMCD1	LIM and cysteine-rich domains protein 1 OS=Homo sapiens OX=9606 GN=LMCD1 PE=1 SV=1	5.75342	2	3	2	365	40.806	7.93	65.4	76.7	68.7	123	128.7	137.5	70.2667	129.733	0.541624	0.000383447
Q9P1F3	ABRACL	Costars family protein ABRACL OS=Homo sapiens OX=9606 GN=ABRACL PE=1 SV=1	65.4321	3	6	3	81	9.051	6.29	73.2	71.5	66	138.9	137.6	112.7	70.2333	129.733	0.541367	0.00249304
P09038	FGF2	Fibroblast growth factor 2 OS=Homo sapiens OX=9606 GN=FGF2 PE=1 SV=3	7.29167	2	3	2	288	30.751	11.18	68.1	73.4	69.2	133.6	125.6	130.1	70.2333	129.767	0.541228	2.9883e-05
Q8TDB6	DTX3L	E3 ubiquitin-protein ligase DTX3L OS=Homo sapiens OX=9606 GN=DTX3L PE=1 SV=1	12.2973	7	14	7	740	83.501	8.06	69.2	70.3	71	132.1	124.3	133	70.1667	129.8	0.540575	2.92098e-05
Q29963	HLA-C	HLA class I histocompatibility antigen, Cw-6 alpha chain OS=Homo sapiens OX=9606 GN=HLA-C PE=1 SV=2	43.9891	12	45	2	366	40.943	6	72.4	67.7	69.9	126.2	135.8	127.9	70	129.967	0.5386	5.10405e-05
P02765	AHSG	Alpha-2-HS-glycoprotein OS=Homo sapiens OX=9606 GN=AHSG PE=1 SV=1	5.44959	2	9	2	367	39.3	5.72	69	73	67.6	128.6	126.6	135.2	69.8667	130.133	0.536885	3.92452e-05
P63313	TMSB10	Thymosin beta-10 OS=Homo sapiens OX=9606 GN=TMSB10 PE=1 SV=2	65.9091	4	29	2	44	5.023	5.36	65.9	81.3	62.4	146.7	110.9	132.9	69.8667	130.167	0.536748	0.00721261
P05161	ISG15	Ubiquitin-like protein ISG15 OS=Homo sapiens OX=9606 GN=ISG15 PE=1 SV=5	58.1818	8	55	8	165	17.876	7.44	69.2	69.7	70.2	136.4	128	126.5	69.7	130.3	0.534919	4.00753e-05
Q15034	HERC3	Probable E3 ubiquitin-protein ligase HERC3 OS=Homo sapiens OX=9606 GN=HERC3 PE=1 SV=1	0.857143	1	1	1	1050	117.113	6.28	64.5	72.6	72	127.9	131.1	131.9	69.7	130.3	0.534919	3.00724e-05
Q8TCT9	HM13	Minor histocompatibility antigen H13 OS=Homo sapiens OX=9606 GN=HM13 PE=1 SV=1	23.0769	8	23	8	377	41.462	6.43	69.1	69.5	69.7	129.4	129.4	132.9	69.4333	130.567	0.531785	8.30574e-07
Q8TCB0	IFI44	Interferon-induced protein 44 OS=Homo sapiens OX=9606 GN=IFI44 PE=2 SV=2	9.00901	4	8	4	444	50.459	6.89	67.9	72.2	67.9	135.1	126.8	130.1	69.3333	130.667	0.530612	2.59352e-05
Q9C0K1	SLC39A8	Zinc transporter ZIP8 OS=Homo sapiens OX=9606 GN=SLC39A8 PE=2 SV=1	1.52174	1	2	1	460	49.598	6.09	68	69.8	69.5	130.8	131.8	130.1	69.1	130.9	0.527884	1.25821e-07
P11413	G6PD	Glucose-6-phosphate 1-dehydrogenase OS=Homo sapiens OX=9606 GN=G6PD PE=1 SV=4	55.534	27	118	27	515	59.219	6.84	69	69.3	68.7	132.1	134.9	126	69	131	0.526718	1.9287e-05
P09914	IFIT1	Interferon-induced protein with tetratricopeptide repeats 1 OS=Homo sapiens OX=9606 GN=IFIT1 PE=1 SV=2	40.795	17	49	16	478	55.325	7.2	68.4	69.9	68.5	134.3	129.2	129.6	68.9333	131.033	0.526075	3.41226e-06
Q14764	MVP	Major vault protein OS=Homo sapiens OX=9606 GN=MVP PE=1 SV=4	41.5454	29	77	29	893	99.266	5.48	67.9	69.7	68.7	132.8	129.4	131.5	68.7667	131.233	0.524003	6.16584e-07
P19367	HK1	Hexokinase-1 OS=Homo sapiens OX=9606 GN=HK1 PE=1 SV=3	42.7481	37	104	33	917	102.42	6.8	67.8	68.8	69.1	131.4	129.4	133.6	68.5667	131.467	0.521552	1.0101e-06
Q9Y3E1	HDGFL3	Hepatoma-derived growth factor-related protein 3 OS=Homo sapiens OX=9606 GN=HDGFL3 PE=1 SV=1	12.3153	2	7	1	203	22.606	7.99	72.4	66.8	65.7	133.9	130.1	131.1	68.3	131.7	0.518603	1.15248e-05
Q96GA7	SDSL	Serine dehydratase-like OS=Homo sapiens OX=9606 GN=SDSL PE=1 SV=1	3.64742	1	2	1	329	34.652	6.89	66.4	66.8	71.7	131.3	134.6	129.3	68.3	131.733	0.518472	1.02844e-05
P04004	VTN	Vitronectin OS=Homo sapiens OX=9606 GN=VTN PE=1 SV=1	6.90377	3	10	3	478	54.271	5.8	66.5	70.6	67.4	135.3	127.7	132.5	68.1667	131.833	0.517067	1.51356e-05
P61764	STXBP1	Syntaxin-binding protein 1 OS=Homo sapiens OX=9606 GN=STXBP1 PE=1 SV=1	26.7677	12	16	12	594	67.526	6.96	67	68.2	68.6	135	131.2	130	67.9333	132.067	0.514387	2.21161e-06
P48681	NES	Nestin OS=Homo sapiens OX=9606 GN=NES PE=1 SV=2	0.493523	1	2	1	1621	177.332	4.36	61.8	69.8	72	122.2	132.6	141.5	67.8667	132.1	0.513752	0.000547551
P68371	TUBB4B	Tubulin beta-4B chain OS=Homo sapiens OX=9606 GN=TUBB4B PE=1 SV=1	81.3483	24	349	1	445	49.799	4.89	69.2	66	68.1	133.4	137.4	125.8	67.7667	132.2	0.512607	5.29324e-05
P07339	CTSD	Cathepsin D OS=Homo sapiens OX=9606 GN=CTSD PE=1 SV=1	45.3883	14	58	14	412	44.524	6.54	66.2	70.8	66.2	132.8	132.8	131.1	67.7333	132.233	0.512226	2.4649e-06
Q8NFJ5	GPRC5A	Retinoic acid-induced protein 3 OS=Homo sapiens OX=9606 GN=GPRC5A PE=1 SV=2	10.6443	3	8	3	357	40.225	8.15	67.8	65.3	69.7	133.6	131.9	131.7	67.6	132.4	0.510574	1.33885e-06
P07602	PSAP	Prosaposin OS=Homo sapiens OX=9606 GN=PSAP PE=1 SV=2	39.313	21	90	21	524	58.074	5.17	67.9	67.5	67.4	134.2	131.4	131.7	67.6	132.433	0.510446	2.23131e-07
Q6P5R6	RPL22L1	60S ribosomal protein L22-like 1 OS=Homo sapiens OX=9606 GN=RPL22L1 PE=1 SV=2	35.2459	3	3	3	122	14.598	9.38	66.9	66	69.8	131.8	131.7	133.9	67.5667	132.467	0.510065	1.12795e-06
Q3KRA9	ALKBH6	Alpha-ketoglutarate-dependent dioxygenase alkB homolog 6 OS=Homo sapiens OX=9606 GN=ALKBH6 PE=1 SV=2	2.94118	1	2	1	238	26.467	8.78	65	66.7	70.9	127.8	139.1	130.6	67.5333	132.5	0.509686	7.0338e-05
Q13885	TUBB2A	Tubulin beta-2A chain OS=Homo sapiens OX=9606 GN=TUBB2A PE=1 SV=1	57.0787	19	279	2	445	49.875	4.89	67.9	67.2	66.4	138.4	127.5	132.7	67.1667	132.867	0.505519	3.23153e-05
O14684	PTGES	Prostaglandin E synthase OS=Homo sapiens OX=9606 GN=PTGES PE=1 SV=2	19.0789	4	15	4	152	17.091	9.5	67.1	67.2	66.5	133.5	132.3	133.4	66.9333	133.067	0.503006	1.19917e-08
P20591	MX1	Interferon-induced GTP-binding protein Mx1 OS=Homo sapiens OX=9606 GN=MX1 PE=1 SV=4	22.3565	12	22	8	662	75.473	5.83	63.1	70.3	67.1	137	132.4	130.1	66.8333	133.167	0.501877	2.18587e-05
P61587	RND3	Rho-related GTP-binding protein RhoE OS=Homo sapiens OX=9606 GN=RND3 PE=1 SV=1	4.09836	1	1	1	244	27.351	8.48	68.4	64.6	66	142.1	128.3	130.6	66.3333	133.667	0.496259	0.000107361
Q16831	UPP1	Uridine phosphorylase 1 OS=Homo sapiens OX=9606 GN=UPP1 PE=1 SV=1	31.2903	8	13	8	310	33.912	7.88	64.9	67.8	65.7	135.5	134.6	131.4	66.1333	133.833	0.494147	1.50011e-06
O60218	AKR1B10	Aldo-keto reductase family 1 member B10 OS=Homo sapiens OX=9606 GN=AKR1B10 PE=1 SV=2	7.91139	2	2	2	316	35.997	7.84	61	65.9	71.4	148.2	127.1	126.4	66.1	133.9	0.493652	0.000944593
P06703	S100A6	Protein S100-A6 OS=Homo sapiens OX=9606 GN=S100A6 PE=1 SV=1	34.4444	4	30	4	90	10.173	5.48	64.5	66.8	65.9	138.2	134.4	130.2	65.7333	134.267	0.489573	9.02975e-06
Q8WWI5	SLC44A1	Choline transporter-like protein 1 OS=Homo sapiens OX=9606 GN=SLC44A1 PE=1 SV=1	8.82801	5	6	5	657	73.253	8.6	66.2	66.9	63.6	135.9	132.2	135.1	65.5667	134.4	0.487847	1.37419e-06
Q96Q06	PLIN4	Perilipin-4 OS=Homo sapiens OX=9606 GN=PLIN4 PE=1 SV=2	34.93	23	37	23	1357	134.349	8.73	64.1	65.4	65	138.3	133.8	133.5	64.8333	135.2	0.479536	1.59557e-06
P07305	H1F0	Histone H1.0 OS=Homo sapiens OX=9606 GN=H1F0 PE=1 SV=3	35.0515	8	43	8	194	20.85	10.84	63.7	65	65.7	139.2	125.6	140.8	64.8	135.2	0.47929	0.000131796
P19971	TYMP	Thymidine phosphorylase OS=Homo sapiens OX=9606 GN=TYMP PE=1 SV=2	46.0581	14	37	14	482	49.924	5.53	62.9	64.8	64.3	141.6	133.2	133.2	64	136	0.470588	1.47235e-05
P15144	ANPEP	Aminopeptidase N OS=Homo sapiens OX=9606 GN=ANPEP PE=1 SV=4	28.6453	22	61	22	967	109.471	5.48	58.2	62.4	71.2	136.3	135.8	136.1	63.9333	136.067	0.469868	4.69516e-05
Q9H5V8	CDCP1	CUB domain-containing protein 1 OS=Homo sapiens OX=9606 GN=CDCP1 PE=1 SV=3	9.56938	8	10	8	836	92.872	7.96	63.2	64	64.3	137.2	134.9	136.4	63.8333	136.167	0.468788	6.92313e-08
P80217	IFI35	Interferon-induced 35 kDa protein OS=Homo sapiens OX=9606 GN=IFI35 PE=1 SV=5	41.2587	8	14	8	286	31.527	6.09	62.4	66.5	62.3	136.6	136.5	135.7	63.7333	136.267	0.46771	8.61055e-07
P28062	PSMB8	Proteasome subunit beta type-8 OS=Homo sapiens OX=9606 GN=PSMB8 PE=1 SV=3	11.9565	3	3	3	276	30.335	7.43	61.9	64.3	64.9	139.4	136.5	133	63.7	136.3	0.467351	3.9045e-06
Q8IYM9	TRIM22	E3 ubiquitin-protein ligase TRIM22 OS=Homo sapiens OX=9606 GN=TRIM22 PE=1 SV=1	7.42972	2	3	2	498	56.911	7.72	57.2	69.3	63.9	141.5	128.1	140	63.4667	136.533	0.464844	0.00018515
O15162	PLSCR1	Phospholipid scramblase 1 OS=Homo sapiens OX=9606 GN=PLSCR1 PE=1 SV=1	21.0692	5	10	5	318	35.026	4.94	62.4	63.4	64.5	142.5	130.1	137.1	63.4333	136.567	0.464486	3.62349e-05
Q53GQ0	HSD17B12	Very-long-chain 3-oxoacyl-CoA reductase OS=Homo sapiens OX=9606 GN=HSD17B12 PE=1 SV=2	28.8462	6	19	6	312	34.302	9.32	62	63.8	63.5	138.6	134.1	138	63.1	136.9	0.46092	1.06699e-06
Q7L5L3	GDPD3	Lysophospholipase D GDPD3 OS=Homo sapiens OX=9606 GN=GDPD3 PE=2 SV=3	15.4088	4	6	4	318	36.573	7.97	61.9	63.2	63.9	135.2	137.6	138.1	63	136.967	0.459966	2.62175e-07
P29317	EPHA2	Ephrin type-A receptor 2 OS=Homo sapiens OX=9606 GN=EPHA2 PE=1 SV=2	16.0861	13	23	13	976	108.197	6.23	62.6	64	62	138.7	135	137.7	62.8667	137.133	0.458435	4.86607e-07
Q16666	IFI16	Gamma-interferon-inducible protein 16 OS=Homo sapiens OX=9606 GN=IFI16 PE=1 SV=3	35.2866	26	58	26	785	88.199	9.28	62.2	62.9	63.3	138.2	133.9	139.3	62.8	137.133	0.457948	1.55509e-06
O75368	SH3BGRL	SH3 domain-binding glutamic acid-rich-like protein OS=Homo sapiens OX=9606 GN=SH3BGRL PE=1 SV=1	61.4035	7	15	7	114	12.766	5.25	61.3	64.7	62.1	139.3	140.2	132.4	62.7	137.3	0.456664	9.74688e-06
P04222	HLA-C	HLA class I histocompatibility antigen, Cw-3 alpha chain OS=Homo sapiens OX=9606 GN=HLA-C PE=1 SV=2	33.8798	9	24	1	366	40.835	6.39	61.3	65.8	60.8	133.7	140.2	138.2	62.6333	137.367	0.455957	7.39207e-06
Q96QD8	SLC38A2	Sodium-coupled neutral amino acid transporter 2 OS=Homo sapiens OX=9606 GN=SLC38A2 PE=1 SV=2	16.7984	5	11	5	506	55.99	8	65.2	59.6	62.7	134.7	143.3	134.6	62.5	137.533	0.454435	2.23557e-05
P12109	COL6A1	Collagen alpha-1(VI) chain OS=Homo sapiens OX=9606 GN=COL6A1 PE=1 SV=3	8.36576	5	8	5	1028	108.462	5.43	60.3	66.7	60.1	135.1	140.4	137.4	62.3667	137.633	0.453136	9.2214e-06
P06396	GSN	Gelsolin OS=Homo sapiens OX=9606 GN=GSN PE=1 SV=1	19.821	14	33	14	782	85.644	6.28	60.9	63.7	62.3	138.7	136.8	137.6	62.3	137.7	0.452433	1.69707e-07
P32455	GBP1	Guanylate-binding protein 1 OS=Homo sapiens OX=9606 GN=GBP1 PE=1 SV=2	15.8784	10	14	10	592	67.888	6.32	61.4	63.3	61.7	143.8	136.7	133.2	62.1333	137.9	0.450568	1.82529e-05
P10620	MGST1	Microsomal glutathione S-transferase 1 OS=Homo sapiens OX=9606 GN=MGST1 PE=1 SV=1	19.3548	3	16	3	155	17.587	9.39	62.4	61	62.6	137.5	137.9	138.7	62	138.033	0.449167	2.56105e-08
P04156	PRNP	Major prion protein OS=Homo sapiens OX=9606 GN=PRNP PE=1 SV=1	8.3004	2	7	2	253	27.643	9	60.9	62.9	60.6	138.7	136.9	140	61.4667	138.533	0.443696	2.99926e-07
Q86TZ1	TTC6	Tetratricopeptide repeat protein 6 OS=Homo sapiens OX=9606 GN=TTC6 PE=2 SV=1	4.42308	1	1	1	520	59.34	6.37	80.3	73.4	30.5	144.5	125.1	146.2	61.4	138.6	0.443001	0.0104547
P05120	SERPINB2	Plasminogen activator inhibitor 2 OS=Homo sapiens OX=9606 GN=SERPINB2 PE=1 SV=2	13.012	4	5	4	415	46.566	5.63	59.8	64.1	60.1	140.7	139	136.3	61.3333	138.667	0.442308	2.12033e-06
P20592	MX2	Interferon-induced GTP-binding protein Mx2 OS=Homo sapiens OX=9606 GN=MX2 PE=1 SV=1	38.4615	26	48	22	715	82.037	8.76	59.9	63	60.4	140.2	137.6	138.9	61.1	138.9	0.439885	3.61368e-07
Q9NQ38	SPINK5	Serine protease inhibitor Kazal-type 5 OS=Homo sapiens OX=9606 GN=SPINK5 PE=1 SV=2	0.93985	1	1	1	1064	120.637	8.06	53.7	77.6	51.9	116.9	157.2	142.8	61.0667	138.967	0.439434	0.00566837
P53801	PTTG1IP	Pituitary tumor-transforming gene 1 protein-interacting protein OS=Homo sapiens OX=9606 GN=PTTG1IP PE=1 SV=1	13.8889	2	12	2	180	20.31	8.79	59.6	59.5	63.7	140	136.4	140.8	60.9333	139.067	0.438159	2.24939e-06
Q9BVG4	PBDC1	Protein PBDC1 OS=Homo sapiens OX=9606 GN=PBDC1 PE=1 SV=1	26.6094	6	16	6	233	26.041	4.79	59.1	61.3	61.2	142.7	137.9	137.7	60.5333	139.433	0.434138	1.56579e-06
Q9H8M2	BRD9	Bromodomain-containing protein 9 OS=Homo sapiens OX=9606 GN=BRD9 PE=1 SV=2	1.17253	1	2	1	597	66.958	6.19	55.9	59.4	65.6	129.9	140.9	148.3	60.3	139.7	0.431639	0.000194803
Q9BX79	STRA6	Receptor for retinol uptake STRA6 OS=Homo sapiens OX=9606 GN=STRA6 PE=1 SV=1	4.7976	3	3	3	667	73.456	8.98	58	64.3	58.3	138.9	139.6	141	60.2	139.833	0.430513	3.12978e-06
P10124	SRGN	Serglycin OS=Homo sapiens OX=9606 GN=SRGN PE=1 SV=3	8.22785	1	1	1	158	17.641	4.96	54.5	62	63.7	142.1	136	141.7	60.0667	139.933	0.429252	2.05183e-05
Q969Q6	PPP2R3C	Serine/threonine-protein phosphatase 2A regulatory subunit B'' subunit gamma OS=Homo sapiens OX=9606 GN=PPP2R3C PE=1 SV=1	1.54525	1	1	1	453	53.282	5.19	58.6	61.8	59.2	141.2	142	137.2	59.8667	140.133	0.427212	1.44678e-06
P07858	CTSB	Cathepsin B OS=Homo sapiens OX=9606 GN=CTSB PE=1 SV=3	28.3186	8	27	8	339	37.797	6.3	58.8	60.6	59.7	144.9	134.5	141.5	59.7	140.3	0.425517	1.30912e-05
P11511	CYP19A1	Aromatase OS=Homo sapiens OX=9606 GN=CYP19A1 PE=1 SV=3	1.98807	1	1	1	503	57.845	7.5	62.9	56.9	59.3	125.8	153.5	141.6	59.7	140.3	0.425517	0.000603553
O15231	ZNF185	Zinc finger protein 185 OS=Homo sapiens OX=9606 GN=ZNF185 PE=1 SV=3	1.88679	1	1	1	689	73.48	7.01	58.2	61.5	58.6	137.4	138.4	145.7	59.4333	140.5	0.423013	8.65439e-06
Q13268	DHRS2	Dehydrogenase/reductase SDR family member 2, mitochondrial OS=Homo sapiens OX=9606 GN=DHRS2 PE=1 SV=4	14.6429	5	10	5	280	29.908	9.01	58.2	63.1	57	142.8	135.1	143.8	59.4333	140.567	0.422812	1.66765e-05
P04179	SOD2	Superoxide dismutase [Mn], mitochondrial OS=Homo sapiens OX=9606 GN=SOD2 PE=1 SV=3	33.3333	8	35	8	222	24.735	8.25	59.2	59.1	59.5	142.3	137.7	142.1	59.2667	140.7	0.421227	7.0009e-07
Q9UJW2	TINAG	Tubulointerstitial nephritis antigen OS=Homo sapiens OX=9606 GN=TINAG PE=2 SV=3	3.15126	1	1	1	476	54.569	7.97	61.9	61.7	52.9	134.2	148.8	140.5	58.8333	141.167	0.416765	9.0547e-05
P25815	S100P	Protein S100-P OS=Homo sapiens OX=9606 GN=S100P PE=1 SV=2	48.4211	4	19	4	95	10.393	4.88	58.8	57.4	58.3	145.1	141.6	138.7	58.1667	141.8	0.410202	1.57618e-06
P21980	TGM2	Protein-glutamine gamma-glutamyltransferase 2 OS=Homo sapiens OX=9606 GN=TGM2 PE=1 SV=2	39.738	21	58	21	687	77.28	5.22	56	58.7	56.9	145.5	143.4	139.5	57.2	142.8	0.40056	1.54125e-06
P61769	B2M	Beta-2-microglobulin OS=Homo sapiens OX=9606 GN=B2M PE=1 SV=1	8.40336	1	2	1	119	13.706	6.52	56.1	55.7	56.4	145.9	147.2	138.6	56.0667	143.9	0.389622	5.20015e-06
Q13015	MLLT11	Protein AF1q OS=Homo sapiens OX=9606 GN=MLLT11 PE=1 SV=1	25.5556	1	1	1	90	10.055	4.54	47.9	56	64.3	144.6	128.6	158.6	56.0667	143.933	0.389532	0.000881811
Q9UJ72	ANXA10	Annexin A10 OS=Homo sapiens OX=9606 GN=ANXA10 PE=1 SV=3	26.5432	6	13	6	324	37.253	5.33	57	56.1	55.1	146.4	145.1	140.3	56.0667	143.933	0.389532	1.40511e-06
Q53EU6	GPAT3	Glycerol-3-phosphate acyltransferase 3 OS=Homo sapiens OX=9606 GN=GPAT3 PE=1 SV=2	10.3687	3	4	3	434	48.673	8.87	50.7	61.2	55.5	146.1	143.7	142.8	55.8	144.2	0.386963	1.00943e-05
Q9BRF8	CPPED1	Serine/threonine-protein phosphatase CPPED1 OS=Homo sapiens OX=9606 GN=CPPED1 PE=1 SV=3	22.9299	6	9	6	314	35.526	6.2	55.6	57.3	54.4	151	144.7	137.1	55.7667	144.267	0.386553	2.73942e-05
Q14914	PTGR1	Prostaglandin reductase 1 OS=Homo sapiens OX=9606 GN=PTGR1 PE=1 SV=2	54.4073	16	101	16	329	35.847	8.29	56.1	54.8	55.9	149.7	143.3	140.2	55.6	144.4	0.385042	6.11369e-06
Q04828	AKR1C1	Aldo-keto reductase family 1 member C1 OS=Homo sapiens OX=9606 GN=AKR1C1 PE=1 SV=1	62.5387	18	105	1	323	36.765	7.88	55.9	54.8	55.7	143.2	142.8	147.5	55.4667	144.5	0.383852	5.38785e-07
P30838	ALDH3A1	Aldehyde dehydrogenase, dimeric NADP-preferring OS=Homo sapiens OX=9606 GN=ALDH3A1 PE=1 SV=3	38.8521	13	36	13	453	50.363	6.54	54.6	56.4	55.2	146	148.7	139.2	55.4	144.633	0.383038	6.42422e-06
A6NEE1	PLEKHD1	Pleckstrin homology domain-containing family D member 1 OS=Homo sapiens OX=9606 GN=PLEKHD1 PE=2 SV=3	1.3834	1	1	1	506	59.166	6.44	53.6	53.5	59	141.8	142.9	149.3	55.3667	144.667	0.382719	7.20207e-06
Q05639	EEF1A2	Elongation factor 1-alpha 2 OS=Homo sapiens OX=9606 GN=EEF1A2 PE=1 SV=1	52.9158	17	161	6	463	50.438	9.03	53.9	57.5	53.9	144.5	149.3	140.8	55.1	144.867	0.38035	5.158e-06
P23141	CES1	Liver carboxylesterase 1 OS=Homo sapiens OX=9606 GN=CES1 PE=1 SV=2	5.11464	2	2	2	567	62.481	6.6	44.9	57.8	61.8	140.9	153.3	141.3	54.8333	145.167	0.377727	0.000157636
Q14315	FLNC	Filamin-C OS=Homo sapiens OX=9606 GN=FLNC PE=1 SV=3	6.27523	16	76	1	2725	290.841	5.97	53.6	48.6	60.7	151.5	142.5	143	54.3	145.667	0.372769	3.68181e-05
Q9UPY8	MAPRE3	Microtubule-associated protein RP/EB family member 3 OS=Homo sapiens OX=9606 GN=MAPRE3 PE=1 SV=1	12.4555	5	8	2	281	31.962	5.54	53	55.2	53.8	145.6	147.4	145	54	146	0.369863	7.29045e-08
P00167	CYB5A	Cytochrome b5 OS=Homo sapiens OX=9606 GN=CYB5A PE=1 SV=2	17.1642	2	4	2	134	15.321	4.96	53.8	53.1	51.8	144.5	147.5	149.3	52.9	147.1	0.359619	4.03562e-07
P11169	SLC2A3	Solute carrier family 2, facilitated glucose transporter member 3 OS=Homo sapiens OX=9606 GN=SLC2A3 PE=1 SV=1	12.0968	6	20	6	496	53.889	7.2	51.7	51.3	53	150.8	143.1	150.1	52	148	0.351351	2.79697e-06
P29728	OAS2	2'-5'-oligoadenylate synthase 2 OS=Homo sapiens OX=9606 GN=OAS2 PE=1 SV=3	20.306	12	20	12	719	82.379	8.25	50.2	52.2	49.7	155	143.2	149.7	50.7	149.3	0.339585	9.41082e-06
Q9HAW7	UGT1A7	UDP-glucuronosyltransferase 1-7 OS=Homo sapiens OX=9606 GN=UGT1A7 PE=1 SV=2	32.6415	12	57	12	530	59.779	7.78	48.2	51.3	50	149.6	149	152	49.8333	150.2	0.33178	1.60368e-07
P50238	CRIP1	Cysteine-rich protein 1 OS=Homo sapiens OX=9606 GN=CRIP1 PE=1 SV=3	31.1688	3	14	3	77	8.527	8.75	49.7	51.9	47	152.7	141.9	156.7	49.5333	150.433	0.329271	2.64972e-05
O43295	SRGAP3	SLIT-ROBO Rho GTPase-activating protein 3 OS=Homo sapiens OX=9606 GN=SRGAP3 PE=1 SV=3	0.909918	1	1	1	1099	124.425	6.68	46.5	52	50	136.8	161.6	153.2	49.5	150.533	0.328831	0.000171813
P13928	ANXA8	Annexin A8 OS=Homo sapiens OX=9606 GN=ANXA8 PE=1 SV=3	23.8532	8	21	1	327	36.858	5.78	43	52.8	47.9	161.8	146.6	147.8	47.9	152.067	0.314993	5.05665e-05
Q9BV73	CEP250	Centrosome-associated protein CEP250 OS=Homo sapiens OX=9606 GN=CEP250 PE=1 SV=2	0.532351	1	1	1	2442	280.967	5.02	47.3	47.9	47.2	131.9	157.9	167.8	47.4667	152.533	0.311189	0.000604706
P15941	MUC1	Mucin-1 OS=Homo sapiens OX=9606 GN=MUC1 PE=1 SV=3	0.876494	1	1	1	1255	122.029	7.47	34	39.6	66	132.3	140.8	187.2	46.5333	153.433	0.30328	0.00560176
P15328	FOLR1	Folate receptor alpha OS=Homo sapiens OX=9606 GN=FOLR1 PE=1 SV=3	39.6887	8	43	8	257	29.799	7.97	44.9	47.2	45.9	157.5	148.6	155.8	46	153.967	0.298766	2.73262e-06
P15121	AKR1B1	Aldose reductase OS=Homo sapiens OX=9606 GN=AKR1B1 PE=1 SV=3	66.7722	16	139	15	316	35.83	6.98	44.7	45.5	45.1	162.7	154.7	147.4	45.1	154.933	0.291093	1.56282e-05
O14933	UBE2L6	Ubiquitin/ISG15-conjugating enzyme E2 L6 OS=Homo sapiens OX=9606 GN=UBE2L6 PE=1 SV=4	32.0261	3	6	3	153	17.757	7.88	42.7	44.2	46.2	163.7	156.5	146.7	44.3667	155.633	0.285072	2.47173e-05
O76070	SNCG	Gamma-synuclein OS=Homo sapiens OX=9606 GN=SNCG PE=1 SV=2	66.9291	8	13	8	127	13.323	4.86	42	46.6	41.8	159.9	156.5	153.2	43.4667	156.533	0.277683	1.40617e-06
P11836	MS4A1	B-lymphocyte antigen CD20 OS=Homo sapiens OX=9606 GN=MS4A1 PE=1 SV=1	2.3569	1	1	1	297	33.056	5.05	34.4	48.8	40	142.5	170.1	164.3	41.0667	158.967	0.258335	0.000231448
Q86SJ2	AMIGO2	Amphoterin-induced protein 2 OS=Homo sapiens OX=9606 GN=AMIGO2 PE=1 SV=1	2.68199	1	2	1	522	57.897	8.4	36.1	38.2	38.8	164.1	158.6	164.3	37.7	162.333	0.232238	4.29104e-07
Q9BX59	TAPBPL	Tapasin-related protein OS=Homo sapiens OX=9606 GN=TAPBPL PE=1 SV=2	2.5641	1	2	1	468	50.151	5.26	36.4	35.4	34	172.2	151.8	170.3	35.2667	164.767	0.21404	3.8458e-05
O95567	C22orf31	Uncharacterized protein C22orf31 OS=Homo sapiens OX=9606 GN=C22orf31 PE=2 SV=1	2.41379	1	1	1	290	32.634	10.05	30.3	30.2	33.7	144.1	182.8	178.9	31.4	168.6	0.18624	0.000374132
O14874	BCKDK	[3-methyl-2-oxobutanoate dehydrogenase [lipoamide]] kinase, mitochondrial OS=Homo sapiens OX=9606 GN=BCKDK PE=1 SV=2	6.06796	2	2	2	412	46.331	8.82	72.8	171.8	168.7	77.4	55.8	53.6	137.767	62.2667	2.21253	0.0864467
Q13112	CHAF1B	Chromatin assembly factor 1 subunit B OS=Homo sapiens OX=9606 GN=CHAF1B PE=1 SV=1	5.18784	3	3	3	559	61.454	7.5	87.9	142.2	129	80.3	80.6	80	119.7	80.3	1.49066	0.0735853
Q2KJY2	KIF26B	Kinesin-like protein KIF26B OS=Homo sapiens OX=9606 GN=KIF26B PE=2 SV=1	1.85009	1	1	1	2108	223.743	8.44	111.4	104.3	136.7	112.9	44.5	90.2	117.467	82.5333	1.42326	0.193704
A0A075B6N2	TRBV20-1	T cell receptor beta variable 20-1 OS=Homo sapiens OX=9606 GN=TRBV20-1 PE=3 SV=1	16.2162	1	2	1	111	12.167	8.32	118	125	102.5	54.9	99.7	99.9	115.167	84.8333	1.35756	0.137636
Q8N2C7	UNC80	Protein unc-80 homolog OS=Homo sapiens OX=9606 GN=UNC80 PE=1 SV=2	0.368324	1	1	1	3258	363.161	6.86	121.7	95.2	128.6	68	101.2	85.4	115.167	84.8667	1.35703	0.096162
Q8NET4	RTL9	Retrotransposon Gag-like protein 9 OS=Homo sapiens OX=9606 GN=RTL9 PE=1 SV=1	1.08069	1	1	1	1388	144.183	6.16	89.6	150.7	104.8	96.2	93.8	65	115.033	85	1.35333	0.224494
P10253	GAA	Lysosomal alpha-glucosidase OS=Homo sapiens OX=9606 GN=GAA PE=1 SV=4	7.14286	5	8	5	952	105.257	6	103	106.6	134.5	91.6	77.2	87.1	114.7	85.3	1.34467	0.0532094
Q9Y605	MRFAP1	MORF4 family-associated protein 1 OS=Homo sapiens OX=9606 GN=MRFAP1 PE=1 SV=1	17.3228	2	3	2	127	14.64	4.7	108.2	135.2	100	92.1	78.4	86.1	114.467	85.5333	1.33827	0.0633395
Q6PL18	ATAD2	ATPase family AAA domain-containing protein 2 OS=Homo sapiens OX=9606 GN=ATAD2 PE=1 SV=1	0.863309	1	1	1	1390	158.456	6.32	123	115.2	103.5	104.2	76.6	77.6	113.9	86.1333	1.32237	0.059863
Q9BXF6	RAB11FIP5	Rab11 family-interacting protein 5 OS=Homo sapiens OX=9606 GN=RAB11FIP5 PE=1 SV=1	4.2879	1	1	1	653	70.372	9.23	121.4	98.6	120.1	72.4	105	82.5	113.367	86.6333	1.30858	0.0925215
Q9BX69	CARD6	Caspase recruitment domain-containing protein 6 OS=Homo sapiens OX=9606 GN=CARD6 PE=1 SV=2	1.83221	1	1	1	1037	116.394	6.37	100.8	112.2	126.3	98.9	84.6	77.2	113.1	86.9	1.3015	0.0547305
Q9BSJ2	TUBGCP2	Gamma-tubulin complex component 2 OS=Homo sapiens OX=9606 GN=TUBGCP2 PE=1 SV=2	12.306	10	12	10	902	102.469	6.84	92.8	153.2	91.4	84.7	88.6	89.3	112.467	87.5333	1.28484	0.289143
Q8TBE9	NANP	N-acylneuraminate-9-phosphatase OS=Homo sapiens OX=9606 GN=NANP PE=1 SV=1	7.25806	1	1	1	248	27.795	6.4	115.4	110.7	111	105.4	72	85.5	112.367	87.6333	1.28224	0.0654281
Q9NRD9	DUOX1	Dual oxidase 1 OS=Homo sapiens OX=9606 GN=DUOX1 PE=1 SV=1	0.580271	1	1	1	1551	177.123	7.9	117.5	94.5	125	83.8	90.2	89	112.333	87.6667	1.28137	0.0582658
Q9H875	PRKRIP1	PRKR-interacting protein 1 OS=Homo sapiens OX=9606 GN=PRKRIP1 PE=1 SV=1	4.8913	1	1	1	184	20.984	9.79	95.8	115	125.6	87.9	84.9	90.8	112.133	87.8667	1.27618	0.052393
Q8NDI1	EHBP1	EH domain-binding protein 1 OS=Homo sapiens OX=9606 GN=EHBP1 PE=1 SV=3	1.13729	1	1	1	1231	139.931	5.35	93.8	100.3	140.9	86.3	97.7	81	111.667	88.3333	1.26415	0.207594
Q8TBZ6	TRMT10A	tRNA methyltransferase 10 homolog A OS=Homo sapiens OX=9606 GN=TRMT10A PE=1 SV=1	4.71976	1	1	1	339	39.694	7.65	116.3	116.4	101.9	100.1	75.4	89.9	111.533	88.4667	1.26074	0.0557226
P02748	C9	Complement component C9 OS=Homo sapiens OX=9606 GN=C9 PE=1 SV=2	3.75671	2	3	2	559	63.133	5.59	120.6	89.6	124.2	82.6	91.3	91.7	111.467	88.5333	1.25904	0.114043
Q8IYA8	CCDC36	Interactor of HORMAD1 protein 1 OS=Homo sapiens OX=9606 GN=CCDC36 PE=1 SV=2	2.0202	1	1	1	594	66.301	8.28	88.8	109.3	135	84.8	81.1	100.9	111.033	88.9333	1.2485	0.206716
Q9GZN8	C20orf27	UPF0687 protein C20orf27 OS=Homo sapiens OX=9606 GN=C20orf27 PE=1 SV=3	9.1954	1	1	1	174	19.279	6.84	122.6	107.1	103.2	109.8	82.2	75.1	110.967	89.0333	1.24635	0.14483
Q9UHY8	FEZ2	Fasciculation and elongation protein zeta-2 OS=Homo sapiens OX=9606 GN=FEZ2 PE=1 SV=2	8.2153	2	2	2	353	39.642	4.6	111.1	117.6	103.8	102.6	72.3	92.6	110.833	89.1667	1.24299	0.0907171
Q9NXG6	P4HTM	Transmembrane prolyl 4-hydroxylase OS=Homo sapiens OX=9606 GN=P4HTM PE=1 SV=2	3.18725	1	1	1	502	56.625	6.06	97	123.7	111.1	85.9	93.3	89.1	110.6	89.4333	1.23668	0.0573059
P62328	TMSB4X	Thymosin beta-4 OS=Homo sapiens OX=9606 GN=TMSB4X PE=1 SV=2	77.2727	5	27	3	44	5.05	5.06	106.4	122.4	102.3	96.8	80.7	91.5	110.367	89.6667	1.23086	0.0557236
Q8IZ07	ANKRD13A	Ankyrin repeat domain-containing protein 13A OS=Homo sapiens OX=9606 GN=ANKRD13A PE=1 SV=3	7.28814	3	4	3	590	67.577	5.02	124.9	108	98	89.5	94.4	85.2	110.3	89.7	1.22965	0.0678032
P84101	SERF2	Small EDRK-rich factor 2 OS=Homo sapiens OX=9606 GN=SERF2 PE=1 SV=1	30.5085	3	5	3	59	6.896	10.45	104.1	127.2	99.4	87.2	98.3	83.8	110.233	89.7667	1.228	0.101049
Q3T8J9	GON4L	GON-4-like protein OS=Homo sapiens OX=9606 GN=GON4L PE=1 SV=1	0.713967	1	1	1	2241	248.465	5.01	109.2	99	122.1	85.3	82.5	101.9	110.1	89.9	1.22469	0.0886241
Q70CQ3	USP30	Ubiquitin carboxyl-terminal hydrolase 30 OS=Homo sapiens OX=9606 GN=USP30 PE=1 SV=1	4.44874	1	1	1	517	58.465	8.27	107.6	109.8	112.2	96	70.1	104.3	109.867	90.1333	1.21893	0.1302
P42025	ACTR1B	Beta-centractin OS=Homo sapiens OX=9606 GN=ACTR1B PE=1 SV=1	17.8191	6	15	1	376	42.267	6.4	104.7	110.8	113	103.7	75.8	91.9	109.5	90.4667	1.21039	0.0876229
Q6P2P2	PRMT9	Protein arginine N-methyltransferase 9 OS=Homo sapiens OX=9606 GN=PRMT9 PE=1 SV=1	1.6568	1	1	1	845	94.441	5.25	110.6	95	122.2	95.3	82.9	94.2	109.267	90.8	1.20338	0.104404
Q9H3T3	SEMA6B	Semaphorin-6B OS=Homo sapiens OX=9606 GN=SEMA6B PE=1 SV=4	2.92793	1	1	1	888	95.225	8.48	101.7	137	89	52.8	106.4	113.2	109.233	90.8	1.20301	0.483519
Q567V2	MPV17L2	Mpv17-like protein 2 OS=Homo sapiens OX=9606 GN=MPV17L2 PE=1 SV=2	7.76699	1	1	1	206	23.165	9.25	99.5	116.5	111.6	80.6	83	108.8	109.2	90.8	1.20264	0.149899
Q96CW6	SLC7A6OS	Probable RNA polymerase II nuclear localization protein SLC7A6OS OS=Homo sapiens OX=9606 GN=SLC7A6OS PE=1 SV=2	3.55987	1	1	1	309	35.007	4.6	106.4	115.2	105.7	87.4	94	91.4	109.1	90.9333	1.19978	0.00731723
Q9BZH6	WDR11	WD repeat-containing protein 11 OS=Homo sapiens OX=9606 GN=WDR11 PE=1 SV=1	6.20915	7	10	7	1224	136.598	6.92	117.5	101.8	107.9	87.7	99.2	85.9	109.067	90.9333	1.19941	0.0427055
P51636	CAV2	Caveolin-2 OS=Homo sapiens OX=9606 GN=CAV2 PE=1 SV=2	11.1111	1	1	1	162	18.279	5.27	120.4	108.3	98.4	92.8	87.2	92.9	109.033	90.9667	1.19861	0.0528137
P04632	CAPNS1	Calpain small subunit 1 OS=Homo sapiens OX=9606 GN=CAPNS1 PE=1 SV=1	38.4328	7	23	7	268	28.298	5.2	109.8	108.6	108.7	90.4	91.5	91	109.033	90.9667	1.19861	3.47093e-06
Q96SB4	SRPK1	SRSF protein kinase 1 OS=Homo sapiens OX=9606 GN=SRPK1 PE=1 SV=2	9.61832	5	10	4	655	74.278	6.16	109.2	107.8	110.1	88.5	91.7	92.8	109.033	91	1.19817	0.000242272
P42285	MTREX	Exosome RNA helicase MTR4 OS=Homo sapiens OX=9606 GN=MTREX PE=1 SV=3	26.3916	26	45	26	1042	117.729	6.52	108.3	109.6	109	90.8	90.1	92	108.967	90.9667	1.19787	1.14114e-05
P55327	TPD52	Tumor protein D52 OS=Homo sapiens OX=9606 GN=TPD52 PE=1 SV=2	52.2321	8	29	8	224	24.312	4.83	109.7	108.7	108.6	92	91	90	109	91	1.1978	1.18084e-05
Q9NSV4	DIAPH3	Protein diaphanous homolog 3 OS=Homo sapiens OX=9606 GN=DIAPH3 PE=1 SV=4	9.30427	8	10	8	1193	136.839	7.03	105.9	113.5	107.6	89.9	93.3	89.8	109	91	1.1978	0.0022011
P52298	NCBP2	Nuclear cap-binding protein subunit 2 OS=Homo sapiens OX=9606 GN=NCBP2 PE=1 SV=1	31.4103	6	10	6	156	17.99	8.21	111.8	108.5	106.7	90.8	91.2	91	109	91	1.1978	0.00027483
P13807	GYS1	Glycogen [starch] synthase, muscle OS=Homo sapiens OX=9606 GN=GYS1 PE=1 SV=2	23.4735	13	26	13	737	83.732	6.18	109.6	108.6	108.7	89.5	91.9	91.6	108.967	91	1.19744	2.55785e-05
Q99590	SCAF11	Protein SCAF11 OS=Homo sapiens OX=9606 GN=SCAF11 PE=1 SV=2	6.01504	8	12	8	1463	164.551	8.41	113.3	108.7	105	91.8	89	92.3	109	91.0333	1.19736	0.00233756
Q8NEM2	SHCBP1	SHC SH2 domain-binding protein 1 OS=Homo sapiens OX=9606 GN=SHCBP1 PE=1 SV=3	14.2857	8	9	8	672	75.642	4.75	106	111.9	108.9	88	92.4	92.6	108.933	91	1.19707	0.00138943
Q93008	USP9X	Probable ubiquitin carboxyl-terminal hydrolase FAF-X OS=Homo sapiens OX=9606 GN=USP9X PE=1 SV=3	15.0195	32	46	32	2570	292.094	5.8	109.5	109.1	108.3	90.7	91.8	90.6	108.967	91.0333	1.197	4.27472e-06
Q4G0N4	NADK2	NAD kinase 2, mitochondrial OS=Homo sapiens OX=9606 GN=NADK2 PE=1 SV=2	31.9005	11	20	11	442	49.402	8.18	108.4	109.6	108.9	89.9	93.2	90	108.967	91.0333	1.197	9.4808e-05
O95817	BAG3	BAG family molecular chaperone regulator 3 OS=Homo sapiens OX=9606 GN=BAG3 PE=1 SV=3	17.7391	9	15	9	575	61.557	6.95	110.1	109.8	107	89.5	92.5	91.1	108.967	91.0333	1.197	0.00016672
P10155	TROVE2	60 kDa SS-A/Ro ribonucleoprotein OS=Homo sapiens OX=9606 GN=TROVE2 PE=1 SV=2	42.7509	18	36	18	538	60.631	8.03	107.4	110.5	109	91.5	90.6	91.1	108.967	91.0667	1.19656	4.33368e-05
Q8N183	NDUFAF2	NADH dehydrogenase [ubiquinone] 1 alpha subcomplex assembly factor 2 OS=Homo sapiens OX=9606 GN=NDUFAF2 PE=1 SV=1	51.4793	8	14	8	169	19.844	8.97	108.8	107.7	110.3	91	89.7	92.5	108.933	91.0667	1.19619	8.57576e-05
P28347	TEAD1	Transcriptional enhancer factor TEF-1 OS=Homo sapiens OX=9606 GN=TEAD1 PE=1 SV=2	11.7371	5	7	5	426	47.915	8.15	109.9	109	107.8	90.3	89.7	93.2	108.9	91.0667	1.19583	0.000135874
P42229	STAT5A	Signal transducer and activator of transcription 5A OS=Homo sapiens OX=9606 GN=STAT5A PE=1 SV=1	16.8766	13	18	2	794	90.59	6.39	104.1	120.3	102.3	87.9	97.7	87.6	108.9	91.0667	1.19583	0.0543416
O95983	MBD3	Methyl-CpG-binding domain protein 3 OS=Homo sapiens OX=9606 GN=MBD3 PE=1 SV=1	15.8076	4	5	3	291	32.823	5.34	109.8	105.3	111.7	90	90.6	92.7	108.933	91.1	1.19576	0.000991713
Q96G46	DUS3L	tRNA-dihydrouridine(47) synthase [NAD(P)(+)]-like OS=Homo sapiens OX=9606 GN=DUS3L PE=1 SV=2	21.8462	10	13	10	650	72.548	8.05	107.7	106.9	112.1	91.3	93.7	88.3	108.9	91.1	1.19539	0.00137659
A6NGH7	CCDC160	Coiled-coil domain-containing protein 160 OS=Homo sapiens OX=9606 GN=CCDC160 PE=3 SV=3	2.15385	1	1	1	325	38.253	5.41	111.5	105.8	109.4	87.7	96.3	89.3	108.9	91.1	1.19539	0.00467425
O95155	UBE4B	Ubiquitin conjugation factor E4 B OS=Homo sapiens OX=9606 GN=UBE4B PE=1 SV=1	13.6713	13	19	13	1302	146.092	6.55	108.3	111.2	107.2	90.2	89.1	94	108.9	91.1	1.19539	0.000729545
P53680	AP2S1	AP-2 complex subunit sigma OS=Homo sapiens OX=9606 GN=AP2S1 PE=1 SV=2	30.2817	5	10	5	142	17.007	6.18	108.6	109.5	108.6	89.4	92.5	91.4	108.9	91.1	1.19539	4.89136e-05
O75351	VPS4B	Vacuolar protein sorting-associated protein 4B OS=Homo sapiens OX=9606 GN=VPS4B PE=1 SV=2	22.5225	9	14	6	444	49.271	7.23	112	108.1	106.5	95	89.4	88.9	108.867	91.1	1.19502	0.00222359
P00374	DHFR	Dihydrofolate reductase OS=Homo sapiens OX=9606 GN=DHFR PE=1 SV=2	48.6631	8	20	8	187	21.439	7.42	109.6	108.4	108.7	91.8	90.3	91.3	108.9	91.1333	1.19495	6.29561e-06
Q92522	H1FX	Histone H1x OS=Homo sapiens OX=9606 GN=H1FX PE=1 SV=1	38.0282	7	22	7	213	22.474	10.76	109.2	105.7	111.7	91.8	89.1	92.5	108.867	91.1333	1.19459	0.000937935
P63272	SUPT4H1	Transcription elongation factor SPT4 OS=Homo sapiens OX=9606 GN=SUPT4H1 PE=1 SV=1	7.69231	1	1	1	117	13.185	8.06	111.6	106	109	89.1	92.9	91.4	108.867	91.1333	1.19459	0.000825768
Q9NZJ0	DTL	Denticleless protein homolog OS=Homo sapiens OX=9606 GN=DTL PE=1 SV=3	1.78082	1	1	1	730	79.417	8.87	105.3	107.9	113.4	99.5	72.5	101.4	108.867	91.1333	1.19459	0.139466
O14950	MYL12B	Myosin regulatory light chain 12B OS=Homo sapiens OX=9606 GN=MYL12B PE=1 SV=2	66.2791	9	64	3	172	19.767	4.84	108.2	112.7	105.6	95.3	86.1	92	108.833	91.1333	1.19422	0.00647211
O15446	CD3EAP	DNA-directed RNA polymerase I subunit RPA34 OS=Homo sapiens OX=9606 GN=CD3EAP PE=1 SV=1	20.5882	5	7	5	510	54.951	8.51	106.9	106.5	113.1	92.4	90.8	90.2	108.833	91.1333	1.19422	0.00137598
Q9UIQ6	LNPEP	Leucyl-cystinyl aminopeptidase OS=Homo sapiens OX=9606 GN=LNPEP PE=1 SV=3	3.21951	3	3	3	1025	117.274	5.73	109	105.5	112	97.8	84.8	90.8	108.833	91.1333	1.19422	0.0135381
Q4G0F5	VPS26B	Vacuolar protein sorting-associated protein 26B OS=Homo sapiens OX=9606 GN=VPS26B PE=1 SV=2	16.6667	6	7	5	336	39.13	7.36	104.5	113.3	108.7	90.8	89.8	92.8	108.833	91.1333	1.19422	0.00276138
Q86WA8	LONP2	Lon protease homolog 2, peroxisomal OS=Homo sapiens OX=9606 GN=LONP2 PE=1 SV=1	3.28638	2	2	2	852	94.557	7.3	107.7	108.5	110.4	89.4	92.6	91.5	108.867	91.1667	1.19415	0.000137175
Q9HA65	TBC1D17	TBC1 domain family member 17 OS=Homo sapiens OX=9606 GN=TBC1D17 PE=1 SV=2	1.38889	1	1	1	648	72.682	5.19	111.2	102	113.4	92.9	90.5	90.1	108.867	91.1667	1.19415	0.00794355
O43795	MYO1B	Unconventional myosin-Ib OS=Homo sapiens OX=9606 GN=MYO1B PE=1 SV=3	22.6232	25	49	25	1136	131.902	9.38	109.8	108.4	108.3	89.9	90.8	92.8	108.833	91.1667	1.19378	5.6643e-05
P51649	ALDH5A1	Succinate-semialdehyde dehydrogenase, mitochondrial OS=Homo sapiens OX=9606 GN=ALDH5A1 PE=1 SV=2	19.4393	7	14	7	535	57.178	8.28	108.2	108.2	110.1	87.6	93.1	92.8	108.833	91.1667	1.19378	0.000735992
Q8IXM2	BAP18	Chromatin complexes subunit BAP18 OS=Homo sapiens OX=9606 GN=BAP18 PE=1 SV=1	25.5814	3	4	3	172	17.889	7.33	107.8	107.4	111.3	96.3	86.6	90.6	108.833	91.1667	1.19378	0.00454899
Q96RE7	NACC1	Nucleus accumbens-associated protein 1 OS=Homo sapiens OX=9606 GN=NACC1 PE=1 SV=1	19.9241	7	9	7	527	57.222	5.74	103.6	104.4	118.4	90.1	78.7	104.8	108.8	91.2	1.19298	0.120758
Q6P4R8	NFRKB	Nuclear factor related to kappa-B-binding protein OS=Homo sapiens OX=9606 GN=NFRKB PE=1 SV=2	1.00077	1	1	1	1299	138.915	9.25	93.3	124.9	108.2	94.2	83.6	95.8	108.8	91.2	1.19298	0.149988
Q8TCG1	CIP2A	Protein CIP2A OS=Homo sapiens OX=9606 GN=CIP2A PE=1 SV=2	5.30387	4	7	4	905	102.121	6.23	106.2	110.5	109.7	89.7	92.6	91.4	108.8	91.2333	1.19255	0.000359307
Q8IWC1	MAP7D3	MAP7 domain-containing protein 3 OS=Homo sapiens OX=9606 GN=MAP7D3 PE=1 SV=2	2.28311	2	2	2	876	98.368	9.32	107.9	113.7	104.7	90.5	87.9	95.3	108.767	91.2333	1.19218	0.00679085
P51151	RAB9A	Ras-related protein Rab-9A OS=Homo sapiens OX=9606 GN=RAB9A PE=1 SV=1	29.3532	5	11	5	201	22.823	5.47	111.6	106.9	107.8	92.3	88.4	93.1	108.767	91.2667	1.19175	0.00102394
Q9H2W6	MRPL46	39S ribosomal protein L46, mitochondrial OS=Homo sapiens OX=9606 GN=MRPL46 PE=1 SV=1	20.7885	4	9	4	279	31.685	7.05	108.9	103.2	114.2	87.9	91.8	94.1	108.767	91.2667	1.19175	0.00872821
O75607	NPM3	Nucleoplasmin-3 OS=Homo sapiens OX=9606 GN=NPM3 PE=1 SV=3	41.0112	5	7	5	178	19.331	4.63	108	109.4	108.9	88.8	91.3	93.7	108.767	91.2667	1.19175	0.000287238
Q9H9Y2	RPF1	Ribosome production factor 1 OS=Homo sapiens OX=9606 GN=RPF1 PE=1 SV=2	3.72493	2	4	2	349	40.086	10.01	108	110.9	107.3	89.7	88.5	95.6	108.733	91.2667	1.19138	0.00206363
Q9UKB1	FBXW11	F-box/WD repeat-containing protein 11 OS=Homo sapiens OX=9606 GN=FBXW11 PE=1 SV=1	5.90406	3	3	3	542	62.051	7.12	110.4	117.7	98	86.7	90.3	96.8	108.7	91.2667	1.19102	0.0542897
Q00796	SORD	Sorbitol dehydrogenase OS=Homo sapiens OX=9606 GN=SORD PE=1 SV=4	39.7759	11	24	11	357	38.3	7.97	110.1	107.9	108.1	89.5	92.5	91.9	108.7	91.3	1.19058	0.000113028
Q96T76	MMS19	MMS19 nucleotide excision repair protein homolog OS=Homo sapiens OX=9606 GN=MMS19 PE=1 SV=2	18.3495	14	18	14	1030	113.217	6.35	108.8	109.4	107.9	95	88.6	90.3	108.7	91.3	1.19058	0.000894639
Q96FN4	CPNE2	Copine-2 OS=Homo sapiens OX=9606 GN=CPNE2 PE=1 SV=3	5.47445	3	6	2	548	61.151	6.07	106.4	106	113.7	91	92.4	90.5	108.7	91.3	1.19058	0.00247049
Q01804	OTUD4	OTU domain-containing protein 4 OS=Homo sapiens OX=9606 GN=OTUD4 PE=1 SV=4	1.97487	2	2	2	1114	123.968	6.71	104.5	110.6	111	90.1	91.6	92.2	108.7	91.3	1.19058	0.00136824
Q12959	DLG1	Disks large homolog 1 OS=Homo sapiens OX=9606 GN=DLG1 PE=1 SV=2	5.42035	5	7	5	904	100.393	5.76	106.3	112.5	107.3	93.4	89.7	90.8	108.7	91.3	1.19058	0.00141358
P04066	FUCA1	Tissue alpha-L-fucosidase OS=Homo sapiens OX=9606 GN=FUCA1 PE=1 SV=4	2.36052	1	1	1	466	53.655	6.84	102.7	111.9	111.5	90.2	90.4	93.3	108.7	91.3	1.19058	0.00533588
Q96P70	IPO9	Importin-9 OS=Homo sapiens OX=9606 GN=IPO9 PE=1 SV=3	30.6436	26	67	26	1041	115.889	4.81	108.8	107.7	109.5	91.5	92.3	90.2	108.667	91.3333	1.18978	2.7589e-05
O15042	U2SURP	U2 snRNP-associated SURP motif-containing protein OS=Homo sapiens OX=9606 GN=U2SURP PE=1 SV=2	14.3829	14	16	14	1029	118.219	8.47	109.9	108.3	107.8	91.4	90	92.6	108.667	91.3333	1.18978	6.06638e-05
O14681	EI24	Etoposide-induced protein 2.4 homolog OS=Homo sapiens OX=9606 GN=EI24 PE=1 SV=4	5.58824	2	3	2	340	38.94	9.72	108.6	109.5	107.7	94.3	92.7	87	108.6	91.3333	1.18905	0.00161779
P06737	PYGL	Glycogen phosphorylase, liver form OS=Homo sapiens OX=9606 GN=PYGL PE=1 SV=4	50.2952	42	101	37	847	97.087	7.17	108.8	107.4	109.7	92.2	91.9	90	108.633	91.3667	1.18898	5.62452e-05
Q3ZCW2	LGALSL	Galectin-related protein OS=Homo sapiens OX=9606 GN=LGALSL PE=1 SV=2	15.6977	2	2	2	172	18.974	5.35	109.5	109.4	106.9	94.1	83.7	96.3	108.6	91.3667	1.18862	0.0123242
P60981	DSTN	Destrin OS=Homo sapiens OX=9606 GN=DSTN PE=1 SV=3	69.0909	14	57	13	165	18.493	7.85	111.8	106.9	107.1	92.3	93.1	88.7	108.6	91.3667	1.18862	0.00119347
Q1KMD3	HNRNPUL2	Heterogeneous nuclear ribonucleoprotein U-like protein 2 OS=Homo sapiens OX=9606 GN=HNRNPUL2 PE=1 SV=1	41.9009	28	68	28	747	85.052	4.91	108.4	107.8	109.7	90.5	90.2	93.5	108.633	91.4	1.18855	0.000133722
Q9BTC8	MTA3	Metastasis-associated protein MTA3 OS=Homo sapiens OX=9606 GN=MTA3 PE=1 SV=2	12.1212	8	13	3	594	67.461	8.57	109.3	109.3	107.3	92.2	89.5	92.5	108.633	91.4	1.18855	0.000121089
Q14667	KIAA0100	Protein KIAA0100 OS=Homo sapiens OX=9606 GN=KIAA0100 PE=1 SV=3	1.11857	1	1	1	2235	253.539	7.14	114.4	102.8	108.7	96	83.9	94.3	108.633	91.4	1.18855	0.0269897
Q9NZ43	USE1	Vesicle transport protein USE1 OS=Homo sapiens OX=9606 GN=USE1 PE=1 SV=2	15.444	3	6	3	259	29.352	9.07	105.4	115.9	104.5	94.5	87	92.7	108.6	91.4	1.18818	0.0161446
Q9Y3E2	BOLA1	BolA-like protein 1 OS=Homo sapiens OX=9606 GN=BOLA1 PE=1 SV=1	10.9489	1	1	1	137	14.28	7.96	106.6	106.5	112.7	83.8	89.7	100.7	108.6	91.4	1.18818	0.0326163
Q9Y3F4	STRAP	Serine-threonine kinase receptor-associated protein OS=Homo sapiens OX=9606 GN=STRAP PE=1 SV=1	61.1429	16	65	16	350	38.414	5.12	110.5	108	107.3	91.2	90.9	92.1	108.6	91.4	1.18818	7.71036e-05
P50570	DNM2	Dynamin-2 OS=Homo sapiens OX=9606 GN=DNM2 PE=1 SV=2	28.8506	23	52	22	870	98.003	7.44	107.9	108.2	109.7	90.6	92.2	91.4	108.6	91.4	1.18818	1.85562e-05
Q00610	CLTC	Clathrin heavy chain 1 OS=Homo sapiens OX=9606 GN=CLTC PE=1 SV=5	50.3284	74	328	74	1675	191.493	5.69	109.2	107.7	108.8	90.6	92.1	91.5	108.567	91.4	1.18782	1.04755e-05
Q7Z3C6	ATG9A	Autophagy-related protein 9A OS=Homo sapiens OX=9606 GN=ATG9A PE=1 SV=3	4.41001	3	6	3	839	94.387	6.67	104.3	112.8	108.7	91.7	91.1	91.5	108.6	91.4333	1.18775	0.00221971
Q13042	CDC16	Cell division cycle protein 16 homolog OS=Homo sapiens OX=9606 GN=CDC16 PE=1 SV=2	9.83871	5	9	5	620	71.609	5.85	104.4	108.7	112.6	87.2	87	100.1	108.567	91.4333	1.18739	0.0255992
P00338	LDHA	L-lactate dehydrogenase A chain OS=Homo sapiens OX=9606 GN=LDHA PE=1 SV=2	52.7108	23	169	22	332	36.665	8.27	111.3	105.9	108.5	92.5	92.7	89.1	108.567	91.4333	1.18739	0.000922139
Q5JSH3	WDR44	WD repeat-containing protein 44 OS=Homo sapiens OX=9606 GN=WDR44 PE=1 SV=1	19.7152	13	14	13	913	101.304	5.45	107.3	108.5	109.9	91.3	91.3	91.7	108.567	91.4333	1.18739	2.32938e-05
O75127	PTCD1	Pentatricopeptide repeat-containing protein 1, mitochondrial OS=Homo sapiens OX=9606 GN=PTCD1 PE=1 SV=2	1.42857	1	1	1	700	78.806	8.59	96	112.4	117.3	87.3	93.4	93.6	108.567	91.4333	1.18739	0.0644648
O75494	SRSF10	Serine/arginine-rich splicing factor 10 OS=Homo sapiens OX=9606 GN=SRSF10 PE=1 SV=1	21.374	5	15	5	262	31.282	11.27	108.2	110.2	107.3	91.4	90.9	92	108.567	91.4333	1.18739	4.77022e-05
O95777	LSM8	U6 snRNA-associated Sm-like protein LSm8 OS=Homo sapiens OX=9606 GN=LSM8 PE=1 SV=3	44.7917	4	9	4	96	10.396	4.48	106.2	110.5	109	92.1	90.7	91.5	108.567	91.4333	1.18739	0.00020553
Q12981	BNIP1	Vesicle transport protein SEC20 OS=Homo sapiens OX=9606 GN=BNIP1 PE=1 SV=3	25	5	6	5	228	26.116	8.95	108.5	108	109.1	96.2	86	92.1	108.533	91.4333	1.18702	0.00457098
P31689	DNAJA1	DnaJ homolog subfamily A member 1 OS=Homo sapiens OX=9606 GN=DNAJA1 PE=1 SV=2	36.272	11	33	11	397	44.839	7.08	109.5	110	106.1	89.6	91.7	93	108.533	91.4333	1.18702	0.000408942
P53990	IST1	IST1 homolog OS=Homo sapiens OX=9606 GN=IST1 PE=1 SV=1	27.1978	9	18	9	364	39.725	5.35	109.7	107.7	108.2	90.7	92.2	91.4	108.533	91.4333	1.18702	2.08795e-05
Q6DD87	ZNF787	Zinc finger protein 787 OS=Homo sapiens OX=9606 GN=ZNF787 PE=1 SV=4	3.40314	1	1	1	382	40.403	7.96	108.5	109.4	107.7	92.1	91.5	90.7	108.533	91.4333	1.18702	1.14357e-05
Q16531	DDB1	DNA damage-binding protein 1 OS=Homo sapiens OX=9606 GN=DDB1 PE=1 SV=1	41.2281	44	100	44	1140	126.887	5.26	109.2	108.4	108.1	90.8	92.2	91.4	108.567	91.4667	1.18695	5.16801e-06
Q96T60	PNKP	Bifunctional polynucleotide phosphatase/kinase OS=Homo sapiens OX=9606 GN=PNKP PE=1 SV=1	14.0115	5	7	5	521	57.04	8.46	105.9	114.1	105.7	96.9	90.1	87.4	108.567	91.4667	1.18695	0.0124165
Q8N726	CDKN2A	Tumor suppressor ARF OS=Homo sapiens OX=9606 GN=CDKN2A PE=1 SV=2	6.06061	1	1	1	132	13.895	12.41	105.9	105.5	114.3	86.9	90.1	97.4	108.567	91.4667	1.18695	0.0155605
Q9H307	PNN	Pinin OS=Homo sapiens OX=9606 GN=PNN PE=1 SV=5	27.1967	18	34	18	717	81.579	7.14	109.6	106.6	109.4	90.6	90.2	93.6	108.533	91.4667	1.18659	0.000294377
Q92597	NDRG1	Protein NDRG1 OS=Homo sapiens OX=9606 GN=NDRG1 PE=1 SV=1	23.8579	6	11	6	394	42.808	5.82	107.9	108.1	109.6	90.6	89.6	94.2	108.533	91.4667	1.18659	0.000337045
O75376	NCOR1	Nuclear receptor corepressor 1 OS=Homo sapiens OX=9606 GN=NCOR1 PE=1 SV=2	2.0082	4	6	3	2440	270.044	7.11	108.5	110.5	106.6	92.6	87.8	94	108.533	91.4667	1.18659	0.00146028
Q9H8V3	ECT2	Protein ECT2 OS=Homo sapiens OX=9606 GN=ECT2 PE=1 SV=4	1.75055	1	1	1	914	103.439	7.71	98.8	124.7	102.1	100.6	83.8	90	108.533	91.4667	1.18659	0.146931
O15234	CASC3	Protein CASC3 OS=Homo sapiens OX=9606 GN=CASC3 PE=1 SV=2	1.28023	1	1	1	703	76.232	6.48	108.3	113.2	104.1	89.1	90.8	94.5	108.533	91.4667	1.18659	0.00515626
P49419	ALDH7A1	Alpha-aminoadipic semialdehyde dehydrogenase OS=Homo sapiens OX=9606 GN=ALDH7A1 PE=1 SV=5	48.6085	21	71	21	539	58.45	7.99	109	105.8	110.8	91.9	91.3	91.3	108.533	91.5	1.18616	0.000321776
Q9Y6A5	TACC3	Transforming acidic coiled-coil-containing protein 3 OS=Homo sapiens OX=9606 GN=TACC3 PE=1 SV=1	8.83055	5	8	5	838	90.304	5.05	109.3	111.1	105.2	92.5	88.5	93.5	108.533	91.5	1.18616	0.00183155
Q8IYB3	SRRM1	Serine/arginine repetitive matrix protein 1 OS=Homo sapiens OX=9606 GN=SRRM1 PE=1 SV=2	9.62389	6	18	6	904	102.274	11.84	107.7	110.8	107	90.5	90.2	93.8	108.5	91.5	1.18579	0.000490257
Q9Y5V0	ZNF706	Zinc finger protein 706 OS=Homo sapiens OX=9606 GN=ZNF706 PE=1 SV=1	9.21053	1	1	1	76	8.492	10.01	113.7	110	101.8	97.5	86.8	90.2	108.5	91.5	1.18579	0.0228028
P30084	ECHS1	Enoyl-CoA hydratase, mitochondrial OS=Homo sapiens OX=9606 GN=ECHS1 PE=1 SV=4	65.1724	16	73	16	290	31.367	8.07	107.5	109.8	108.2	90.2	92	92.4	108.5	91.5333	1.18536	6.01425e-05
Q8NHP8	PLBD2	Putative phospholipase B-like 2 OS=Homo sapiens OX=9606 GN=PLBD2 PE=1 SV=2	1.18846	1	1	1	589	65.43	6.8	106.7	106.1	112.7	91.8	92.2	90.6	108.5	91.5333	1.18536	0.00142242
Q9UGJ1	TUBGCP4	Gamma-tubulin complex component 4 OS=Homo sapiens OX=9606 GN=TUBGCP4 PE=1 SV=1	2.9985	2	2	2	667	76.041	6.65	110.9	107.5	107.1	89.3	93.3	92	108.5	91.5333	1.18536	0.00054789
P05026	ATP1B1	Sodium/potassium-transporting ATPase subunit beta-1 OS=Homo sapiens OX=9606 GN=ATP1B1 PE=1 SV=1	30.363	8	22	8	303	35.039	8.53	108.6	108.3	108.5	90.3	91.1	93.2	108.467	91.5333	1.185	4.09377e-05
Q92520	FAM3C	Protein FAM3C OS=Homo sapiens OX=9606 GN=FAM3C PE=1 SV=1	37.4449	7	16	7	227	24.665	8.29	109	109.4	107	91.2	91.2	92.2	108.467	91.5333	1.185	3.1516e-05
O43768	ENSA	Alpha-endosulfine OS=Homo sapiens OX=9606 GN=ENSA PE=1 SV=1	42.9752	6	11	5	121	13.381	7.24	108.1	110.3	107	91.6	93.9	89.1	108.467	91.5333	1.185	0.000560049
Q9Y6K0	CEPT1	Choline/ethanolaminephosphotransferase 1 OS=Homo sapiens OX=9606 GN=CEPT1 PE=1 SV=1	4.80769	2	3	2	416	46.523	8.21	112.2	104	109.2	87.2	94.9	92.5	108.467	91.5333	1.185	0.0068571
Q96SQ9	CYP2S1	Cytochrome P450 2S1 OS=Homo sapiens OX=9606 GN=CYP2S1 PE=1 SV=2	4.36508	2	2	2	504	55.781	8.62	103.6	114.6	107.2	92.4	89.6	92.6	108.467	91.5333	1.185	0.00743589
P07954	FH	Fumarate hydratase, mitochondrial OS=Homo sapiens OX=9606 GN=FH PE=1 SV=3	54.7059	21	113	21	510	54.602	8.76	107.8	107.5	110.1	91	91.2	92.5	108.467	91.5667	1.18456	5.77784e-05
O14641	DVL2	Segment polarity protein dishevelled homolog DVL-2 OS=Homo sapiens OX=9606 GN=DVL2 PE=1 SV=1	5.57065	3	3	3	736	78.899	6.02	101.7	111.7	112	93.3	85.8	95.6	108.467	91.5667	1.18456	0.0197856
Q99661	KIF2C	Kinesin-like protein KIF2C OS=Homo sapiens OX=9606 GN=KIF2C PE=1 SV=2	15.1724	9	11	9	725	81.261	7.83	104.5	111.6	109.3	89.2	92.6	92.9	108.467	91.5667	1.18456	0.00215943
O43488	AKR7A2	Aflatoxin B1 aldehyde reductase member 2 OS=Homo sapiens OX=9606 GN=AKR7A2 PE=1 SV=3	28.6908	10	16	10	359	39.564	7.17	110	106.5	108.8	89.5	95.1	90.1	108.433	91.5667	1.1842	0.00119137
Q9H1A4	ANAPC1	Anaphase-promoting complex subunit 1 OS=Homo sapiens OX=9606 GN=ANAPC1 PE=1 SV=1	6.32716	11	12	11	1944	216.361	6.3	110.3	107.9	107.1	91	91.6	92.1	108.433	91.5667	1.1842	7.61354e-05
Q9NZ53	PODXL2	Podocalyxin-like protein 2 OS=Homo sapiens OX=9606 GN=PODXL2 PE=1 SV=1	2.31405	1	2	1	605	65.036	4.34	95.5	126	103.8	94.7	82.4	97.6	108.433	91.5667	1.1842	0.174452
Q7Z739	YTHDF3	YTH domain-containing family protein 3 OS=Homo sapiens OX=9606 GN=YTHDF3 PE=1 SV=1	11.453	6	10	3	585	63.822	9.04	109.8	108.6	106.9	91.9	92.3	90.6	108.433	91.6	1.18377	6.88891e-05
Q92734	TFG	Protein TFG OS=Homo sapiens OX=9606 GN=TFG PE=1 SV=2	36	11	40	11	400	43.421	5.1	109.1	110.7	105.4	92.8	92.2	89.8	108.4	91.6	1.18341	0.0007615
Q8WUR7	C15orf40	UPF0235 protein C15orf40 OS=Homo sapiens OX=9606 GN=C15orf40 PE=1 SV=2	8.49673	1	4	1	153	16.343	9.83	110.3	105.6	109.3	90.4	88.8	95.6	108.4	91.6	1.18341	0.00255856
O60504	SORBS3	Vinexin OS=Homo sapiens OX=9606 GN=SORBS3 PE=1 SV=2	6.85544	4	4	4	671	75.295	9.45	105	106.5	113.7	91	91.9	91.9	108.4	91.6	1.18341	0.00340528
P04183	TK1	Thymidine kinase, cytosolic OS=Homo sapiens OX=9606 GN=TK1 PE=1 SV=2	37.1795	7	13	7	234	25.452	8.51	108.3	110.2	106.7	93.7	90.8	90.4	108.4	91.6333	1.18298	0.000320089
P33176	KIF5B	Kinesin-1 heavy chain OS=Homo sapiens OX=9606 GN=KIF5B PE=1 SV=1	46.1059	40	93	34	963	109.617	6.51	108.5	108.7	107.9	92.3	92.1	90.5	108.367	91.6333	1.18261	1.10793e-05
Q96C86	DCPS	m7GpppX diphosphatase OS=Homo sapiens OX=9606 GN=DCPS PE=1 SV=2	37.6855	9	15	9	337	38.585	6.38	107.8	108.1	109.2	91.8	89.5	93.6	108.367	91.6333	1.18261	0.000186104
Q9UNQ2	DIMT1	Probable dimethyladenosine transferase OS=Homo sapiens OX=9606 GN=DIMT1 PE=1 SV=1	25.2396	8	12	8	313	35.214	9.99	106.7	109.7	108.7	90	92.7	92.2	108.367	91.6333	1.18261	0.00015879
Q13421	MSLN	Mesothelin OS=Homo sapiens OX=9606 GN=MSLN PE=1 SV=2	7.30159	3	4	3	630	68.942	6.38	101.5	115.2	108.4	86.8	96.6	91.5	108.367	91.6333	1.18261	0.0262711
Q9NW82	WDR70	WD repeat-containing protein 70 OS=Homo sapiens OX=9606 GN=WDR70 PE=1 SV=1	29.2049	15	23	15	654	73.155	6.33	108.4	107.9	108.7	91.5	90.5	92.9	108.333	91.6333	1.18225	2.21162e-05
P13489	RNH1	Ribonuclease inhibitor OS=Homo sapiens OX=9606 GN=RNH1 PE=1 SV=2	67.2451	22	94	22	461	49.941	4.82	108.4	108.7	108	92.9	92	90.1	108.367	91.6667	1.18218	3.95518e-05
Q01813	PFKP	ATP-dependent 6-phosphofructokinase, platelet type OS=Homo sapiens OX=9606 GN=PFKP PE=1 SV=2	45.9184	30	104	25	784	85.542	7.55	108.7	106.7	109.6	92.3	92.8	89.9	108.333	91.6667	1.18182	0.000176787
P30153	PPP2R1A	Serine/threonine-protein phosphatase 2A 65 kDa regulatory subunit A alpha isoform OS=Homo sapiens OX=9606 GN=PPP2R1A PE=1 SV=4	45.1613	22	84	17	589	65.267	5.11	107.4	108.7	108.9	93.3	90.7	91	108.333	91.6667	1.18182	6.1047e-05
Q96EY5	MVB12A	Multivesicular body subunit 12A OS=Homo sapiens OX=9606 GN=MVB12A PE=1 SV=1	21.2454	3	6	3	273	28.765	8.91	107.9	111.2	105.9	94.1	88.7	92.2	108.333	91.6667	1.18182	0.00165906
Q6P6C2	ALKBH5	RNA demethylase ALKBH5 OS=Homo sapiens OX=9606 GN=ALKBH5 PE=1 SV=2	12.4365	3	3	3	394	44.229	9.09	106.6	106.8	111.6	91.5	90.5	93	108.333	91.6667	1.18182	0.00073812
Q93100	PHKB	Phosphorylase b kinase regulatory subunit beta OS=Homo sapiens OX=9606 GN=PHKB PE=1 SV=3	2.65325	3	3	3	1093	124.805	6.95	107.4	108.5	109.1	89.3	97.3	88.4	108.333	91.6667	1.18182	0.00438644
Q9BTW9	TBCD	Tubulin-specific chaperone D OS=Homo sapiens OX=9606 GN=TBCD PE=1 SV=2	20.6376	18	24	18	1192	132.515	6.19	109.2	106.5	109.2	93.2	90.4	91.4	108.3	91.6667	1.18145	0.000165984
Q5T1V6	DDX59	Probable ATP-dependent RNA helicase DDX59 OS=Homo sapiens OX=9606 GN=DDX59 PE=1 SV=1	6.62359	3	3	3	619	68.766	7.44	101.5	115.5	107.9	91.1	92.8	91.2	108.3	91.7	1.18103	0.0152865
P47895	ALDH1A3	Aldehyde dehydrogenase family 1 member A3 OS=Homo sapiens OX=9606 GN=ALDH1A3 PE=1 SV=2	10.1562	3	5	2	512	56.073	7.25	105.5	109.9	109.5	101.8	86.4	86.9	108.3	91.7	1.18103	0.033998
Q684P5	RAP1GAP2	Rap1 GTPase-activating protein 2 OS=Homo sapiens OX=9606 GN=RAP1GAP2 PE=1 SV=2	2.46575	1	1	1	730	80.006	6.67	99.2	114.2	111.4	99.1	85.8	90.2	108.267	91.7	1.18066	0.0518072
P06748	NPM1	Nucleophosmin OS=Homo sapiens OX=9606 GN=NPM1 PE=1 SV=2	55.4422	15	247	15	294	32.555	4.78	108.6	108.2	108	90.4	92.3	92.4	108.267	91.7	1.18066	1.62702e-05
Q15631	TSN	Translin OS=Homo sapiens OX=9606 GN=TSN PE=1 SV=1	36.8421	8	25	8	228	26.167	6.44	109.1	108.1	107.6	90.6	92.4	92.1	108.267	91.7	1.18066	2.00232e-05
P63261	ACTG1	Actin, cytoplasmic 2 OS=Homo sapiens OX=9606 GN=ACTG1 PE=1 SV=1	75.4667	22	786	1	375	41.766	5.48	114.4	105.8	104.6	93.1	88.4	93.7	108.267	91.7333	1.18023	0.00925314
O95202	LETM1	Mitochondrial proton/calcium exchanger protein OS=Homo sapiens OX=9606 GN=LETM1 PE=1 SV=1	31.3938	19	51	19	739	83.302	6.7	108.3	107.2	109.3	91.2	90.8	93.2	108.267	91.7333	1.18023	6.63079e-05
Q8IWZ3	ANKHD1	Ankyrin repeat and KH domain-containing protein 1 OS=Homo sapiens OX=9606 GN=ANKHD1 PE=1 SV=1	8.14319	14	24	7	2542	269.291	5.73	105.1	112.5	107.2	96.6	86.1	92.5	108.267	91.7333	1.18023	0.0117804
P13987	CD59	CD59 glycoprotein OS=Homo sapiens OX=9606 GN=CD59 PE=1 SV=1	25	4	17	4	128	14.168	6.48	108.3	107.9	108.6	90.6	92.3	92.3	108.267	91.7333	1.18023	1.04432e-05
Q9H4B0	OSGEPL1	Probable tRNA N6-adenosine threonylcarbamoyltransferase, mitochondrial OS=Homo sapiens OX=9606 GN=OSGEPL1 PE=2 SV=2	5.07246	2	2	2	414	45.094	8.56	107.5	114.6	102.6	94.9	86.7	93.7	108.233	91.7667	1.17944	0.0189283
Q5VT52	RPRD2	Regulation of nuclear pre-mRNA domain-containing protein 2 OS=Homo sapiens OX=9606 GN=RPRD2 PE=1 SV=1	9.03491	11	15	11	1461	155.924	7.42	103.3	112.5	108.8	88.7	93.6	93	108.2	91.7667	1.17908	0.00598605
Q5VTR2	RNF20	E3 ubiquitin-protein ligase BRE1A OS=Homo sapiens OX=9606 GN=RNF20 PE=1 SV=2	17.3333	13	22	11	975	113.592	5.94	107.4	108.7	108.6	92.1	91.1	92.2	108.233	91.8	1.17901	7.24181e-06
P17174	GOT1	Aspartate aminotransferase, cytoplasmic OS=Homo sapiens OX=9606 GN=GOT1 PE=1 SV=3	43.0993	16	52	16	413	46.219	7.01	109.7	105.5	109.4	93.1	92.1	90.2	108.2	91.8	1.17865	0.000508151
Q13418	ILK	Integrin-linked protein kinase OS=Homo sapiens OX=9606 GN=ILK PE=1 SV=2	28.3186	14	27	14	452	51.386	8.07	107.9	108.9	107.8	93.7	90.9	90.8	108.2	91.8	1.17865	8.52438e-05
Q99962	SH3GL2	Endophilin-A1 OS=Homo sapiens OX=9606 GN=SH3GL2 PE=1 SV=1	18.75	7	14	2	352	39.937	5.45	107.7	106.8	110.1	93.5	92.4	89.5	108.2	91.8	1.17865	0.000448175
Q8IXU6	SLC35F2	Solute carrier family 35 member F2 OS=Homo sapiens OX=9606 GN=SLC35F2 PE=1 SV=1	13.6364	2	3	2	374	41.185	6.21	105.7	102.9	116	91.1	89.4	94.9	108.2	91.8	1.17865	0.0189038
P49588	AARS	Alanine--tRNA ligase, cytoplasmic OS=Homo sapiens OX=9606 GN=AARS PE=1 SV=2	55.5785	47	186	47	968	106.743	5.53	110.4	105	109.1	93.1	91.9	90.5	108.167	91.8333	1.17786	0.000804232
O60343	TBC1D4	TBC1 domain family member 4 OS=Homo sapiens OX=9606 GN=TBC1D4 PE=1 SV=2	11.2481	12	17	12	1298	146.471	7.01	106.9	110.6	107	88.6	95.2	91.7	108.167	91.8333	1.17786	0.00195013
O95251	KAT7	Histone acetyltransferase KAT7 OS=Homo sapiens OX=9606 GN=KAT7 PE=1 SV=1	12.766	5	9	4	611	70.598	8.85	104.8	111.1	108.6	88.3	93.1	94.1	108.167	91.8333	1.17786	0.00310087
Q68DK7	MSL1	Male-specific lethal 1 homolog OS=Homo sapiens OX=9606 GN=MSL1 PE=1 SV=3	4.23453	2	2	2	614	67.087	8.92	103.6	109	111.9	94.4	89.9	91.2	108.167	91.8333	1.17786	0.00416674
Q96A49	SYAP1	Synapse-associated protein 1 OS=Homo sapiens OX=9606 GN=SYAP1 PE=1 SV=1	22.1591	7	11	7	352	39.909	4.53	109	106.9	108.5	91.5	94.2	89.8	108.133	91.8333	1.1775	0.000337034
Q15744	CEBPE	CCAAT/enhancer-binding protein epsilon OS=Homo sapiens OX=9606 GN=CEBPE PE=1 SV=2	4.27046	1	1	1	281	30.584	8.98	105.5	110	109	92	90.3	93.3	108.167	91.8667	1.17743	0.000545193
Q9NZL9	MAT2B	Methionine adenosyltransferase 2 subunit beta OS=Homo sapiens OX=9606 GN=MAT2B PE=1 SV=1	31.1377	9	21	9	334	37.528	7.36	108.2	107	109.2	92.5	92.8	90.3	108.133	91.8667	1.17707	8.78489e-05
Q96KB5	PBK	Lymphokine-activated killer T-cell-originated protein kinase OS=Homo sapiens OX=9606 GN=PBK PE=1 SV=3	24.5342	8	24	8	322	36.062	5.12	111.1	108.5	104.8	95.1	91.5	89	108.133	91.8667	1.17707	0.00307454
Q15154	PCM1	Pericentriolar material 1 protein OS=Homo sapiens OX=9606 GN=PCM1 PE=1 SV=5	7.80632	14	18	13	2024	228.403	5.02	106.1	108.5	109.8	90.4	94.1	91.1	108.133	91.8667	1.17707	0.000488809
Q8IX04	UEVLD	Ubiquitin-conjugating enzyme E2 variant 3 OS=Homo sapiens OX=9606 GN=UEVLD PE=1 SV=2	1.69851	1	1	1	471	52.231	7.09	103.3	114.4	106.7	91.1	98.5	86	108.133	91.8667	1.17707	0.0292701
O00330	PDHX	Pyruvate dehydrogenase protein X component, mitochondrial OS=Homo sapiens OX=9606 GN=PDHX PE=1 SV=3	16.5669	8	11	8	501	54.089	8.66	107	108.2	109.1	91.3	91.8	92.5	108.1	91.8667	1.17671	2.05827e-05
Q9UHW9	SLC12A6	Solute carrier family 12 member 6 OS=Homo sapiens OX=9606 GN=SLC12A6 PE=1 SV=2	2.26087	2	2	1	1150	127.534	7.08	107.2	109.2	108	86.6	90.4	98.7	108.133	91.9	1.17664	0.0109485
Q9BXB4	OSBPL11	Oxysterol-binding protein-related protein 11 OS=Homo sapiens OX=9606 GN=OSBPL11 PE=1 SV=2	3.34672	2	4	1	747	83.591	7.06	105.4	112.1	106.8	92.8	95.1	87.8	108.1	91.9	1.17628	0.00547403
Q96NB3	ZNF830	Zinc finger protein 830 OS=Homo sapiens OX=9606 GN=ZNF830 PE=1 SV=2	8.87097	2	2	2	372	41.973	5.31	104.7	118.4	101.2	90.2	89.8	95.7	108.1	91.9	1.17628	0.0440377
O43747	AP1G1	AP-1 complex subunit gamma-1 OS=Homo sapiens OX=9606 GN=AP1G1 PE=1 SV=5	20.3163	15	35	15	822	91.293	6.8	108.8	106.9	108.6	89.8	92.8	93.1	108.1	91.9	1.17628	0.000182226
O60293	ZFC3H1	Zinc finger C3H1 domain-containing protein OS=Homo sapiens OX=9606 GN=ZFC3H1 PE=1 SV=3	3.92157	6	6	6	1989	226.214	8.13	107.9	105.9	110.4	92	88.7	95	108.067	91.9	1.17592	0.00194483
Q6IA86	ELP2	Elongator complex protein 2 OS=Homo sapiens OX=9606 GN=ELP2 PE=1 SV=2	19.4915	12	18	12	826	92.441	5.96	110.6	105.4	108.2	92.1	92.6	91	108.067	91.9	1.17592	0.000508118
P21926	CD9	CD9 antigen OS=Homo sapiens OX=9606 GN=CD9 PE=1 SV=4	21.4912	4	12	4	228	25.399	7.15	109.5	104.9	109.9	92.8	91.1	91.9	108.1	91.9333	1.17585	0.000648489
P78347	GTF2I	General transcription factor II-I OS=Homo sapiens OX=9606 GN=GTF2I PE=1 SV=2	37.2745	33	72	33	998	112.346	6.39	108.2	106.7	109.4	90.2	92.8	92.8	108.1	91.9333	1.17585	0.000157227
Q9NRL2	BAZ1A	Bromodomain adjacent to zinc finger domain protein 1A OS=Homo sapiens OX=9606 GN=BAZ1A PE=1 SV=2	3.59897	5	7	5	1556	178.592	6.6	105.8	111.5	107	90.3	92.8	92.7	108.1	91.9333	1.17585	0.00108432
Q9HBL8	NMRAL1	NmrA-like family domain-containing protein 1 OS=Homo sapiens OX=9606 GN=NMRAL1 PE=1 SV=1	25.7525	9	13	9	299	33.323	7.52	108	109.1	107.1	94.3	89.8	91.7	108.067	91.9333	1.17549	0.000348587
Q9BPU6	DPYSL5	Dihydropyrimidinase-related protein 5 OS=Homo sapiens OX=9606 GN=DPYSL5 PE=1 SV=1	1.24113	1	4	1	564	61.382	7.2	110	107.2	106.9	91.6	92.2	92	108.033	91.9333	1.17513	8.80057e-05
P27448	MARK3	MAP/microtubule affinity-regulating kinase 3 OS=Homo sapiens OX=9606 GN=MARK3 PE=1 SV=5	7.30412	4	5	1	753	84.376	9.57	110.1	108.3	105.7	95.5	88.9	91.4	108.033	91.9333	1.17513	0.00222502
Q15058	KIF14	Kinesin-like protein KIF14 OS=Homo sapiens OX=9606 GN=KIF14 PE=1 SV=1	3.39806	4	6	4	1648	186.375	7.91	107.5	112.8	103.9	95	86.6	94.3	108.067	91.9667	1.17506	0.0124975
P09622	DLD	Dihydrolipoyl dehydrogenase, mitochondrial OS=Homo sapiens OX=9606 GN=DLD PE=1 SV=2	38.1139	13	44	13	509	54.143	7.85	107.1	107.3	109.8	90.9	91.1	93.9	108.067	91.9667	1.17506	0.000244959
O43808	SLC25A17	Peroxisomal membrane protein PMP34 OS=Homo sapiens OX=9606 GN=SLC25A17 PE=1 SV=1	2.9316	1	1	1	307	34.545	10.08	108	108.9	107.3	80.7	95.6	99.6	108.067	91.9667	1.17506	0.0492747
Q9UI12	ATP6V1H	V-type proton ATPase subunit H OS=Homo sapiens OX=9606 GN=ATP6V1H PE=1 SV=1	21.3251	7	12	7	483	55.847	6.48	108.3	107.5	108.3	91.7	90.6	93.6	108.033	91.9667	1.1747	6.20163e-05
Q8IZ69	TRMT2A	tRNA (uracil-5-)-methyltransferase homolog A OS=Homo sapiens OX=9606 GN=TRMT2A PE=1 SV=2	15.36	7	10	7	625	68.682	7.94	108.6	107.1	108.4	90.5	90.1	95.3	108.033	91.9667	1.1747	0.000757129
Q9Y3Q8	TSC22D4	TSC22 domain family protein 4 OS=Homo sapiens OX=9606 GN=TSC22D4 PE=1 SV=2	8.60759	3	5	1	395	41.001	7.21	112.6	109	102.5	95.8	85	95.1	108.033	91.9667	1.1747	0.0245903
Q13107	USP4	Ubiquitin carboxyl-terminal hydrolase 4 OS=Homo sapiens OX=9606 GN=USP4 PE=1 SV=3	6.12669	4	6	3	963	108.496	5.71	107.7	103.9	112.6	90.1	88	97.9	108.067	92	1.17464	0.0149422
Q9Y570	PPME1	Protein phosphatase methylesterase 1 OS=Homo sapiens OX=9606 GN=PPME1 PE=1 SV=3	42.7461	13	27	13	386	42.288	5.97	108	107.2	108.8	93.6	91.8	90.5	108	91.9667	1.17434	9.22121e-05
Q8WZA0	LZIC	Protein LZIC OS=Homo sapiens OX=9606 GN=LZIC PE=1 SV=1	37.8947	6	13	6	190	21.481	4.94	105	112.2	106.9	92.7	91.8	91.5	108.033	92	1.17428	0.00183393
Q9H1K1	ISCU	Iron-sulfur cluster assembly enzyme ISCU, mitochondrial OS=Homo sapiens OX=9606 GN=ISCU PE=1 SV=2	19.7605	3	3	3	167	17.988	9.48	105.1	111.6	107.4	92.4	88.6	95	108.033	92	1.17428	0.00381668
Q9UQ90	SPG7	Paraplegin OS=Homo sapiens OX=9606 GN=SPG7 PE=1 SV=2	5.91195	3	3	3	795	88.179	8.69	106.3	112.3	105.5	97.7	86.5	91.8	108.033	92	1.17428	0.0144884
Q99729	HNRNPAB	Heterogeneous nuclear ribonucleoprotein A/B OS=Homo sapiens OX=9606 GN=HNRNPAB PE=1 SV=2	27.4096	10	57	8	332	36.202	8.21	107.4	107.7	108.9	92.9	90.9	92.2	108	92	1.17391	2.7632e-05
Q96C23	GALM	Aldose 1-epimerase OS=Homo sapiens OX=9606 GN=GALM PE=1 SV=1	19.0058	4	11	4	342	37.742	6.65	110.1	107.1	106.8	92.5	91.8	91.7	108	92	1.17391	0.000122281
Q9UPN7	PPP6R1	Serine/threonine-protein phosphatase 6 regulatory subunit 1 OS=Homo sapiens OX=9606 GN=PPP6R1 PE=1 SV=5	5.22134	3	3	3	881	96.664	4.55	105.5	106.9	111.6	90.5	92.9	92.6	108	92	1.17391	0.00130716
Q6AI08	HEATR6	HEAT repeat-containing protein 6 OS=Homo sapiens OX=9606 GN=HEATR6 PE=1 SV=1	2.2862	2	3	2	1181	128.699	7.03	96.7	114.1	113.2	88.9	92.9	94.2	108	92	1.17391	0.0528391
Q6PJI9	WDR59	GATOR complex protein WDR59 OS=Homo sapiens OX=9606 GN=WDR59 PE=1 SV=2	1.43737	1	1	1	974	109.724	7.91	111.8	107.4	104.8	96.8	86.1	93.1	108	92	1.17391	0.0129128
Q9GZQ3	COMMD5	COMM domain-containing protein 5 OS=Homo sapiens OX=9606 GN=COMMD5 PE=1 SV=1	20.9821	4	5	4	224	24.655	7.02	102.2	115.4	106.3	90.9	96.6	88.5	107.967	92	1.17355	0.0252256
O43314	PPIP5K2	Inositol hexakisphosphate and diphosphoinositol-pentakisphosphate kinase 2 OS=Homo sapiens OX=9606 GN=PPIP5K2 PE=1 SV=3	3.45937	3	3	3	1243	140.318	8.22	107.9	111.1	104.9	91	88.5	96.5	107.967	92	1.17355	0.00574518
O60942	RNGTT	mRNA-capping enzyme OS=Homo sapiens OX=9606 GN=RNGTT PE=1 SV=1	5.86265	3	6	3	597	68.513	8.13	103.8	108.8	111.4	90.5	92.7	92.9	108	92.0333	1.17349	0.00248567
Q15334	LLGL1	Lethal(2) giant larvae protein homolog 1 OS=Homo sapiens OX=9606 GN=LLGL1 PE=1 SV=3	0.657895	1	1	1	1064	115.346	6.29	103.9	110.9	109.2	89.7	93.5	92.9	108	92.0333	1.17349	0.00271503
Q96JM3	CHAMP1	Chromosome alignment-maintaining phosphoprotein 1 OS=Homo sapiens OX=9606 GN=CHAMP1 PE=1 SV=2	16.5025	12	16	12	812	89.043	8.44	105.9	108.8	109.2	89.2	92.8	94.1	107.967	92.0333	1.17313	0.000893461
Q9Y6E2	BZW2	Basic leucine zipper and W2 domain-containing protein 2 OS=Homo sapiens OX=9606 GN=BZW2 PE=1 SV=1	30.7876	14	48	12	419	48.132	6.68	108.6	107.6	107.6	91.5	93.1	91.5	107.933	92.0333	1.17276	1.45365e-05
P60002	ELOF1	Transcription elongation factor 1 homolog OS=Homo sapiens OX=9606 GN=ELOF1 PE=1 SV=1	21.6867	1	1	1	83	9.456	8	108.6	111.6	103.6	102.3	85.3	88.5	107.933	92.0333	1.17276	0.0496823
P37108	SRP14	Signal recognition particle 14 kDa protein OS=Homo sapiens OX=9606 GN=SRP14 PE=1 SV=2	63.2353	9	39	9	136	14.561	10.04	103.3	111	109.6	91.4	92.1	92.7	107.967	92.0667	1.1727	0.00268288
Q8NHG8	ZNRF2	E3 ubiquitin-protein ligase ZNRF2 OS=Homo sapiens OX=9606 GN=ZNRF2 PE=1 SV=1	9.91736	2	3	2	242	24.1	7.09	106	105.8	112.1	89.3	96.5	90.4	107.967	92.0667	1.1727	0.00644097
P33316	DUT	Deoxyuridine 5'-triphosphate nucleotidohydrolase, mitochondrial OS=Homo sapiens OX=9606 GN=DUT PE=1 SV=4	50	10	45	10	252	26.547	9.36	105.4	110.7	107.7	92.5	91.5	92.2	107.933	92.0667	1.17234	0.000529909
P17535	JUND	Transcription factor jun-D OS=Homo sapiens OX=9606 GN=JUND PE=1 SV=3	19.0202	5	7	4	347	35.152	7.37	110.8	107.8	105.2	85.8	99.9	90.5	107.933	92.0667	1.17234	0.0234624
Q96RL1	UIMC1	BRCA1-A complex subunit RAP80 OS=Homo sapiens OX=9606 GN=UIMC1 PE=1 SV=2	2.08623	2	2	2	719	79.678	5.45	107.2	109	107.6	92.6	90.6	93	107.933	92.0667	1.17234	6.67129e-05
Q9P2N5	RBM27	RNA-binding protein 27 OS=Homo sapiens OX=9606 GN=RBM27 PE=1 SV=2	10.1887	9	13	8	1060	118.645	9.19	106	107.8	109.9	90.8	92.6	92.8	107.9	92.0667	1.17198	0.000256158
P10114	RAP2A	Ras-related protein Rap-2a OS=Homo sapiens OX=9606 GN=RAP2A PE=1 SV=1	34.9727	5	8	1	183	20.602	4.82	101.2	106.9	115.6	97.5	85.6	93.1	107.9	92.0667	1.17198	0.0436636
Q7L0Y3	TRMT10C	tRNA methyltransferase 10 homolog C OS=Homo sapiens OX=9606 GN=TRMT10C PE=1 SV=2	52.1092	18	37	18	403	47.317	9.36	106.9	106.9	109.9	90.5	91.8	93.9	107.9	92.0667	1.17198	0.000355745
Q99623	PHB2	Prohibitin-2 OS=Homo sapiens OX=9606 GN=PHB2 PE=1 SV=2	79.2642	23	96	23	299	33.276	9.83	108.4	106.8	108.6	90.7	92.8	92.8	107.933	92.1	1.17191	6.19779e-05
Q96RN5	MED15	Mediator of RNA polymerase II transcription subunit 15 OS=Homo sapiens OX=9606 GN=MED15 PE=1 SV=2	4.18782	2	4	2	788	86.699	9.42	111.2	108.1	104.4	89.1	96.1	91.1	107.9	92.1	1.17155	0.00526317
Q8NFC6	BOD1L1	Biorientation of chromosomes in cell division protein 1-like 1 OS=Homo sapiens OX=9606 GN=BOD1L1 PE=1 SV=2	7.11242	16	16	16	3051	330.266	5.08	105.2	108.1	110.4	93.4	90.5	92.4	107.9	92.1	1.17155	0.000794379
Q6P1Q0	LETMD1	LETM1 domain-containing protein 1 OS=Homo sapiens OX=9606 GN=LETMD1 PE=1 SV=1	6.38889	2	3	2	360	41.763	10.32	105.5	110.7	107.5	91.9	91	93.4	107.9	92.1	1.17155	0.000693494
Q15477	SKIV2L	Helicase SKI2W OS=Homo sapiens OX=9606 GN=SKIV2L PE=1 SV=3	14.687	15	20	15	1246	137.668	6.06	106.7	108.5	108.4	91.8	92.9	91.6	107.867	92.1	1.17119	2.43762e-05
Q7Z460	CLASP1	CLIP-associating protein 1 OS=Homo sapiens OX=9606 GN=CLASP1 PE=1 SV=1	13.459	18	26	15	1538	169.346	9.03	105.6	108.9	109.1	90.7	91.7	93.9	107.867	92.1	1.17119	0.000436075
Q7KZF4	SND1	Staphylococcal nuclease domain-containing protein 1 OS=Homo sapiens OX=9606 GN=SND1 PE=1 SV=1	50.1099	40	117	40	910	101.934	7.17	107.8	108.8	107.1	92	92.9	91.5	107.9	92.1333	1.17113	1.62307e-05
Q9ULT8	HECTD1	E3 ubiquitin-protein ligase HECTD1 OS=Homo sapiens OX=9606 GN=HECTD1 PE=1 SV=3	6.32184	14	16	14	2610	289.203	5.35	107.7	111.3	104.7	93.4	92.5	90.5	107.9	92.1333	1.17113	0.00165856
Q92947	GCDH	Glutaryl-CoA dehydrogenase, mitochondrial OS=Homo sapiens OX=9606 GN=GCDH PE=1 SV=1	14.8402	5	14	5	438	48.096	8.06	108.2	108	107.4	91.8	91.4	93.2	107.867	92.1333	1.17077	1.22613e-05
Q9NY27	PPP4R2	Serine/threonine-protein phosphatase 4 regulatory subunit 2 OS=Homo sapiens OX=9606 GN=PPP4R2 PE=1 SV=3	20.3837	7	11	7	417	46.869	4.54	107.6	108.8	107.2	90.8	94.1	91.5	107.867	92.1333	1.17077	0.000145405
Q9BWJ5	SF3B5	Splicing factor 3B subunit 5 OS=Homo sapiens OX=9606 GN=SF3B5 PE=1 SV=1	40.6977	3	10	3	86	10.129	6.35	107.9	107	108.7	90.4	95.1	90.9	107.867	92.1333	1.17077	0.000556236
Q15059	BRD3	Bromodomain-containing protein 3 OS=Homo sapiens OX=9606 GN=BRD3 PE=1 SV=1	6.33609	4	6	1	726	79.492	9.36	93.5	120.3	109.8	90.2	85.3	100.9	107.867	92.1333	1.17077	0.157309
P53803	POLR2K	DNA-directed RNA polymerases I, II, and III subunit RPABC4 OS=Homo sapiens OX=9606 GN=POLR2K PE=1 SV=1	12.069	1	1	1	58	6.999	9.06	108.7	114.4	100.5	88.6	95.8	92	107.867	92.1333	1.17077	0.0256639
Q4AC94	C2CD3	C2 domain-containing protein 3 OS=Homo sapiens OX=9606 GN=C2CD3 PE=1 SV=4	0.509987	1	1	1	2353	260.226	7.12	108.3	113.2	102.1	97.8	89	89.6	107.867	92.1333	1.17077	0.0213794
Q9H7L9	SUDS3	Sin3 histone deacetylase corepressor complex component SDS3 OS=Homo sapiens OX=9606 GN=SUDS3 PE=1 SV=2	3.04878	1	2	1	328	38.112	5.66	108	103.7	111.9	91.2	86.6	98.6	107.867	92.1333	1.17077	0.0203591
A8MT69	CENPX	Centromere protein X OS=Homo sapiens OX=9606 GN=CENPX PE=1 SV=1	11.1111	1	2	1	81	8.954	5.9	111.6	113.7	98.2	85.7	86.2	104.5	107.833	92.1333	1.17041	0.116546
Q6EEV4	POLR2M	DNA-directed RNA polymerase II subunit GRINL1A, isoforms 4/5 OS=Homo sapiens OX=9606 GN=POLR2M PE=1 SV=1	25	2	2	2	148	15.122	8.37	110.4	102.2	110.9	97.3	90.2	88.9	107.833	92.1333	1.17041	0.0150327
Q9UPR3	SMG5	Protein SMG5 OS=Homo sapiens OX=9606 GN=SMG5 PE=1 SV=3	0.688976	1	1	1	1016	113.855	5.91	99.1	115.1	109.3	91	94	91.4	107.833	92.1333	1.17041	0.0301811
P62166	NCS1	Neuronal calcium sensor 1 OS=Homo sapiens OX=9606 GN=NCS1 PE=1 SV=2	20.5263	3	6	3	190	21.865	4.83	100.2	109.7	113.6	91	93.2	92.3	107.833	92.1667	1.16998	0.0177304
Q8WU76	SCFD2	Sec1 family domain-containing protein 2 OS=Homo sapiens OX=9606 GN=SCFD2 PE=1 SV=2	4.23977	2	3	2	684	75.079	6.68	107.2	112.4	103.9	89.7	95.1	91.7	107.833	92.1667	1.16998	0.00592304
Q8TF64	GIPC3	PDZ domain-containing protein GIPC3 OS=Homo sapiens OX=9606 GN=GIPC3 PE=1 SV=1	2.88462	1	1	1	312	33.96	5.63	110.3	106.8	106.4	90.1	96	90.4	107.833	92.1667	1.16998	0.00236427
P29144	TPP2	Tripeptidyl-peptidase 2 OS=Homo sapiens OX=9606 GN=TPP2 PE=1 SV=4	24.1793	26	52	26	1249	138.263	6.32	107.3	107.4	108.7	91.1	93.3	92.1	107.8	92.1667	1.16962	3.6498e-05
Q68CQ7	GLT8D1	Glycosyltransferase 8 domain-containing protein 1 OS=Homo sapiens OX=9606 GN=GLT8D1 PE=1 SV=2	11.0512	3	3	3	371	41.909	9.35	100.6	119.1	103.7	82	103.5	91	107.8	92.1667	1.16962	0.13835
Q9BXW7	HDHD5	Haloacid dehalogenase-like hydrolase domain-containing 5 OS=Homo sapiens OX=9606 GN=HDHD5 PE=1 SV=1	11.1111	3	6	3	423	46.292	8.13	106.6	109.6	107.3	91.3	89.9	95.4	107.833	92.2	1.16956	0.00114862
Q13057	COASY	Bifunctional coenzyme A synthase OS=Homo sapiens OX=9606 GN=COASY PE=1 SV=4	22.695	9	19	9	564	62.29	6.99	107	107.6	108.8	92.8	92.7	91.1	107.8	92.2	1.1692	3.39296e-05
Q14643	ITPR1	Inositol 1,4,5-trisphosphate receptor type 1 OS=Homo sapiens OX=9606 GN=ITPR1 PE=1 SV=3	8.26686	20	31	12	2758	313.729	6.04	107.1	109.5	106.8	92	90.6	94	107.8	92.2	1.1692	0.000280708
Q13111	CHAF1A	Chromatin assembly factor 1 subunit A OS=Homo sapiens OX=9606 GN=CHAF1A PE=1 SV=3	7.84519	7	10	7	956	106.844	5.94	107.7	109.4	106.4	93.6	89.1	94	107.833	92.2333	1.16914	0.000965092
[truncated: 3,884 more rows]
